# Supplementary material for: GECO: gene expression clustering optimization app for non-linear data visualization of patterns
Source: BMC Bioinformatics. 2021 Jan 25;22:29. doi: 10.1186/s12859-020-03951-2 (PMC7831185; doi:10.1186/s12859-020-03951-2)
Supplement: Supplementary file 4 — Additional file 4: CSV file of colon crypt bulk RNA-seq data used for GECO UMAP generation. [file 12859_2020_3951_MOESM4_ESM.csv]

Gene ID	Stem_1	Stem_2	Stem_3	AbsPro_1	AbsPro_2	AbsPro_3	SecPDG_1	SecPDG_2	SecPDG_3	SecPDG_4	Tuft_1	Tuft_2	Tuft_3	Tuft_4	Tuft_5	Ent_1	Ent_2	Ent_3	Ent_4	Ent_5	EEC_1	EEC_2
43525	0	0	13.4803919	1.593076555	0	4.179065746	0	2.717134034	0.709951389	0.719610482	102.8066058	39.98446877	59.17184663	29.66888902	12.22590034	116.2252438	134.2446004	160.9110114	48.23409594	66.3835791	348.5979457	3.526048965
43525	19.03828972	4.613898813	2.995642645	2.124102073	0	5.572087662	0	2.717134034	0	1.439220963	0	37.40482562	49.3098722	16.48271612	3.667770101	41.50901563	54.58296941	143.2284827	4.728832935	20.74486847	134.8350545	2.35069931
43526	1345.810136	963.279541	1085.920459	1334.467128	1522.396025	1096.308247	1234.692923	1125.799202	1052.147959	1077.976502	745.6433135	824.1959853	1047.834784	723.041814	899.8262647	846.7839189	982.4934494	1304.97062	1183.154	1381.60824	614.9793947	793.361017
43526	286.2308386	389.618122	311.5468351	304.277622	668.6629957	319.0020186	569.1784125	393.984435	395.4429239	323.1051063	232.7919695	444.9884428	288.4627523	537.3365456	394.8965808	489.8063845	402.7338013	381.9426204	448.2933623	323.6199481	434.1031022	336.1500013
43527	49.23695618	2.563277118	0.998547548	20.70999521	0	9.751153408	0	16.30280421	2.129854168	3.598052409	163.0725472	21.92696675	34.51691054	24.17465031	7.946835218	180.564218	240.4601085	213.9585975	124.8411895	110.6392985	282.8247484	10.57814689
43528	0	8.202486778	0.499273774	15.39974003	0	27.16392735	15.02489598	22.64278362	4.259708336	7.915715299	0	60.62161394	114.6454529	50.54699611	15.28237542	193.0169227	131.2941697	185.6665516	47.28832935	87.12844757	572.2268165	1410.419586
43529	651.2408071	520.8579104	552.696068	614.3965247	614.0637903	646.3621688	599.2282045	804.2716741	613.3980004	704.4986616	555.3920085	762.2845498	827.1731061	649.4190153	690.1520739	686.9742087	535.5031864	627.7297696	540.0327212	472.9830011	328.8659865	659.3711564
43530	2367.312853	2114.190967	1676.06206	2137.908737	2186.804537	2103.463092	2740.717791	2326.772445	1975.084765	1786.073216	2033.680099	1608.407502	2225.107983	1663.655481	1686.562951	2374.315694	1963.511683	1800.081424	2365.362234	2240.445795	1256.268068	3468.456832
43531	875.7613273	663.3761182	1049.972747	1089.664364	780.6977288	1327.549885	506.4273764	1021.642397	682.9732366	957.8015512	516.3963994	919.6427817	744.5790701	1015.335313	908.3843949	1255.647723	1374.900743	993.7581142	1335.422421	1106.392985	555.7835172	646.4423102
43532	835.0587768	744.3756751	724.4462464	1165.069987	895.5687843	979.9909175	1589.103705	1420.155389	1187.748674	1249.963407	1243.132751	1145.361557	1421.357066	1152.691281	1336.902202	1037.725391	1190.498819	832.8471028	1213.418531	811.8158528	713.6391907	2538.755255
43533	52.51941993	57.93006287	67.40195952	41.95101595	48.21748007	20.19881777	365.9004081	92.38255716	129.2111529	65.48455384	61.44762647	117.3737632	196.006742	113.1813174	69.68763191	53.96172032	109.1659388	125.5459539	51.0713957	56.70264048	624.8453743	343.2020992
43534	5.908434742	0	7.489106613	0	0	0	54.79667947	4.528556724	0	0.719610482	7.090110747	99.31626114	96.15425078	50.54699611	14.05978539	112.0743422	131.2941697	190.9713102	31.21029737	26.2768334	772.8350682	0
43535	0	0	0	0	0	0	0	2.717134034	0	0	10.63516612	23.21678832	0	12.08732516	1.222590034	33.20721251	19.17780006	47.74282755	1.891533174	6.914956157	95.37113608	49.36468551
43709	1.312985498	45.6263327	13.4803919	4.779229665	0	15.32324107	0	15.39709286	30.52790974	14.39220963	0	15.47785888	19.72394888	20.87810709	11.0033103	53.96172032	57.53340019	159.1427585	35.93913031	34.57478078	490.0103199	0
43710	1767.934973	2099.32396	2303.14992	2031.172608	1786.883085	2266.446656	2164.468839	2439.986363	2420.224286	2308.510425	1692.173098	1955.369505	1964.998407	1870.238856	2095.519317	1463.192801	1683.220759	1540.148252	1774.258117	2406.404743	1483.185599	1569.091789
43711	0	0	1.997095097	2.655127592	0	6.965109577	0	23.54849496	13.4890764	5.037273372	27.17875786	78.67911597	119.5764401	58.2389303	11.61460532	157.7342594	116.5420158	107.8634252	50.12562912	70.5325528	726.7938301	35.26048965
43712	0.656492749	7.689831355	11.98257058	27.61332695	43.96299654	3.482554789	0	5.434268068	0	7.915715299	0	43.85393349	2.46549361	38.45967095	11.61460532	89.24438361	88.51292337	130.8507125	44.45102959	49.78768433	618.2680546	0
43713	2344.9921	1666.130127	1525.28138	1417.307108	2257.712596	1399.290514	566.5269603	540.7096728	538.8531046	551.9412395	412.4081084	446.2782643	394.4789776	481.2953108	459.0825576	1728.850501	1622.736928	1129.913585	1209.635465	1034.477441	503.1649593	1444.504726
43714	511.4078515	334.2513362	366.966224	281.9745502	154.5795685	206.1672435	65.4024884	109.5910727	178.9077501	174.1457366	113.4417719	154.7785888	298.3247268	195.594898	184.6110951	155.6588086	123.9180927	139.6919769	181.5871847	124.4692108	124.9690749	118.7103151
43715	1175.122021	1769.686522	1761.437875	1599.979887	1126.729056	1624.263553	1434.435658	1543.332131	1840.194001	1867.3892	1254.949602	1479.425345	1199.462641	1582.340748	2011.160605	1351.118459	1411.781128	1499.478436	1492.419674	2338.638172	1315.463946	1241.169236
43716	1248.649209	939.6973915	860.248713	988.2384896	1063.620884	866.4596314	1302.746863	734.5319006	944.2353479	725.3673656	1065.879982	1208.562814	1242.608779	1968.036305	1229.925574	732.6341259	809.8932488	815.1645741	808.630432	760.6451772	855.0515649	1184.752452
43717	1378.634773	1367.252015	1245.188793	1041.872067	1959.189668	1123.472175	963.3609777	1323.244275	1270.103036	1139.143393	977.2535979	893.8463503	862.9227634	568.1042824	883.3212992	911.1228931	1009.047326	776.2630109	1037.505946	730.2193701	1404.257762	525.3812957
43718	406.3690117	260.4289552	468.3188002	288.3468565	294.2684446	348.9519898	61.86721875	242.7306404	291.0800697	243.2283428	115.8051422	260.5439578	330.3761437	192.2983548	217.621026	230.3750368	289.1422163	252.8601607	232.6585804	372.0246412	447.2577416	89.32657377
43719	917.1203704	1144.246906	756.8990417	897.9641515	1090.565946	711.8341988	601.8796567	1007.151015	978.3130146	918.2229747	612.1128944	766.1540145	897.439674	643.9247766	663.2550932	967.1600642	814.318895	857.602643	704.5961074	630.6440015	1627.886633	1451.556824
43720	0	0	0	0	0	0	0	5.434268068	0	1.439220963	37.81392398	46.43357664	16.02570846	26.3723458	6.724245184	93.39528517	89.98813876	95.4856551	16.07803198	33.19178955	233.4948504	121.0610145
43722	13.12985498	0	3.494916419	2.124102073	0	10.44766437	0	4.528556724	0	1.439220963	0	63.20125709	57.93909983	29.66888902	8.558130235	145.2815547	135.7198158	169.7522757	26.48146444	49.78768433	147.9896939	117.5349655
43723	932.8761964	1417.492246	1450.889588	1732.736266	1533.741315	1645.158882	3385.904501	3237.012346	3771.971732	3526.810971	2371.642045	2876.302108	2291.67631	2565.809477	3744.793273	796.9731001	1184.597958	1105.158045	1433.782146	1741.18596	1016.195898	1055.46399
0610005C13Rik	81.40510088	136.8789981	185.2305702	211.3481563	286.4685581	260.4950982	9.721991519	27.17134034	19.16868751	25.18636686	0	39.98446877	92.45601037	25.27349806	21.39532559	383.9583946	234.5592469	113.1681838	153.2141871	106.4903248	42.75257824	242.1220289
0610007P14Rik	381.4222872	350.6563098	393.4277341	500.7570638	574.3552773	495.219291	662.8630581	443.7985589	670.904063	533.231367	503.397863	423.061476	465.9782922	323.061236	464.5842127	290.5631094	320.1217395	339.5045515	427.4864974	513.0897468	325.5773266	176.3024482
0610009B22Rik	47.26747793	51.26554236	70.39760216	53.63357735	147.4887626	68.25807386	194.4398304	67.02263951	27.68810419	79.87676347	235.1553398	64.49107866	119.5764401	82.41358062	77.02317211	60.18807267	66.38469253	120.2411953	65.25789451	106.4903248	0	152.7954551
0610009L18Rik	17.06881148	11.27841932	16.97530832	21.24102073	35.45402946	38.30810268	0	11.77424748	10.64927084	15.8314306	24.81538761	14.18803731	28.35317651	38.45967095	31.78734087	39.43356485	10.32650773	42.43806893	14.18649881	24.89384216	32.88659865	0
0610009O20Rik	801.5776466	824.3499212	824.3010012	717.9465008	1308.962768	706.2621112	676.1203192	565.1638791	637.5363477	642.6121602	482.1275308	571.3909569	504.1934432	516.4584385	617.4079669	516.7872446	472.0689246	426.1489422	469.1002272	342.9818254	628.1340342	463.087764
0610010B08Rik	0	0	0	0	0	0	0	0	0	0	0	0	0	0	0	0	0	0	0	0	0	0
0610010F05Rik	231.7419404	330.6627482	356.9807486	240.0235343	264.4870598	381.6880048	422.4647224	296.1676097	266.231771	279.9284774	228.065229	375.3380778	335.3071309	405.4748166	314.2056386	396.4110993	361.4277704	289.993471	353.7167036	355.4287465	355.1752654	617.0585688
0610010K14Rik	252.7497084	154.3092825	216.684818	226.2168708	313.4136205	263.281142	63.63485358	149.4423719	140.5703751	189.2575567	397.0462018	183.1546634	155.3260974	189.0018116	179.7207349	186.7905703	148.9967543	106.0951723	160.7803198	127.2351933	157.8556735	163.373602
0610011F06Rik	632.8590101	535.7249177	412.8994113	493.3227065	494.9382513	440.8914363	628.3941791	365.0016719	369.8846739	433.9251205	337.9619456	401.1345093	409.2719392	336.2474089	391.8401057	433.7692134	413.0603091	408.4664135	534.3581217	542.1325627	674.1752723	518.3291978
0610012G03Rik	559.3318222	428.0672787	362.9720338	540.0529521	804.8064688	426.2647061	681.4232237	465.5356312	479.2171878	456.9526559	159.5274918	264.4134225	326.6779033	272.5142399	363.10924	207.5450782	299.4687241	652.4853099	412.354232	957.0299321	249.9381497	356.1309454
0610030E20Rik	517.3162863	424.4786908	548.2026041	419.5101595	453.8115771	488.2541814	384.4605737	283.4876509	246.3531321	309.4325072	550.665268	371.4686131	366.125801	370.3116889	295.2554931	639.2388407	576.8092173	491.5742985	545.7073208	450.8551414	519.6082586	333.799302
0610031O16Rik	40.04605769	3.075932542	0	10.08948485	9.92712825	0.696510958	0	0	7.809465283	0	0	5.159286293	2.46549361	5.494238708	1.222590034	14.52815547	36.88038474	15.91427585	1.891533174	4.148973694	42.75257824	28.20839172
0610037L13Rik	280.9788966	114.8348149	207.6978901	138.0666348	104.9439272	123.9789505	78.65974956	151.2537946	257.7123544	189.9771672	181.9795092	170.2564477	249.0148546	163.7283135	224.3452712	124.5270469	168.1745544	167.9840229	166.4549193	113.405281	52.61855784	208.0368889
0610038B21Rik	0	0	0	0	0	0	0	0	0	0.719610482	0	3.86946472	1.232746805	15.38386838	3.667770101	74.71622814	17.70258467	51.27933329	8.511899284	33.19178955	6.57731973	0
0610039H22Rik	4.595449243	0	0	4.779229665	0	4.875576704	0	6.339979413	0	1.439220963	0	23.21678832	0	29.66888902	5.501655151	33.20721251	63.43426175	28.29204596	9.457665871	29.04281586	3.288659865	57.59213309
0610039K10Rik	0	6.664520507	5.99128529	10.62051037	2.127241768	5.572087662	0	12.67995883	15.61893057	8.635325781	25.99707274	32.24553933	0	24.17465031	3.667770101	16.60360625	41.30603091	15.91427585	3.783066348	4.148973694	309.1340273	47.0139862
0610040B10Rik	0	0	0	1.062051037	19.8542565	13.93021915	2.651452232	10.86853614	0	1.439220963	0	7.738929439	0	6.593086449	7.946835218	26.98086016	19.17780006	53.04758617	15.13226539	9.680938619	0	0
0610040F04Rik	0	36.39853508	18.47312965	11.15153588	0	34.82554789	35.35269643	57.96552606	6.389562505	35.26091361	46.08571985	79.96893754	59.17184663	48.34930063	15.89367044	89.24438361	98.8394311	175.0570344	24.58993126	47.02170187	217.0515511	12.9288462
0610040J01Rik	803.5471249	1048.892997	995.5519058	923.4533764	896.9869454	783.5748275	806.0414786	898.465654	931.4562229	970.0349294	932.3495632	802.2690186	1025.645342	864.7931726	1091.7729	562.4471618	691.8760177	633.0345283	761.3421026	807.6668791	644.5773335	1241.169236
0610043K17Rik	0	0	3.994190194	5.841280702	0	4.875576704	0	6.339979413	0	11.51376771	9.453480995	39.98446877	150.3951102	29.66888902	15.89367044	118.3006946	123.9180927	212.1903447	49.17986253	44.2557194	118.3917551	0
1010001N08Rik	286.8873313	144.056174	191.7211293	104.0810016	58.85368891	163.6800751	65.4024884	59.77694875	36.91747225	79.15715299	76.80953309	117.3737632	36.98240415	85.71012384	86.19259736	122.4515961	115.0668004	175.0570344	117.2750568	112.0222897	42.75257824	43.48793723
1110001J03Rik	221.8945492	211.72669	140.2959306	207.6309777	146.779682	202.6846887	91.03319331	63.39979413	75.25484728	137.445602	12.99853637	98.02643957	173.8172995	80.21588513	103.9201528	161.885161	154.8976159	190.9713102	152.2684205	186.7038162	3.288659865	19.98094413
1110002L01Rik	7.22142024	11.27841932	30.954974	13.80666348	4.254483536	6.965109577	0	9.057113447	8.519416673	17.99026204	28.36044299	32.24553933	40.68064456	35.16312773	22.61791562	20.75450782	26.55387701	3.536505744	27.42723103	19.36187724	0	77.57307722
1110004E09Rik	577.7136192	417.8141703	496.7774053	429.5996443	401.3396135	380.9914939	372.9709473	276.2419601	501.9356323	369.1601771	308.4198175	264.4134225	226.8254121	332.9508657	437.687232	253.2049954	271.4396317	450.9044824	292.2418754	623.7290453	575.5154763	352.6048965
1110004F10Rik	1320.863411	1351.359697	1316.085669	1143.828966	717.5895564	984.8664942	1348.705369	1117.647799	1337.548418	1249.243796	531.758306	991.8727898	973.8699759	1065.882309	1284.942125	500.1836384	687.4503715	1274.910321	836.057663	2281.935532	1308.886626	1349.301404
1110006O24Rik	0	0	7.489106613	11.6825614	0	20.19881777	0	8.151402103	0	8.635325781	24.81538761	10.31857259	0	8.790781933	12.22590034	14.52815547	17.70258467	31.8285517	15.13226539	16.59589478	0	50.54003516
1110007C09Rik	95.84794136	160.973803	146.7864896	258.0784019	418.3575477	316.2159748	377.3900344	137.6681244	149.0897918	148.9593697	303.693077	217.9798459	261.3423226	451.6264218	307.4813934	448.2973688	377.6551397	806.3233097	520.1716229	1001.285651	884.6495036	903.8438846
1110008F13Rik	418.8423739	337.3272688	310.5482876	404.1104194	544.5738926	339.8973474	318.1742679	442.8928476	455.788792	380.6739448	129.9853637	358.5703974	202.170476	304.3808244	388.7836307	234.5259383	208.0053699	153.8379999	230.7670473	305.6410621	207.1855715	110.4828676
1110008L16Rik	215.9861144	288.1123481	240.1506854	224.6237943	232.5784333	196.4160901	7.954356697	203.7850526	233.5740071	216.602755	277.6960042	273.4421735	229.2909057	207.6822232	182.165915	228.299586	213.9062315	272.3109423	171.1837523	170.1079215	167.7216531	293.8374137
1110008P14Rik	13.12985498	73.30972558	39.94190194	90.27433812	83.67150954	75.91969439	233.3277964	121.3653202	116.4320279	116.576898	49.63077523	94.15697485	61.63734024	131.861729	114.9234632	103.7725391	56.0581848	118.4729424	86.06475943	124.4692108	210.4742313	219.7903855
1110012L19Rik	143.1154193	79.97424609	109.8402303	148.1561196	80.83518718	123.2824395	76.00829733	74.26833027	68.86528477	121.6141714	68.53773722	117.3737632	102.3179848	83.51242836	132.6510186	62.26352345	87.03770798	79.57137925	124.8411895	212.9806496	0	130.4638117
1110015O18Rik	0	0	0	0	0	1.393021915	0	5.434268068	0	2.158831445	0	15.47785888	0	7.691934191	1.222590034	10.37725391	13.27693851	17.68252872	2.837299761	6.914956157	62.48453743	0
1110017D15Rik	0	0	0	0	0	5.572087662	0	8.151402103	3.549756947	3.598052409	55.53920085	21.92696675	49.3098722	28.57004128	9.780720268	118.3006946	70.8103387	100.7904137	13.24073222	55.31964925	59.19587757	39.96188827
1110019D14Rik	34.7941157	42.55040016	24.96368871	76.99870016	35.45402946	41.79065746	140.5269683	46.19127858	39.04732642	47.4942918	69.71942234	59.33179237	13.56021485	65.93086449	34.23252094	58.11262189	106.215508	61.88885053	57.69176181	98.19237742	180.8762926	0
1110020A21Rik	95.19144861	28.1960483	15.477487	10.62051037	2.127241768	25.07439448	0	3.622845379	2.839805558	17.27065156	0	47.72339821	25.8876829	35.16312773	16.50496545	83.01803126	79.66163103	88.41264361	24.58993126	26.2768334	226.9175307	5.876748274
1110025L11Rik	0	0	0	0	0	0	0	0	0	0	0	9.028751013	0	7.691934191	0	8.301803126	26.55387701	5.304758617	0.945766587	16.59589478	0	59.9428324
1110028F11Rik	61.05382566	73.822381	122.3220747	45.13716906	118.4164584	73.83016152	0	25.35991765	7.099513894	25.18636686	95.71649508	67.07072181	41.91339137	129.6640335	48.29230632	126.6024977	92.93856954	159.1427585	112.5462239	116.1712634	23.02061905	18.80559448
1110028F18Rik	0	0	0	4.779229665	0	0.696510958	0	2.717134034	10.64927084	0	7.090110747	5.159286293	0	4.395390966	1.83388505	41.50901563	48.68210785	33.59680457	1.891533174	11.06392985	6.57731973	0
1110032A03Rik	205.4822305	225.5683864	142.2930256	129.5702265	73.0353007	212.4358421	635.4647183	260.8448673	156.8992571	266.2558782	99.26155045	237.3271695	119.5764401	271.4153922	280.5844127	103.7725391	243.4105393	247.5554021	228.8755141	272.4492726	345.3092858	135.1652103
1110032F04Rik	48.58046343	0	0	0	0	0.696510958	0	3.622845379	0	1.439220963	0	9.028751013	0	15.38386838	1.83388505	31.13176172	16.22736928	45.97457468	5.674599523	13.82991231	0	0
1110034G24Rik	74.84017339	28.1960483	19.97095097	38.23383732	43.25391595	18.1092849	97.21991519	31.69989707	7.809465283	15.8314306	2.363370249	23.21678832	53.00811261	45.0527574	29.3421608	107.9234406	66.38469253	90.18089648	54.85446205	51.17067556	256.5154695	389.0407358
1110036E04Rik	0	0	0	1.062051037	0	0	0	0	12.77912501	0	0	9.028751013	11.09472124	16.48271612	1.222590034	70.56532657	19.17780006	45.97457468	0.945766587	5.531964925	23.02061905	0
1110037F02Rik	951.9144861	851.5206587	1150.326776	867.1646714	1043.057547	1102.576846	1334.56429	1265.278749	1208.337265	1057.107798	1142.689515	1070.551906	1060.162252	1024.126095	1072.211459	904.8965408	1035.601203	1071.561241	932.5258549	814.5818353	470.2783607	1303.462767
1110038B12Rik	399.8040842	373.2131484	511.2563448	364.8145311	321.2135069	340.5938583	151.1327772	176.6137122	194.5266807	328.8619902	68.53773722	199.9223439	225.5926653	236.2522644	278.7505276	255.2804461	243.4105393	210.4220918	250.6281456	326.3859306	253.2268096	208.0368889
1110038F14Rik	266.5360561	244.0239817	391.9299127	351.0078676	444.5935295	258.4055653	424.2323572	247.2591971	176.777896	305.1148443	233.9736546	241.1966342	425.2976477	206.5833754	276.3053476	222.0732336	274.3900624	334.1997929	326.2894725	287.6621761	397.9278436	202.1601406
1110046J04Rik	13.78634773	0	1.997095097	0	0	11.84068628	0	2.717134034	0	1.439220963	5.908425622	25.79643146	36.98240415	31.86658451	6.112950168	53.96172032	28.0290924	33.59680457	9.457665871	15.21290354	118.3917551	0
1110051M20Rik	71.55770965	50.75288694	101.3525762	65.84716427	70.19897834	68.95458482	55.68049688	57.96552606	58.21601393	53.25117565	194.9780455	125.1126926	150.3951102	126.3674903	69.68763191	180.564218	236.0344623	236.9458849	128.6242558	106.4903248	338.7319661	48.18933585
1110058D11Rik	0	3.588587965	0	0	0	0	0	3.622845379	0	5.037273372	0	12.89821573	30.81867012	20.87810709	5.501655151	26.98086016	20.65301545	33.59680457	36.8848969	11.06392985	29.59793878	0
1110059E24Rik	323.6509253	391.1560882	427.8776245	549.6114115	380.0671959	448.5530568	773.3402344	796.120272	1067.056938	921.1014166	502.2161779	664.2581102	608.9769216	614.2558875	855.8130235	479.4291306	616.6400328	1066.256482	466.2629274	1297.245775	601.8247553	369.0597916
1110059G10Rik	125.3901151	76.89831355	89.86927936	67.97126635	69.48989775	95.42200121	57.4481317	112.3082067	81.64440978	128.0906658	36.63223886	113.5042984	128.2056677	108.7859264	106.3653329	91.31983439	131.2941697	90.18089648	84.17322625	156.2780091	256.5154695	34.08513999
1110065P20Rik	5.908434742	14.35435186	33.95061665	10.62051037	2.836322357	13.2337082	0	49.81412396	26.26820141	28.06480879	0	36.11500405	9.861974439	15.38386838	24.45180067	33.20721251	14.7521539	35.36505744	22.69839809	41.48973694	0	2.35069931
1190002F15Rik	70.24472415	91.25266541	68.40050707	24.95819936	65.9444948	57.81040949	16.7925308	19.01993824	42.59708336	56.84922806	0	43.85393349	7.396480829	37.36082321	40.34547111	60.18807267	38.35560013	26.52379308	33.10183055	60.85161418	26.30927892	0
1190002N15Rik	209.421187	297.8528011	272.6034807	348.35274	82.96242895	258.4055653	103.4066371	192.9165164	218.6650279	154.7162536	391.1377762	194.7630576	245.3166142	172.5190954	221.2887961	394.3356485	368.8038474	251.0919079	320.614873	229.5765444	1174.051572	2182.624309
1190003K10Rik	0	0	0	0	0	0	0	1.811422689	0	0.719610482	0	38.6946472	2.46549361	25.27349806	1.83388505	35.28266329	36.88038474	33.59680457	2.837299761	6.914956157	16.44329932	0
1190005I06Rik	0	4.101243389	0	0	0	0	0	0	0	0	0	1.289821573	0	0	0	0	0	1.768252872	0.945766587	17.97888601	0	0
1190007I07Rik	240.2763462	121.4993354	112.835873	76.46767464	45.38115771	80.09876014	148.481325	40.75701051	64.60557644	81.31598444	101.6249207	43.85393349	104.7834784	63.73316901	95.36202261	29.05631094	51.63253863	95.4856551	56.74599523	88.51143881	0	101.0800703
1200014J11Rik	621.6986334	809.4829139	792.8467534	777.4213588	767.9342782	782.1818055	584.2033085	578.7495493	659.5448408	713.1339874	731.463092	746.8066909	755.6737914	818.6415675	751.2815756	761.6904369	891.0300953	785.1042753	713.1080067	702.5595455	651.1546532	622.9353171
1300002E11Rik	232.3984332	202.4988923	243.6456018	208.1620032	402.0486941	216.6149079	152.9004121	175.7080009	136.3106668	249.7048372	413.5897935	308.267356	315.583182	283.5027173	300.1458532	350.7511821	448.4654784	537.5488732	322.5064062	719.1554403	542.6288777	417.2491275
1300017J02Rik	0	0	0	0.531025518	0	2.786043831	91.03319331	9.057113447	2.129854168	0.719610482	62.62931159	88.99768855	34.51691054	43.95390966	7.335540201	157.7342594	147.521539	180.361793	45.39679618	73.29853526	480.1443403	0
1500004A13Rik	50.54994168	22.55683864	24.96368871	20.70999521	31.19954593	48.05925608	74.24066251	44.37985589	54.66625698	25.18636686	0	49.01321978	27.12042971	70.32625546	33.0099309	60.18807267	97.36421571	114.9364367	67.14942768	69.14956157	138.1237143	99.90472067
1500009C09Rik	0	0	0	4.248204147	0	0	0	4.528556724	39.75727781	0	44.90403473	61.91143552	55.47360622	31.86658451	1.83388505	101.6970883	33.92995396	86.64439074	16.07803198	42.87272817	414.371143	4.70139862
1500009L16Rik	25.60321721	57.41740745	94.8620171	67.44024083	50.34472184	95.42200121	132.5726116	113.2139181	163.2888196	174.1457366	12.99853637	88.99768855	107.248972	118.6755561	139.9865588	101.6970883	115.0668004	185.6665516	76.60709356	123.0862196	476.8556804	358.4816447
1500011B03Rik	109.6342891	34.86056881	78.38598255	53.10255183	42.54483536	46.66623417	0	55.24839203	51.82645143	61.16689095	0	127.6923358	65.33558066	87.90781933	74.57799204	93.39528517	66.38469253	107.8634252	69.04096086	48.4046931	36.17525851	229.1931827
1500011K16Rik	127.3595933	97.40453049	100.8533024	132.7563796	56.01736655	83.58131493	41.53941831	72.45690758	60.3458681	91.39053118	3.545055373	56.75214922	24.6549361	67.02971224	51.96007642	35.28266329	61.95904636	144.9967355	100.2512582	177.0228776	0	21.15629379
1500012F01Rik	371.574896	299.3907674	532.2258433	292.0640351	129.7617478	229.8486161	205.9294567	102.345382	88.03397229	189.2575567	190.251305	145.7498378	165.1880719	197.7925935	226.7904512	118.3006946	92.93856954	169.7522757	186.3160177	233.7255181	3.288659865	108.1321682
1500012K07Rik	0	0	0	0	0	2.089532873	0	6.339979413	0	0	0	12.89821573	19.72394888	20.87810709	3.056475084	85.09348205	91.46335415	104.3269195	7.566132697	17.97888601	121.680415	0
1500015A07Rik	20.35127522	54.85413033	69.89832839	86.02613397	62.39909186	82.18829301	0.883817411	45.28556724	60.3458681	48.21390228	49.63077523	91.5773317	8.629227634	102.19284	41.56806114	174.3378657	125.3933081	374.8696089	85.11899284	142.4480968	440.6804219	91.67727308
1500015L24Rik	0	0	0	0	0	1.393021915	0	0	0	1.439220963	0	14.18803731	23.42218929	26.3723458	1.83388505	12.45270469	20.65301545	35.36505744	5.674599523	13.82991231	0	0
1500015O10Rik	0	0	0	0	0	0	0	0	0	0.719610482	0	11.60839416	11.09472124	5.494238708	2.445180067	26.98086016	20.65301545	51.27933329	8.511899284	22.1278597	134.8350545	0
1500017E21Rik	0	0	0	0	0	4.179065746	0	3.622845379	0	0.719610482	0	18.05750203	23.42218929	36.26197547	3.667770101	87.16893283	33.92995396	116.7046896	24.58993126	20.74486847	259.8041293	4.70139862
1500026H17Rik	7.22142024	19.99356152	12.48184436	12.74461244	0	15.32324107	5.302904465	13.58567017	7.809465283	5.037273372	0	19.3473236	14.79296166	25.27349806	7.946835218	51.88626954	66.38469253	83.10788499	18.91533174	52.55366679	200.6082518	62.29353171
1600002D24Rik	16.41231873	0	14.47893945	14.33768899	0	6.26859862	0	21.73707227	14.90897918	12.95298867	10.63516612	94.15697485	184.9120207	31.86658451	9.780720268	118.3006946	135.7198158	258.1649193	9.457665871	56.70264048	371.6185647	16.45489517
1600002H07Rik	74.18368064	183.5306417	95.36129087	59.47485805	120.5437002	81.49178206	0	100.5339593	84.48421534	94.98858359	95.71649508	148.3294809	133.1366549	89.00666707	66.63115683	87.16893283	82.61206181	134.3872183	128.6242558	38.72375448	16.44329932	99.90472067
1600002K03Rik	89.28301387	76.38565812	76.38888745	131.6943285	207.0515321	104.4766437	62.75103617	108.6853614	114.3021737	143.2024859	72.08279259	98.02643957	96.15425078	134.0594245	170.5513097	66.41442501	95.88900032	132.6189654	162.671853	143.8310881	279.5360885	88.15122412
1600010M07Rik	0	0	0	0	0	0	0	0	0	0.719610482	0	7.738929439	0	1.098847742	0	85.09348205	41.30603091	33.59680457	10.40343246	9.680938619	302.5567076	0
1600012H06Rik	78.12263714	210.1887237	182.2349276	298.9673668	278.6686716	288.3555365	608.0663786	314.2818366	409.6419517	371.3190086	222.1568034	366.3093268	442.556103	312.0727586	385.7271556	273.9595032	306.844801	364.2600917	385.8727675	313.9390095	46.04123811	146.9187069
1600014C10Rik	36.1071012	76.89831355	83.37872029	55.22665391	68.07173657	63.38249715	51.26140982	57.96552606	42.59708336	52.53156517	212.7033224	72.2300081	70.26656788	47.25045289	40.34547111	228.299586	107.6907234	176.8252872	65.25789451	106.4903248	276.2474286	3.526048965
1600014C23Rik	0	0	0	0	0	0	0	0	0	0	0	5.159286293	0	2.197695483	0	0	5.900861558	10.60951723	0	6.914956157	26.30927892	0
1600014K23Rik	0	0	0	0	0	0	0	0	0	0	0	9.028751013	2.46549361	8.790781933	0.611295017	12.45270469	28.0290924	7.073011489	1.891533174	4.148973694	0	0
1600015I10Rik	0	0	0	1.062051037	0	0	0	0.905711345	0	5.037273372	0	34.82518248	14.79296166	36.26197547	1.83388505	116.2252438	107.6907234	86.64439074	8.511899284	55.31964925	1042.505177	0
1600019K03Rik	0	0	0	0	0	0	0	0.905711345	0	0	18.90696199	6.449107866	1.232746805	5.494238708	1.83388505	10.37725391	32.45473857	45.97457468	3.783066348	19.36187724	0	0
1600020E01Rik	38.73307219	57.93006287	75.88961368	100.363823	41.83575477	114.2277971	17.67634822	21.73707227	13.4890764	38.13935553	54.35751572	54.17250608	3.698240415	108.7859264	57.46173158	58.11262189	50.15732324	132.6189654	128.6242558	135.5331407	164.4329932	282.0839172
1600023N17Rik	0	8.202486778	9.985475484	2.655127592	35.45402946	9.054642451	0	8.151402103	3.549756947	14.39220963	0	14.18803731	35.74965734	19.77925935	11.0033103	66.41442501	30.97952318	28.29204596	17.02379857	38.72375448	549.2061974	0
1600025M17Rik	0	0	0	0	0	0	0	0	0	0.719610482	0	7.738929439	0	8.790781933	1.222590034	31.13176172	2.950430779	5.304758617	0	5.531964925	0	17.63024482
1600027J07Rik	0	0	0	0	0	0.696510958	0	0	0	2.158831445	0	7.738929439	19.72394888	4.395390966	2.445180067	26.98086016	41.30603091	35.36505744	5.674599523	19.36187724	23.02061905	0
1600029I14Rik	0	0	11.48329681	1.062051037	0	4.179065746	0	3.622845379	0	0.719610482	0	5.159286293	1.232746805	6.593086449	5.501655151	37.35811407	10.32650773	37.13331032	12.29496563	20.74486847	29.59793878	0
1600029O15Rik	0	0	0	0.531025518	0	0	0	2.717134034	0	2.158831445	0	15.47785888	11.09472124	8.790781933	1.83388505	51.88626954	44.25646169	72.49836776	10.40343246	11.06392985	69.06185716	0
1700001C02Rik	0.656492749	0	0	0	0	0	0	8.151402103	0	0	21.27033224	18.05750203	0	5.494238708	1.83388505	130.7533992	22.12823084	79.57137925	12.29496563	11.06392985	184.1649524	0
1700001C19Rik	0.656492749	0	11.98257058	3.717178628	0	19.50230682	0	2.717134034	9.939319452	16.55104108	0	16.76768045	18.49120207	30.76773676	7.946835218	78.8671297	72.28555409	118.4729424	12.29496563	19.36187724	39.46391838	17.63024482
1700001D01Rik	16.41231873	16.91762898	12.48184436	14.33768899	0	38.30810268	0	32.60560841	0	5.756883854	77.99121821	67.07072181	32.05141693	43.95390966	14.6710804	153.5833578	106.215508	173.2887815	52.96292888	102.3413511	716.9278505	15.27954551
1700001F09Rik	0	5.126554236	0.998547548	0	0	6.965109577	0	0	0	0.719610482	0	7.738929439	33.28416373	28.57004128	1.83388505	43.58446641	33.92995396	68.96186202	7.566132697	65.00058787	0	36.4358393
1700001G01Rik	0	0	0	0	0	4.875576704	0	0	0	0.719610482	4.726740498	9.028751013	0	36.26197547	1.83388505	128.6779485	73.76076948	93.71740223	9.457665871	44.2557194	174.2989728	0
1700001G11Rik	0	3.075932542	0	0.531025518	0	1.393021915	0	0.905711345	0	0	0	1.289821573	1.232746805	4.395390966	1.83388505	8.301803126	17.70258467	51.27933329	6.62036611	22.1278597	3.288659865	55.24143378
1700001G17Rik	0	0	11.48329681	0.531025518	0	0	3.535269643	4.528556724	8.519416673	5.037273372	0	7.738929439	9.861974439	16.48271612	6.724245184	12.45270469	7.376076948	14.14602298	3.783066348	4.148973694	0	0
1700001J03Rik	0	0	0	0	0	11.14417532	0	2.717134034	0.709951389	0	18.90696199	21.92696675	60.40459344	18.68041161	2.445180067	58.11262189	59.00861558	97.25390797	17.02379857	9.680938619	65.7731973	21.15629379
1700001J11Rik	0	2.563277118	0	14.33768899	0	7.661620535	0	0	0	0	0	9.028751013	1.232746805	32.96543225	3.667770101	60.18807267	35.40516935	31.8285517	16.07803198	17.97888601	121.680415	0
1700001K19Rik	0	3.588587965	17.4745821	10.08948485	0	16.71626299	0	7.245690758	0.709951389	13.67259915	306.0564472	24.50660989	0	24.17465031	8.558130235	112.0743422	73.76076948	111.399931	38.77643007	41.48973694	154.5670136	66.99493033
1700001K23Rik	0	1.025310847	13.4803919	11.6825614	14.89069237	11.14417532	0	0.905711345	15.61893057	0	0	24.50660989	2.46549361	4.395390966	1.83388505	80.94258048	8.851292337	68.96186202	21.7526315	11.06392985	111.8144354	11.75349655
1700001L05Rik	397.1781132	530.085708	473.3115379	282.5055757	367.3037452	274.4253174	191.7883781	186.576537	181.7475557	178.4633995	269.4242084	276.0218167	241.6183738	186.8041161	189.5014552	323.7703219	309.7952318	357.1870802	246.8450792	204.6827022	147.9896939	91.67727308
1700001L19Rik	0	0	0	0	63.81725304	3.482554789	0	1.811422689	5.679611115	1.439220963	92.1714397	34.82518248	19.72394888	27.47119354	5.501655151	99.62163752	89.98813876	129.0824597	6.62036611	29.04281586	226.9175307	5.876748274
1700001O22Rik	13.78634773	15.37966271	26.46151003	18.05486762	104.2348466	20.89532873	0	23.54849496	0	17.99026204	15.36190662	39.98446877	4.93098722	31.86658451	31.78734087	103.7725391	36.88038474	49.51108042	52.01716229	40.10674571	217.0515511	8.227447584
1700001P01Rik	0	0	0	2.124102073	0	5.572087662	0	3.622845379	0	2.158831445	76.80953309	23.21678832	78.89579551	26.3723458	4.279065117	35.28266329	35.40516935	99.02216084	12.29496563	20.74486847	16.44329932	0
1700003C15Rik	0	0	1.997095097	0	0	0.696510958	0	3.622845379	0	1.439220963	0	6.449107866	0	3.296543225	1.222590034	2.075450782	2.950430779	8.841264361	2.837299761	2.765982463	0	7.052097929
1700003D09Rik	95.19144861	43.57571101	94.8620171	84.96408293	3.545402946	71.74062865	0	30.79418572	0	23.7471459	15.36190662	28.37607461	11.09472124	101.0939922	36.06640599	83.01803126	72.28555409	95.4856551	87.9562926	106.4903248	105.2371157	89.32657377
1700003E16Rik	13.78634773	57.41740745	24.46441494	33.45460765	21.27241768	21.59183969	45.95850536	44.37985589	23.42839585	35.26091361	94.53480995	90.28751013	44.37888498	67.02971224	46.45842127	147.3570055	73.76076948	150.3014941	95.5224253	56.70264048	276.2474286	9.402797239
1700003E24Rik	0	0	0	0	0	0	0	0	0	0	0	0	0	0	0	0	0	0	0	0	0	0
1700003F12Rik	0	0.512655424	0	0	0	0	0	0.905711345	0	1.439220963	0	25.79643146	0	7.691934191	0.611295017	29.05631094	33.92995396	58.35234478	1.891533174	24.89384216	95.37113608	0
1700003G13Rik	0	0	0	1.593076555	0	2.089532873	0	0.905711345	0	0.719610482	0	7.738929439	1.232746805	6.593086449	3.056475084	4.150901563	28.0290924	19.45078159	1.891533174	2.765982463	29.59793878	0
1700003G18Rik	0	2.050621695	0	0	0	7.661620535	0	0	0	0.719610482	0	6.449107866	18.49120207	12.08732516	0.611295017	47.73536798	8.851292337	26.52379308	0.945766587	9.680938619	0	1.175349655
1700003H04Rik	0	0	0	1.062051037	0	0	0	0	0	0	0	14.18803731	35.74965734	15.38386838	2.445180067	22.8299586	60.48383097	24.75554021	1.891533174	26.2768334	121.680415	0
1700003I22Rik	5.908434742	9.740453049	17.97385587	38.76486284	31.90862652	21.59183969	11.48962634	2.717134034	0	1.439220963	0	1.289821573	13.56021485	6.593086449	0.611295017	6.226352345	19.17780006	1.768252872	11.34919905	1.382991231	0	0
1700003L19Rik	0	0	0	2.655127592	0	0	0	0	0	0	0	21.92696675	18.49120207	9.889629674	0.611295017	29.05631094	22.12823084	33.59680457	17.96956515	9.680938619	42.75257824	0
1700003M02Rik	0	13.32904101	21.96804606	0	0	16.01975203	0.883817411	13.58567017	52.53640282	9.354936263	0	30.95571776	0	38.45967095	13.44849037	29.05631094	60.48383097	61.88885053	19.86109833	26.2768334	59.19587757	76.39772757
1700003M07Rik	0	0	0	3.18615311	0	12.53719724	3.535269643	1.811422689	0	2.878441927	33.08718348	36.11500405	1.232746805	34.06427999	3.056475084	141.1306531	78.18641564	275.8474481	16.07803198	37.34076325	134.8350545	66.99493033
1700003P14Rik	0	0	9.48620171	3.18615311	0	0	0	7.245690758	0	2.158831445	0	16.76768045	34.51691054	14.28502064	3.056475084	33.20721251	44.25646169	7.073011489	8.511899284	26.2768334	6.57731973	0
1700006A11Rik	0	0	0	0	0	2.786043831	0	0.905711345	0	1.439220963	0	21.92696675	2.46549361	25.27349806	1.222590034	45.6599172	45.73167707	53.04758617	19.86109833	37.34076325	39.46391838	0
1700006E09Rik	0	0	0	0	0	0	0	3.622845379	0	0	0	25.79643146	41.91339137	29.66888902	3.056475084	95.47073595	94.41378493	68.96186202	9.457665871	40.10674571	46.04123811	28.20839172
1700006F04Rik	0	0	0	15.93076555	0	9.751153408	0	0	0	2.158831445	0	18.05750203	2.46549361	8.790781933	0	8.301803126	16.22736928	26.52379308	4.728832935	5.531964925	111.8144354	37.61118896
1700006H21Rik	0	0	0	7.965382775	0	0	0	0	0	0.719610482	0	21.92696675	3.698240415	8.790781933	1.83388505	53.96172032	13.27693851	35.36505744	3.783066348	0	16.44329932	5.876748274
1700007B14Rik	0	0.512655424	0.499273774	0.531025518	0	2.786043831	0	11.77424748	0	0	34.26886861	14.18803731	29.58592332	31.86658451	4.890360134	35.28266329	60.48383097	49.51108042	8.511899284	30.42580709	59.19587757	0
1700007F19Rik	0	0	0	0	0	1.393021915	0	2.717134034	0	0	0	21.92696675	11.09472124	28.57004128	5.501655151	51.88626954	56.0581848	65.42535627	18.91533174	13.82991231	263.0927892	0
1700007G11Rik	0	8.715142202	5.492011516	0	0	8.358131493	0	5.434268068	0	2.158831445	20.08864712	10.31857259	22.18944249	16.48271612	3.056475084	33.20721251	64.90947714	44.20632181	17.02379857	26.2768334	0	15.27954551
1700007J10Rik	0	2.563277118	14.47893945	32.92358214	0	10.44766437	0	8.151402103	0	7.196104817	22.45201736	51.59286293	53.00811261	57.14008256	9.780720268	87.16893283	89.98813876	70.73011489	30.26453079	34.57478078	98.65979595	256.2262248
1700007K09Rik	0	0	0	0	0	0	0	0	0	0	0	2.579643146	0	9.889629674	1.222590034	39.43356485	2.950430779	21.21903447	0	0	19.73195919	71.69632895
1700007K13Rik	0	0	0.998547548	1.062051037	0	1.393021915	0	0	0	2.158831445	0	24.50660989	43.14613817	20.87810709	3.667770101	85.09348205	45.73167707	81.33963212	25.53569785	35.95777201	105.2371157	52.89073447
1700007L15Rik	21.66426072	83.56283405	7.489106613	7.434357257	30.49046534	25.77090544	0	8.151402103	10.64927084	15.8314306	0	15.47785888	11.09472124	8.790781933	18.95014552	26.98086016	19.17780006	31.8285517	17.02379857	16.59589478	6.57731973	8.227447584
1700007P06Rik	0	0	0	0	0	6.26859862	0	2.717134034	0	1.439220963	24.81538761	11.60839416	64.10283385	13.1861729	4.279065117	78.8671297	42.7812463	111.399931	12.29496563	17.97888601	52.61855784	0
1700008C04Rik	0	0	5.99128529	5.310255183	0	0	0	0	0	0	0	11.60839416	0	12.08732516	3.667770101	33.20721251	38.35560013	58.35234478	9.457665871	1.382991231	72.35051703	0
1700008J07Rik	61.71031841	29.22135915	56.91721026	52.57152631	3.545402946	29.94997118	37.12033125	15.39709286	34.78761808	18.70987253	0	39.98446877	67.80107427	37.36082321	25.06309569	56.0371711	53.10775402	28.29204596	49.17986253	17.97888601	118.3917551	56.41678343
1700008K24Rik	0	3.588587965	0	2.655127592	0	0	0	8.151402103	0.709951389	0.719610482	0	20.63714517	1.232746805	7.691934191	1.222590034	16.60360625	41.30603091	86.64439074	0	8.297947388	249.9381497	0
1700008O03Rik	0	2.050621695	14.97821323	0.531025518	0.709080589	0.696510958	0	21.73707227	0	4.31766289	14.18022149	20.63714517	60.40459344	24.17465031	15.28237542	97.54618674	44.25646169	180.361793	11.34919905	24.89384216	0	137.5159096
1700008P02Rik	0	0.512655424	0	0	0	9.054642451	0	2.717134034	0	1.439220963	0	5.159286293	29.58592332	15.38386838	0.611295017	45.6599172	39.83081552	21.21903447	0.945766587	24.89384216	98.65979595	0
1700009C05Rik	0	0	0	0	0	0	0	0	0.709951389	0	0	5.159286293	2.46549361	15.38386838	0	14.52815547	22.12823084	54.81583904	5.674599523	5.531964925	157.8556735	0
1700009J07Rik	0	0	0	0	0	0	0	0	0	0	0	19.3473236	0	15.38386838	0	10.37725391	4.425646169	42.43806893	12.29496563	20.74486847	101.9484558	0
1700009N14Rik	0	0	0	2.655127592	0	0	43.30705313	3.622845379	0	0.719610482	0	9.028751013	0	3.296543225	1.83388505	22.8299586	38.35560013	44.20632181	6.62036611	5.531964925	65.7731973	0
1700010B08Rik	0	0	0	0	0	0	0	2.717134034	0	0	0	25.79643146	32.05141693	31.86658451	3.667770101	103.7725391	67.85990792	122.0094482	29.3187642	22.1278597	391.3505239	0
1700010D01Rik	0	0	0	0	0	0	0	0	0	0	0	1.289821573	0	3.296543225	0.611295017	4.150901563	4.425646169	1.768252872	0	8.297947388	0	0
1700010I02Rik	0	0	0	0	0	1.393021915	0	2.717134034	0.709951389	0	0	7.738929439	23.42218929	8.790781933	0	6.226352345	22.12823084	28.29204596	1.891533174	8.297947388	0	0
1700010I14Rik	5.251941993	54.34147491	108.342409	76.99870016	95.72587955	69.65109577	7.954356697	44.37985589	4.259708336	87.79247877	184.3428794	83.83840226	86.29227634	56.04123482	99.64108773	209.6205289	131.2941697	113.1681838	113.4919905	51.17067556	184.1649524	103.4307696
1700010J16Rik	0	0	0	5.841280702	0	0	0	0.905711345	0	0.719610482	0	3.86946472	0	5.494238708	0	22.8299586	35.40516935	21.21903447	3.783066348	5.531964925	177.5876327	0
1700010K23Rik	0	0	0	0	0	0	0	0	0	0	0	6.449107866	0	3.296543225	0	20.75450782	1.47521539	0	0	1.382991231	0	0
1700011A15Rik	0	0	1.497821323	0.531025518	0	0	0	6.339979413	0	0.719610482	0	11.60839416	0	8.790781933	3.056475084	68.48987579	44.25646169	129.0824597	5.674599523	31.80879832	82.21649662	0
1700011B04Rik	0	0	0	0	0	0	0	2.717134034	0	1.439220963	0	14.18803731	2.46549361	5.494238708	0	41.50901563	8.851292337	21.21903447	7.566132697	12.44692108	0	9.402797239
1700011C11Rik	0	0	0	0	0	0	0	4.528556724	0	1.439220963	0	28.37607461	9.861974439	4.395390966	1.222590034	33.20721251	28.0290924	33.59680457	0.945766587	15.21290354	19.73195919	1.175349655
1700011E24Rik	0	0	0	1.062051037	0	2.089532873	0	0.905711345	0	2.878441927	0	27.08625304	0	16.48271612	1.83388505	22.8299586	42.7812463	49.51108042	21.7526315	45.63871063	164.4329932	17.63024482
1700011H14Rik	147.7108685	140.9802415	273.1027545	78.06075119	72.32622011	66.86505194	162.6224036	30.79418572	90.87377784	87.07286829	106.3516612	51.59286293	55.47360622	57.14008256	104.5314479	53.96172032	168.1745544	49.51108042	12.29496563	69.14956157	26.30927892	0
1700011I03Rik	0	15.37966271	13.97966568	10.62051037	0	0.696510958	0	1.811422689	5.679611115	3.598052409	7.090110747	58.0419708	1.232746805	26.3723458	4.890360134	64.33897423	41.30603091	106.0951723	7.566132697	19.36187724	220.3402109	0
1700011L22Rik	0	0	0	0	0	3.482554789	0	4.528556724	8.519416673	0	0	27.08625304	16.02570846	10.98847742	1.83388505	91.31983439	75.23598487	67.19360914	13.24073222	31.80879832	266.3814491	0
1700011M02Rik	0	0	0	0	0	0	0	0	0	0	0	6.449107866	0	5.494238708	0	2.075450782	7.376076948	3.536505744	0	5.531964925	55.9072177	0
1700012A03Rik	0	0	0	2.124102073	0	0	7.070539286	0	0	0	0	10.31857259	30.81867012	18.68041161	1.222590034	26.98086016	57.53340019	38.90156319	1.891533174	16.59589478	0	0
1700012B07Rik	16.41231873	0	0	0	0	2.786043831	0	10.86853614	0	0	10.63516612	56.75214922	0	59.33777804	10.39201528	120.3761453	94.41378493	125.5459539	10.40343246	40.10674571	207.1855715	0
1700012B09Rik	0	0	0	0	0	4.875576704	0	7.245690758	0	0.719610482	0	24.50660989	0	6.593086449	1.83388505	47.73536798	29.50430779	47.74282755	0.945766587	8.297947388	23.02061905	14.10419586
1700012C14Rik	15.09933323	0	5.99128529	0.531025518	0	0	0	0	0	0.719610482	0	19.3473236	0	2.197695483	3.667770101	24.90540938	20.65301545	61.88885053	5.674599523	30.42580709	46.04123811	0
1700012D01Rik	0	2.563277118	0	30.79948006	0	0	0	0.905711345	0	6.476494336	14.18022149	9.028751013	0	5.494238708	2.445180067	60.18807267	23.60344623	76.03487351	22.69839809	13.82991231	49.32989797	0
1700012D14Rik	48.58046343	7.689831355	21.96804606	18.58589314	0	23.68137256	26.51452232	9.057113447	0	3.598052409	0	10.31857259	0	17.58156387	5.501655151	43.58446641	13.27693851	49.51108042	21.7526315	33.19178955	0	0
1700012D16Rik	0	0	0	0	0	4.875576704	0	9.057113447	4.259708336	0	0	23.21678832	48.07712539	9.889629674	0	14.52815547	28.0290924	54.81583904	8.511899284	17.97888601	263.0927892	0
1700012H19Rik	0	0.512655424	0.499273774	0	0	4.875576704	22.97925268	2.717134034	0	0	0	15.47785888	66.56832746	5.494238708	6.112950168	35.28266329	41.30603091	45.97457468	4.728832935	17.97888601	95.37113608	0
1700012I11Rik	0	0	0	0	0	0	0	0.905711345	0	0	0	51.59286293	66.56832746	28.57004128	1.222590034	87.16893283	70.8103387	77.80312638	19.86109833	33.19178955	0	0
1700012L04Rik	0	3.588587965	3.994190194	2.124102073	0	2.089532873	0	4.528556724	0	4.31766289	0	1.289821573	0	2.197695483	3.667770101	4.150901563	11.80172312	5.304758617	4.728832935	20.74486847	0	0
1700012P22Rik	0	0	0	0	0	2.786043831	0	0	0	1.439220963	0	7.738929439	34.51691054	16.48271612	1.83388505	26.98086016	51.63253863	44.20632181	16.07803198	13.82991231	69.06185716	12.9288462
1700013D24Rik	0	0	0	0	0	0	0	1.811422689	0	0.719610482	0	7.738929439	17.25845527	10.98847742	0.611295017	78.8671297	38.35560013	15.91427585	6.62036611	12.44692108	0	15.27954551
1700013F07Rik	0	0	0.998547548	0	0	0	0	2.717134034	0	0	36.63223886	19.3473236	38.21515095	13.1861729	2.445180067	41.50901563	35.40516935	15.91427585	17.02379857	5.531964925	134.8350545	29.38374137
1700013G24Rik	0	0	7.489106613	0	0	0.696510958	83.96265402	9.057113447	3.549756947	4.31766289	0	21.92696675	17.25845527	10.98847742	6.112950168	47.73536798	60.48383097	91.94914936	24.58993126	1.382991231	180.8762926	0
1700013H16Rik	0	0	0	0.531025518	0	1.393021915	0	4.528556724	0	0	0	12.89821573	6.163734024	15.38386838	3.056475084	39.43356485	70.8103387	74.26662063	3.783066348	4.148973694	62.48453743	0
1700015E13Rik	0	0	2.995642645	5.310255183	0	3.482554789	0	15.39709286	0	5.037273372	0	11.60839416	1.232746805	24.17465031	4.890360134	26.98086016	36.88038474	49.51108042	30.26453079	9.680938619	69.06185716	83.4498255
1700015F17Rik	0	0	0	0	0	0	0	0	0	0	0	5.159286293	9.861974439	8.790781933	0	10.37725391	16.22736928	3.536505744	5.674599523	11.06392985	0	31.73444068
1700015G11Rik	0	0	0	0	0	3.482554789	0	0.905711345	2.839805558	0	12.99853637	2.579643146	11.09472124	1.098847742	0.611295017	6.226352345	1.47521539	26.52379308	10.40343246	13.82991231	0	0
1700016C15Rik	0	0	0	0	0	0.696510958	0	9.962824792	0	0	14.18022149	74.80965125	28.35317651	28.57004128	4.279065117	89.24438361	66.38469253	136.1554712	10.40343246	37.34076325	69.06185716	0
1700016D06Rik	0	0	0	0	0	0	0.883817411	4.528556724	0	0	0	24.50660989	19.72394888	19.77925935	6.112950168	58.11262189	66.38469253	68.96186202	11.34919905	42.87272817	3.288659865	10.57814689
1700016G22Rik	0	0	0	0	0	0.696510958	0	0	5.679611115	0.719610482	0	1.289821573	0	6.593086449	0	8.301803126	26.55387701	14.14602298	0	4.148973694	0	79.92377653
1700016H13Rik	37.4200867	0	23.96514116	13.80666348	4.254483536	12.53719724	0	9.057113447	0	18.70987253	0	14.18803731	34.51691054	10.98847742	7.946835218	29.05631094	17.70258467	14.14602298	22.69839809	11.06392985	72.35051703	0
1700016K19Rik	9.190898487	0	13.97966568	19.11691866	0	10.44766437	0	13.58567017	0	5.037273372	0	79.96893754	38.21515095	31.86658451	11.0033103	153.5833578	110.6411542	162.6792642	32.15606396	84.36246511	286.1134082	0
1700016L04Rik	0	0	4.493463968	0	0	2.786043831	0	0	0	0	21.27033224	15.47785888	32.05141693	10.98847742	1.83388505	53.96172032	17.70258467	24.75554021	11.34919905	11.06392985	0	38.78653861
1700016L21Rik	0	0	0.499273774	0	0	0	0	0	0	0.719610482	0	36.11500405	1.232746805	15.38386838	9.780720268	45.6599172	26.55387701	74.26662063	13.24073222	19.36187724	0	3.526048965
1700016P04Rik	0	0	0	0	0	0	0	0.905711345	0.709951389	0	0	14.18803731	0	3.296543225	0	33.20721251	14.7521539	8.841264361	0	4.148973694	46.04123811	0
1700017B05Rik	994.5865148	661.3254965	539.2156761	432.7857974	717.5895564	272.3357845	402.1369219	519.8783119	588.5497018	377.7955029	399.4095721	319.8757502	367.3585479	171.4202477	265.3020373	373.5811407	231.6088162	240.4823906	232.6585804	183.9378338	624.8453743	640.5655619
1700017D01Rik	0	0	0	0	0	2.786043831	0	0	0	0	0	5.159286293	0	5.494238708	2.445180067	12.45270469	29.50430779	30.06029883	9.457665871	24.89384216	0	131.6391613
1700017G19Rik	0	0	0	2.655127592	0	0	0	0	0	0.719610482	0	25.79643146	30.81867012	32.96543225	4.890360134	68.48987579	48.68210785	84.87613787	5.674599523	13.82991231	355.1752654	0
1700017J07Rik	0	17.94293983	0	0	0	0	0	0	0	0	124.0769381	9.028751013	2.46549361	6.593086449	0.611295017	22.8299586	16.22736928	0	0	11.06392985	32.88659865	0
1700017L05Rik	0	0	0	0	0	0	0	5.434268068	0.709951389	0	0	16.76768045	20.95669568	28.57004128	0.611295017	74.71622814	48.68210785	37.13331032	1.891533174	20.74486847	72.35051703	0
1700017N19Rik	0	0	2.995642645	0.531025518	0	8.358131493	76.00829733	1.811422689	0	1.439220963	0	58.0419708	72.73206149	45.0527574	9.169425251	128.6779485	63.43426175	104.3269195	18.91533174	48.4046931	118.3917551	0
1700018A04Rik	5.908434742	0	0	0	0	0	0	2.717134034	0	0	0	19.3473236	17.25845527	6.593086449	3.056475084	20.75450782	32.45473857	35.36505744	10.40343246	17.97888601	36.17525851	0
1700018B08Rik	0	0.512655424	4.992737742	0	0	0	0	12.67995883	0	0.719610482	0	42.56411192	104.7834784	17.58156387	4.890360134	112.0743422	103.2650773	175.0570344	10.40343246	35.95777201	233.4948504	9.402797239
1700018B24Rik	0	0	2.995642645	4.248204147	0	0	2.651452232	2.717134034	0	0.719610482	29.54212811	15.47785888	69.03382107	17.58156387	1.222590034	60.18807267	35.40516935	26.52379308	8.511899284	16.59589478	131.5463946	0
1700018C11Rik	0	0	0	0.531025518	0	2.089532873	0	4.528556724	0	0.719610482	0	45.14375506	17.25845527	28.57004128	1.222590034	70.56532657	54.58296941	38.90156319	14.18649881	26.2768334	121.680415	0
1700018F24Rik	0	0	0	0	0	0	0	0	0	0	34.26886861	9.028751013	11.09472124	18.68041161	0.611295017	10.37725391	25.07866162	26.52379308	2.837299761	17.97888601	29.59793878	0
1700018G05Rik	0	0	0	0	0	0	0	0	0	0	87.44469921	1.289821573	3.698240415	0	0	8.301803126	4.425646169	19.45078159	0	2.765982463	0	15.27954551
1700018L02Rik	1.969478247	2.563277118	1.497821323	10.62051037	0	9.751153408	0	0	1.419902779	2.878441927	7.090110747	42.56411192	0	3.296543225	0	18.67905703	17.70258467	49.51108042	20.80686492	37.34076325	69.06185716	0
1700019A02Rik	0	0	0	19.11691866	0	0	0	1.811422689	0	1.439220963	0	10.31857259	0	8.790781933	1.83388505	16.60360625	14.7521539	40.66981606	3.783066348	2.765982463	115.1030953	44.66328689
1700019B03Rik	0	0	7.988380387	0.531025518	0	0	0	5.434268068	2.129854168	6.476494336	0	61.91143552	20.95669568	29.66888902	6.112950168	114.149793	88.51292337	146.7649884	25.53569785	41.48973694	414.371143	10.57814689
1700019B21Rik	0	0	0	1.062051037	0	8.358131493	0	0	9.939319452	1.439220963	109.8967166	23.21678832	11.09472124	23.07580257	6.112950168	43.58446641	61.95904636	54.81583904	12.29496563	20.74486847	85.50515649	0
1700019C18Rik	0	0	0	0	0	0	0	2.717134034	0	0	0	20.63714517	30.81867012	13.1861729	1.222590034	39.43356485	23.60344623	30.06029883	11.34919905	9.680938619	154.5670136	0
1700019D03Rik	3.282463745	57.41740745	77.387435	69.5643429	32.61770711	114.924308	210.3485438	284.3933622	222.9247363	215.163534	274.1509489	242.4864558	364.8930542	207.6822232	343.5477994	155.6588086	54.58296941	143.2284827	83.22745966	142.4480968	197.3195919	25.85769241
1700019E08Rik	0	0	0.499273774	0	0	4.179065746	0	0	0	0	0	7.738929439	0	5.494238708	1.83388505	10.37725391	23.60344623	38.90156319	7.566132697	0	0	15.27954551
1700019G17Rik	57.77136192	99.96780761	175.2450947	122.1358692	86.50783189	146.2673011	37.12033125	96.91111389	124.2414931	88.51208925	41.35897935	121.2432279	112.1799592	150.5421406	111.8669881	163.9606117	184.4019237	270.5426895	165.5091527	168.7249302	207.1855715	25.85769241
1700019G24Rik	0	0	0	0	0	0	0	0	0	0	0	7.738929439	1.232746805	2.197695483	0	24.90540938	8.851292337	7.073011489	2.837299761	4.148973694	0	0
1700019L03Rik	6.564927491	3.075932542	2.995642645	9.027433812	12.05437002	21.59183969	0	6.339979413	7.099513894	7.196104817	0	52.8826845	7.396480829	37.36082321	4.279065117	174.3378657	113.591585	143.2284827	48.23409594	48.4046931	466.9897008	42.31258758
1700019M22Rik	0	0	0	0	0	0	0	2.717134034	0	0	56.72088597	20.63714517	0	4.395390966	0.611295017	6.226352345	10.32650773	17.68252872	4.728832935	8.297947388	0	2.35069931
1700019N19Rik	0	0	0	0	0	0	0	0	0	0.719610482	16.54359174	15.47785888	3.698240415	10.98847742	0.611295017	18.67905703	26.55387701	33.59680457	4.728832935	13.82991231	95.37113608	58.76748274
1700019O17Rik	0	0	0	0	0	4.179065746	0	0	0	0	62.62931159	14.18803731	30.81867012	13.1861729	1.222590034	76.79167892	26.55387701	72.49836776	2.837299761	0	503.1649593	4.70139862
1700020A23Rik	0	0	0	0	0	16.71626299	0	0.905711345	0	4.31766289	0	19.3473236	0	8.790781933	0.611295017	56.0371711	26.55387701	38.90156319	13.24073222	8.297947388	42.75257824	32.90979034
1700020D05Rik	0	0	0	0	0	0	0	0	0	0	1.181685124	21.92696675	38.21515095	27.47119354	2.445180067	41.50901563	16.22736928	56.58409191	5.674599523	9.680938619	69.06185716	3.526048965
1700020D14Rik	0	0	0	0	0	0	0	0	0	0	0	0	0	0	0	0	0	0	0	0	0	0
1700020G17Rik	0	1.025310847	0.499273774	0	0	8.358131493	0	4.528556724	0	0.719610482	0	11.60839416	32.05141693	15.38386838	0.611295017	14.52815547	16.22736928	14.14602298	13.24073222	8.297947388	0	3.526048965
1700020I14Rik	360.4145192	505.9909031	466.8209789	514.0327017	533.9376837	523.0797293	478.1452192	598.6751989	454.3688892	606.6316361	451.4037175	463.0459448	795.1216891	597.7731714	589.8996912	560.371711	557.6314172	694.9233788	784.9862673	799.3689317	355.1752654	297.3634627
1700020L24Rik	28.88568096	20.50621695	24.96368871	53.63357735	105.6530078	82.18829301	372.9709473	516.2554665	533.8834448	415.9348585	271.7875786	403.7141524	271.2042971	265.9211535	344.1590944	95.47073595	56.0581848	65.42535627	42.55949642	17.97888601	499.8762995	8.227447584
1700020M21Rik	0	0	0	0	0	0	0	0	0	0	40.17729423	6.449107866	12.32746805	5.494238708	0	6.226352345	11.80172312	19.45078159	0	0	0	0
1700020N01Rik	0	0	0	5.310255183	0	2.786043831	0	1.811422689	0	1.439220963	0	45.14375506	0	18.68041161	4.279065117	37.35811407	48.68210785	37.13331032	0.945766587	9.680938619	144.7010341	0
1700020N15Rik	0	0	0	0	0	0	0	0	0	0	0	0	12.32746805	4.395390966	0	6.226352345	8.851292337	0	0	0	0	0
1700020N18Rik	0	0	0	0	0	0	0	0	0	1.439220963	0	10.31857259	2.46549361	16.48271612	1.83388505	20.75450782	17.70258467	19.45078159	0.945766587	15.21290354	0	0
1700021F05Rik	487.1176198	521.8832213	437.3638262	529.4324418	723.2622011	463.8762979	285.4730237	272.6191148	283.9805558	308.7128967	89.80806946	273.4421735	176.2827931	239.5488077	299.5345582	352.8266329	514.8501709	532.2441145	414.2457651	662.4527998	575.5154763	793.361017
1700021F07Rik	0	0	0	0	0	0	0	1.811422689	0	0	0	12.89821573	0	16.48271612	3.667770101	22.8299586	39.83081552	54.81583904	3.783066348	4.148973694	309.1340273	0
1700021K19Rik	666.3401403	588.5284263	509.7585235	611.7413971	670.0811569	525.8657731	775.1078693	705.5491376	715.6310005	567.7726701	599.1143581	739.0677615	986.1974439	606.5639533	515.3216991	705.6532657	538.4536172	588.8282065	469.1002272	549.0475188	1121.433014	1480.940565
1700021N21Rik	0	0	0	0	0	0	0	0	0	0	0	9.028751013	0	13.1861729	0.611295017	49.81081876	17.70258467	24.75554021	10.40343246	0	0	9.402797239
1700022A21Rik	0	0	18.47312965	0	0	4.875576704	0	2.717134034	2.129854168	0	0	0	2.46549361	7.691934191	0.611295017	41.50901563	30.97952318	19.45078159	5.674599523	11.06392985	85.50515649	0
1700022A22Rik	0	0	0	0	0	0	0	4.528556724	0	0	90.98975458	15.47785888	24.6549361	15.38386838	0	31.13176172	11.80172312	10.60951723	1.891533174	5.531964925	75.63917689	0
1700022E09Rik	0	0	0	0	0	4.179065746	0	8.151402103	0	1.439220963	0	21.92696675	33.28416373	12.08732516	1.222590034	41.50901563	41.30603091	65.42535627	8.511899284	12.44692108	23.02061905	0
1700022H01Rik	0	0	0	4.779229665	0	0	0	0	0	4.31766289	59.08425622	3.86946472	16.02570846	8.790781933	4.279065117	31.13176172	4.425646169	22.98728734	7.566132697	6.914956157	164.4329932	0
1700022H16Rik	0	0	0	0	0	0	0	0	0	0.719610482	0	10.31857259	0	5.494238708	0	22.8299586	29.50430779	15.91427585	1.891533174	23.51085093	128.2577347	0
1700022I11Rik	0	0	12.98111813	2.124102073	0	2.089532873	0	7.245690758	0	3.598052409	62.62931159	47.72339821	112.1799592	34.06427999	8.558130235	80.94258048	76.71120025	153.8379999	32.15606396	38.72375448	75.63917689	0
1700023C21Rik	0	0	0	0	0	0	0	0	0	0	0	18.05750203	60.40459344	7.691934191	1.222590034	60.18807267	5.900861558	22.98728734	3.783066348	2.765982463	59.19587757	7.052097929
1700023F02Rik	0	0	0	0	0	0	0	3.622845379	4.969659726	0	0	5.159286293	0	6.593086449	0.611295017	2.075450782	26.55387701	7.073011489	0.945766587	0	0	5.876748274
1700023F06Rik	0	0	1.497821323	2.124102073	0	1.393021915	0	0.905711345	0	5.037273372	5.908425622	36.11500405	65.33558066	30.76773676	4.890360134	68.48987579	17.70258467	76.03487351	15.13226539	30.42580709	404.5051634	64.64423102
1700024B18Rik	0	0	0	0	0	0	0	0	0	0	0	12.89821573	8.629227634	14.28502064	0.611295017	10.37725391	2.950430779	10.60951723	4.728832935	1.382991231	0	0
1700024F13Rik	0	0	0.998547548	0	0	0	0	0.905711345	0	1.439220963	0	6.449107866	0	12.08732516	0	58.11262189	42.7812463	33.59680457	8.511899284	20.74486847	26.30927892	1.175349655
1700024G13Rik	0	0	0	0	0	0	0	0	0	0	0	27.08625304	40.68064456	0	1.83388505	39.43356485	10.32650773	17.68252872	5.674599523	15.21290354	49.32989797	0
1700024I08Rik	0	0	0	0	0	7.661620535	0	0	0	2.158831445	0	29.66589618	40.68064456	14.28502064	1.83388505	74.71622814	61.95904636	35.36505744	14.18649881	11.06392985	220.3402109	0
1700024N05Rik	0	0	0	0	0	18.80579586	0	0.905711345	0	0.719610482	0	16.76768045	0	9.889629674	3.056475084	10.37725391	17.70258467	8.841264361	0.945766587	0	0	0
1700024P04Rik	0	0	0	0	0	0	0	0	0	0.719610482	0	1.289821573	0	2.197695483	1.222590034	16.60360625	10.32650773	15.91427585	5.674599523	20.74486847	19.73195919	0
1700024P16Rik	34.7941157	24.60746033	42.93754458	49.3853732	20.56333709	82.18829301	83.07883661	116.8367635	115.0121251	85.63364733	60.26594135	227.0085969	160.2570846	120.8732516	124.7041834	394.3356485	255.2122624	328.8950342	169.2922191	239.257483	1026.061878	146.9187069
1700025B11Rik	0	0	0.499273774	0	0	0	0	4.528556724	0	0	0	16.76768045	20.95669568	17.58156387	6.112950168	51.88626954	47.20689246	54.81583904	11.34919905	1.382991231	13.15463946	0
1700025C18Rik	0	0	0	0	0	0	0	2.717134034	0	0	0	18.05750203	17.25845527	10.98847742	0	8.301803126	8.851292337	17.68252872	2.837299761	12.44692108	23.02061905	0
1700025F22Rik	0	0	0	0	0	0	0	0.905711345	0	0	18.90696199	16.76768045	8.629227634	5.494238708	1.222590034	47.73536798	25.07866162	30.06029883	4.728832935	13.82991231	59.19587757	0
1700025F24Rik	4.595449243	1.025310847	0.499273774	0	0	0	0	0.905711345	0	0	21.27033224	23.21678832	3.698240415	6.593086449	0.611295017	20.75450782	30.97952318	54.81583904	14.18649881	19.36187724	72.35051703	0
1700025G04Rik	137.2069846	155.8472488	125.8169911	209.7550797	271.5778657	237.5102366	151.1327772	89.66542313	125.6613959	128.8102762	226.8835439	168.9666261	379.6860159	153.8386838	134.4849037	421.3165087	383.5560013	601.2059766	529.6292888	643.0909226	480.1443403	70.52097929
1700025J12Rik	0	0	0	0	0	9.054642451	0	1.811422689	0	0.719610482	0	9.028751013	0	10.98847742	4.279065117	58.11262189	48.68210785	35.36505744	8.511899284	41.48973694	141.4123742	0
1700025K24Rik	0	0	0	0	0	2.786043831	0	0	0	0.719610482	0	14.18803731	2.46549361	0	1.83388505	45.6599172	35.40516935	22.98728734	1.891533174	11.06392985	105.2371157	0
1700025M24Rik	0	0	0	10.62051037	0	0	8.838174108	10.86853614	0	1.439220963	0	11.60839416	41.91339137	26.3723458	3.667770101	66.41442501	64.90947714	129.0824597	4.728832935	37.34076325	144.7010341	19.98094413
1700025N23Rik	0	0	0	0	0	2.786043831	0	8.151402103	10.64927084	2.158831445	0	25.79643146	25.8876829	13.1861729	1.222590034	62.26352345	41.30603091	42.43806893	25.53569785	1.382991231	49.32989797	1.175349655
1700026D08Rik	0	0	0	0	0	0	0	10.86853614	0	0	0	28.37607461	0	13.1861729	2.445180067	31.13176172	33.92995396	51.27933329	6.62036611	31.80879832	0	0
1700026D11Rik	0	0	0	0	0	0	0	1.811422689	0	6.476494336	44.90403473	23.21678832	0	19.77925935	3.667770101	41.50901563	51.63253863	81.33963212	5.674599523	34.57478078	42.75257824	7.052097929
1700026F02Rik	0	0	0	0	0	0	0	0.905711345	0	0	0	6.449107866	1.232746805	28.57004128	3.667770101	24.90540938	14.7521539	42.43806893	5.674599523	6.914956157	85.50515649	0
1700026J14Rik	12.47336223	0	0	0	0	0.696510958	0	5.434268068	8.519416673	0	2.363370249	38.6946472	1.232746805	15.38386838	1.222590034	49.81081876	51.63253863	60.12059766	14.18649881	1.382991231	259.8041293	29.38374137
1700026L06Rik	0	0	0	3.717178628	0	0	0	0	0.709951389	5.756883854	24.81538761	25.79643146	7.396480829	13.1861729	2.445180067	41.50901563	35.40516935	100.7904137	26.48146444	51.17067556	249.9381497	38.78653861
1700027A15Rik	0	0	0	0	0	0	0	0	0	0.719610482	0	16.76768045	41.91339137	5.494238708	0	43.58446641	25.07866162	7.073011489	10.40343246	2.765982463	124.9690749	0
1700027F06Rik	0	0	0	0	0	0.696510958	0	7.245690758	0	0	37.81392398	30.95571776	0	9.889629674	0	10.37725391	23.60344623	15.91427585	15.13226539	15.21290354	16.44329932	0
1700027F09Rik	0	0	0	0	0	4.179065746	0	3.622845379	0	0.719610482	30.72381323	7.738929439	6.163734024	9.889629674	0	53.96172032	30.97952318	37.13331032	16.07803198	33.19178955	0	0
1700027H10Rik	0	0	0	0	0	0	0	0	0	0.719610482	0	3.86946472	7.396480829	4.395390966	0	31.13176172	7.376076948	5.304758617	0	2.765982463	0	0
1700027I24Rik	0	0.512655424	0	1.062051037	0	0	0	0	0	0.719610482	0	15.47785888	0	5.494238708	2.445180067	49.81081876	20.65301545	10.60951723	4.728832935	16.59589478	207.1855715	0
1700027J07Rik	0	0	0.998547548	0	0	0	0	0	0	0	0	9.028751013	8.629227634	18.68041161	5.501655151	35.28266329	17.70258467	30.06029883	7.566132697	6.914956157	124.9690749	0
1700028B04Rik	0	0	0	0	0	0	0	0.905711345	2.129854168	0	0	16.76768045	0	3.296543225	0	18.67905703	7.376076948	10.60951723	0	12.44692108	220.3402109	0
1700028D13Rik	0	0	0	0	0	0	0	3.622845379	0	0	0	14.18803731	6.163734024	2.197695483	3.056475084	70.56532657	41.30603091	38.90156319	5.674599523	2.765982463	0	10.57814689
1700028E10Rik	10.50388399	0	3.994190194	4.248204147	0	0.696510958	0	5.434268068	0	0.719610482	0	20.63714517	35.74965734	17.58156387	1.222590034	99.62163752	54.58296941	60.12059766	11.34919905	31.80879832	75.63917689	0
1700028I16Rik	0	0	0.499273774	0	0	0	0	10.86853614	0	0.719610482	0	10.31857259	39.44789776	9.889629674	1.222590034	37.35811407	41.30603091	56.58409191	15.13226539	19.36187724	0	0
1700028J19Rik	3.938956494	5.126554236	12.48184436	37.7028118	3.545402946	52.93483279	0	83.32544372	45.43688892	60.44728047	16.54359174	65.78090024	36.98240415	73.62279869	45.23583124	89.24438361	50.15732324	35.36505744	61.47482816	24.89384216	42.75257824	34.08513999
1700028K03Rik	0.656492749	5.63920966	2.995642645	0.531025518	0	9.751153408	0	7.245690758	0	3.598052409	37.81392398	33.5353609	23.42218929	42.85506192	5.501655151	29.05631094	69.33512331	70.73011489	10.40343246	55.31964925	32.88659865	0
1700028M03Rik	0	0	0	0	0	0	0	0	0	0	0	9.028751013	3.698240415	7.691934191	3.056475084	16.60360625	14.7521539	7.073011489	12.29496563	4.148973694	0	0
1700028P14Rik	0	0	0.499273774	0	0	0	0	7.245690758	0	1.439220963	0	21.92696675	0	25.27349806	2.445180067	132.82885	44.25646169	68.96186202	21.7526315	42.87272817	26.30927892	9.402797239
1700028P15Rik	0	0	0	0	0	0	0	0	0	0	0	27.08625304	1.232746805	14.28502064	4.279065117	26.98086016	67.85990792	56.58409191	16.07803198	8.297947388	16.44329932	0
1700029B22Rik	0	0	0.998547548	0	0	18.1092849	0	3.622845379	0	0	20.08864712	32.24553933	7.396480829	4.395390966	1.83388505	74.71622814	5.900861558	24.75554021	4.728832935	5.531964925	151.2783538	47.0139862
1700029F12Rik	0	0.512655424	8.986927936	8.496408293	0	0	0	1.811422689	0	0	0	37.40482562	8.629227634	30.76773676	0	80.94258048	61.95904636	76.03487351	25.53569785	51.17067556	532.7628981	0
1700029H14Rik	0	0	0.499273774	0	0	0	0	3.622845379	0	4.31766289	0	28.37607461	0	57.14008256	5.501655151	118.3006946	76.71120025	113.1681838	12.29496563	30.42580709	210.4742313	9.402797239
1700029I15Rik	16.41231873	0	21.46877229	11.6825614	56.72644714	9.751153408	0	20.83136093	0	10.07454674	0	11.60839416	22.18944249	25.27349806	11.0033103	26.98086016	20.65301545	24.75554021	21.7526315	19.36187724	0	58.76748274
1700029J03Rik	0	0	0.499273774	0	0	0	11.48962634	0	0	0	0	9.028751013	0	15.38386838	2.445180067	2.075450782	22.12823084	31.8285517	1.891533174	30.42580709	131.5463946	32.90979034
1700029J07Rik	8.534405738	17.94293983	60.41212668	14.33768899	32.61770711	37.61159172	0	10.86853614	1.419902779	8.635325781	17.72527687	70.94018653	92.45601037	52.7446916	31.78734087	76.79167892	119.4924466	102.5586666	51.0713957	70.5325528	213.7628912	182.1791965
1700029M20Rik	0	0	0	1.062051037	0	0	0	12.67995883	0	0	12.99853637	50.30304136	14.79296166	35.16312773	6.112950168	130.7533992	72.28555409	118.4729424	10.40343246	53.93665802	203.8969116	49.36468551
1700029N11Rik	0	1.025310847	2.496368871	0	0	2.089532873	0	0	0	2.878441927	0	11.60839416	0	12.08732516	1.83388505	39.43356485	41.30603091	40.66981606	0	4.148973694	59.19587757	22.33164344
1700029P11Rik	0	0	0	0	0	0	0	2.717134034	0	1.439220963	0	21.92696675	29.58592332	13.1861729	4.279065117	26.98086016	29.50430779	35.36505744	17.96956515	30.42580709	161.1443334	0
1700030A11Rik	13.12985498	2.563277118	0	0	0	3.482554789	0	5.434268068	0	3.598052409	0	7.738929439	12.32746805	60.43662579	19.56144054	103.7725391	193.253216	111.399931	78.49862673	31.80879832	437.391762	437.2300716
1700030C10Rik	14.44284048	25.12011576	30.45570023	27.61332695	78.70794541	43.18367938	2.651452232	27.17134034	58.92596532	44.61584987	1.181685124	29.66589618	17.25845527	30.76773676	33.0099309	83.01803126	47.20689246	24.75554021	19.86109833	16.59589478	220.3402109	137.5159096
1700030F04Rik	0	0	2.496368871	7.434357257	0	2.089532873	0	3.622845379	0	0	0	5.159286293	19.72394888	15.38386838	0	43.58446641	23.60344623	17.68252872	11.34919905	1.382991231	23.02061905	0
1700030F18Rik	0	0	0	0	0	0	0	1.811422689	0	0.719610482	0	25.79643146	12.32746805	21.97695483	0	66.41442501	53.10775402	38.90156319	10.40343246	0	105.2371157	0
1700030J22Rik	3.938956494	5.63920966	9.48620171	27.61332695	34.03586829	32.03950406	0	38.03987648	3.549756947	24.46675638	4.726740498	88.99768855	78.89579551	118.6755561	56.23914154	60.18807267	85.56249259	125.5459539	41.61372983	60.85161418	59.19587757	17.63024482
1700030K09Rik	64.33628941	91.25266541	73.89251858	67.44024083	131.8889896	48.05925608	30.04979197	37.13416513	66.7354306	64.04533288	54.35751572	145.7498378	14.79296166	139.5536632	62.35209171	195.0923735	144.5711082	178.5935401	94.57665871	66.3835791	197.3195919	69.34562964
1700030L20Rik	0	0	0	0	0	0	0.883817411	0	0	0	0	9.028751013	13.56021485	10.98847742	1.83388505	16.60360625	33.92995396	14.14602298	1.891533174	12.44692108	23.02061905	21.15629379
1700030M09Rik	0	0	0	0	0	0	23.86307009	1.811422689	0	2.158831445	0	49.01321978	1.232746805	8.790781933	6.112950168	109.9988914	32.45473857	76.03487351	23.64416468	23.51085093	36.17525851	0
1700030N03Rik	0	0	0	0	0	0	0	1.811422689	0	0	0	5.159286293	0	15.38386838	0	2.075450782	19.17780006	31.8285517	4.728832935	0	0	0
1700030O20Rik	0	0	0	0	0	0	0	3.622845379	0	0	0	14.18803731	16.02570846	4.395390966	0	83.01803126	44.25646169	63.6571034	4.728832935	11.06392985	200.6082518	0
1700031A10Rik	0	0	0.998547548	0	0	0	0	3.622845379	0	0.719610482	0	23.21678832	14.79296166	5.494238708	2.445180067	41.50901563	28.0290924	61.88885053	10.40343246	22.1278597	92.08247622	89.32657377
1700031F05Rik	0	0	0	0	0	0	0.883817411	0	0	0	0	11.60839416	69.03382107	3.296543225	0.611295017	49.81081876	30.97952318	21.21903447	0	5.531964925	59.19587757	0
1700031M16Rik	0	0	6.490559065	0.531025518	0	9.054642451	0	1.811422689	0	0	21.27033224	59.33179237	20.95669568	23.07580257	3.056475084	213.7714305	81.13684642	192.7395631	19.86109833	87.12844757	345.3092858	7.052097929
1700031P21Rik	0	0	0	0	0	0	0	2.717134034	0.709951389	0	0	7.738929439	0	3.296543225	3.056475084	26.98086016	20.65301545	21.21903447	8.511899284	15.21290354	3.288659865	0
1700034E13Rik	0	0	0	1.593076555	0	0	0	1.811422689	0	0	63.81099672	11.60839416	0	23.07580257	1.83388505	16.60360625	59.00861558	70.73011489	5.674599523	22.1278597	59.19587757	0
1700034G24Rik	0	0	0	0.531025518	0	6.26859862	0	7.245690758	0	0	48.4490901	12.89821573	11.09472124	15.38386838	3.056475084	60.18807267	51.63253863	97.25390797	20.80686492	34.57478078	32.88659865	14.10419586
1700034H15Rik	9.847391236	4.101243389	21.96804606	10.62051037	0	34.82554789	60.09958393	13.58567017	11.35922223	4.31766289	1.181685124	49.01321978	44.37888498	46.15160515	11.61460532	222.0732336	82.61206181	116.7046896	36.8848969	55.31964925	249.9381497	49.36468551
1700034I23Rik	0	3.588587965	1.997095097	6.903331738	0.709080589	18.1092849	0	12.67995883	0	0.719610482	0	37.40482562	9.861974439	49.44814837	10.39201528	58.11262189	44.25646169	40.66981606	15.13226539	16.59589478	6.57731973	17.63024482
1700034J05Rik	1.969478247	2.050621695	6.490559065	0	23.39965945	12.53719724	36.23651384	13.58567017	9.939319452	11.51376771	14.18022149	61.91143552	35.74965734	54.94238708	6.724245184	66.41442501	73.76076948	93.71740223	34.04759714	42.87272817	174.2989728	65.81958067
1700034K08Rik	0	0	0	0	0	0	0	0	0	0.719610482	0	0	0	3.296543225	2.445180067	6.226352345	7.376076948	12.37777011	3.783066348	0	6.57731973	0
1700034O15Rik	0	3.588587965	0	0	0	0.696510958	0	3.622845379	0	0	0	43.85393349	1.232746805	17.58156387	0.611295017	47.73536798	42.7812463	54.81583904	11.34919905	29.04281586	394.6391838	18.80559448
1700034P13Rik	0	2.563277118	0.998547548	0	0	2.089532873	0	0	0	1.439220963	0	15.47785888	0	16.48271612	1.83388505	16.60360625	25.07866162	58.35234478	2.837299761	17.97888601	0	88.15122412
1700036G14Rik	0	14.35435186	1.497821323	2.124102073	0	0.696510958	0	3.622845379	0	0	0	50.30304136	11.09472124	8.790781933	1.83388505	126.6024977	51.63253863	60.12059766	33.10183055	23.51085093	0	0
1700037C18Rik	82.71808638	13.84169644	12.98111813	23.89614832	25.52690121	31.3429931	37.12033125	47.09698993	12.77912501	20.14909349	48.4490901	43.85393349	120.8091869	71.4251032	35.45511097	93.39528517	35.40516935	91.94914936	20.80686492	71.91554403	493.2989797	152.7954551
1700037H04Rik	286.2308386	519.3199441	216.1855442	283.0366013	180.1064697	259.7985872	303.1493719	240.0135064	234.2839585	241.7891219	122.8952529	279.8912814	230.5236525	367.0151457	291.587723	292.6385602	156.3728313	155.6062528	170.2379857	149.363053	430.8144423	305.5909103
1700039E15Rik	28.88568096	0	0.998547548	3.18615311	0	0	0	0	0	0	0	12.89821573	13.56021485	18.68041161	3.667770101	58.11262189	28.0290924	54.81583904	3.783066348	45.63871063	220.3402109	16.45489517
1700039E22Rik	0	0	0	0	0	0	0	0	0	0.719610482	0	7.738929439	0	3.296543225	0	18.67905703	22.12823084	5.304758617	4.728832935	2.765982463	62.48453743	0
1700040L02Rik	210.7341725	238.8974274	213.6891754	132.7563796	114.1619749	154.6254326	286.3568411	143.1023925	232.1541043	156.1554745	132.3487339	100.6060827	24.6549361	112.0824696	147.322099	112.0743422	91.46335415	95.4856551	78.49862673	95.42639496	450.5464015	97.55402136
1700041A01Rik	0	0	0	0	0	6.26859862	0	0.905711345	0	0	0	9.028751013	0	2.197695483	1.222590034	20.75450782	10.32650773	0	1.891533174	5.531964925	0	0
1700041C23Rik	0	0	0	0	0	0	0	0	0	0.719610482	0	0	0	0	0	10.37725391	32.45473857	24.75554021	9.457665871	29.04281586	0	0
1700041M19Rik	0	0	0	0	0	0	0	1.811422689	0	2.158831445	0	21.92696675	1.232746805	15.38386838	3.056475084	56.0371711	60.48383097	68.96186202	19.86109833	20.74486847	42.75257824	12.9288462
1700042G07Rik	0	0	0	0	0	0	0	0.905711345	2.129854168	1.439220963	8.271795871	3.86946472	0	1.098847742	0	18.67905703	33.92995396	37.13331032	11.34919905	15.21290354	0	1.175349655
1700042G15Rik	5.251941993	0	0	0	0	0	0	0.905711345	15.61893057	0.719610482	0	2.579643146	0	10.98847742	4.279065117	64.33897423	66.38469253	31.8285517	12.29496563	22.1278597	256.5154695	9.402797239
1700042O10Rik	7.22142024	13.32904101	0.998547548	15.93076555	0	18.80579586	3.535269643	0	0	1.439220963	0	18.05750203	28.35317651	17.58156387	3.056475084	74.71622814	39.83081552	68.96186202	34.04759714	38.72375448	299.2680477	488.9454564
1700044C05Rik	0	0	0	0	0	0	1.767634822	3.622845379	0	2.158831445	7.090110747	30.95571776	0	19.77925935	3.056475084	72.64077736	45.73167707	86.64439074	18.91533174	33.19178955	315.711347	0
1700044K03Rik	0	0	0	0.531025518	0	0	0	4.528556724	0	0	0	11.60839416	0	1.098847742	1.83388505	66.41442501	38.35560013	15.91427585	3.783066348	2.765982463	0	0
1700045H11Rik	0	0	0	0	0	1.393021915	0	1.811422689	0	1.439220963	0	0	0	4.395390966	1.222590034	68.48987579	28.0290924	97.25390797	23.64416468	6.914956157	9.865979595	0
1700046C09Rik	0	0	1.497821323	0	0	0	64.51867099	0	0	0	0	3.86946472	0	6.593086449	4.279065117	6.226352345	22.12823084	54.81583904	0.945766587	11.06392985	0	0
1700047A11Rik	0	0	8.986927936	12.74461244	0	0.696510958	0	7.245690758	0	3.598052409	0	15.47785888	1.232746805	13.1861729	1.222590034	20.75450782	25.07866162	15.91427585	16.07803198	13.82991231	0	0
1700047E10Rik	0	0	0	0	0	0	0	0	0	0.719610482	0	12.89821573	17.25845527	8.790781933	9.169425251	51.88626954	33.92995396	38.90156319	4.728832935	40.10674571	144.7010341	0
1700047G03Rik	0	4.101243389	0	2.124102073	0	0	0	4.528556724	0	0	0	33.5353609	2.46549361	21.97695483	4.890360134	47.73536798	54.58296941	125.5459539	19.86109833	29.04281586	16.44329932	0
1700047I17Rik2	0	0	0	0	0	0	0	0	0	0	0	0	0	0	0	0	0	0	0	0	0	0
1700047L14Rik	0	0	0	0	0	0	0	0	0	0	0	5.159286293	0	6.593086449	0	12.45270469	5.900861558	1.768252872	2.837299761	0	72.35051703	0
1700047M11Rik	0	0	0	0	0	11.14417532	0	0	0	0	0	37.40482562	0	23.07580257	1.222590034	12.45270469	19.17780006	49.51108042	5.674599523	34.57478078	381.4845443	0
1700048M11Rik	0	0	1.497821323	14.86871451	0	25.07439448	0	9.962824792	0	5.756883854	0	20.63714517	2.46549361	45.0527574	1.222590034	16.60360625	25.07866162	44.20632181	15.13226539	4.148973694	272.9587688	0
1700048O20Rik	0	0	2.496368871	1.062051037	0	0	0	0	0	4.31766289	0	34.82518248	50.542619	20.87810709	5.501655151	128.6779485	75.23598487	134.3872183	36.8848969	41.48973694	348.5979457	52.89073447
1700049E15Rik	0	0	0	0	0	4.179065746	0	1.811422689	0	0	0	18.05750203	0	13.1861729	2.445180067	18.67905703	20.65301545	65.42535627	6.62036611	16.59589478	167.7216531	121.0610145
1700049E22Rik	15.75582598	0	0	0	0	0	0	0.905711345	12.06917362	0	0	39.98446877	27.12042971	17.58156387	1.83388505	31.13176172	33.92995396	31.8285517	9.457665871	19.36187724	29.59793878	32.90979034
1700049G17Rik	87.31353563	136.8789981	163.7617979	138.5976603	2.127241768	108.6557094	125.5020723	103.2510933	51.82645143	91.39053118	139.4388447	130.2719789	119.5764401	164.8271612	66.63115683	168.1115133	200.629293	397.8568963	174.9668186	174.2568951	98.65979595	431.3533233
1700049L16Rik	0	0	0	4.248204147	0	0	0	9.962824792	0	0.719610482	0	16.76768045	27.12042971	30.76773676	1.222590034	74.71622814	60.48383097	99.02216084	13.24073222	35.95777201	6.57731973	0
1700051A21Rik	15.75582598	0	0	1.062051037	0	0	0	7.245690758	0	0	0	9.028751013	18.49120207	16.48271612	6.112950168	58.11262189	39.83081552	61.88885053	12.29496563	13.82991231	0	10.57814689
1700052I22Rik	0	0	0	0	0	4.875576704	0	3.622845379	0	0	0	32.24553933	0	3.296543225	1.83388505	51.88626954	30.97952318	58.35234478	0	4.148973694	0	0
1700052K11Rik	54.48889817	14.86700729	53.42229384	27.61332695	4.254483536	52.93483279	2.651452232	34.4170311	20.58859029	53.97078613	15.36190662	55.46232765	78.89579551	35.16312773	36.67770101	39.43356485	72.28555409	67.19360914	43.50526301	77.44750895	378.1958845	158.6722034
1700054A03Rik	0	1.025310847	2.496368871	0.531025518	6.381725304	4.875576704	0.883817411	0	1.419902779	3.598052409	0	14.18803731	30.81867012	20.87810709	3.056475084	68.48987579	32.45473857	30.06029883	14.18649881	2.765982463	0	151.6201055
1700054K19Rik	0	0	0	0	0	0	0	0	0	0.719610482	0	1.289821573	8.629227634	13.1861729	0	22.8299586	19.17780006	14.14602298	4.728832935	12.44692108	3.288659865	0
1700054M17Rik	16.41231873	4.101243389	1.997095097	0	0.709080589	2.786043831	0	0	0	0	0	76.09947282	30.81867012	37.36082321	2.445180067	29.05631094	48.68210785	79.57137925	10.40343246	16.59589478	82.21649662	0
1700055C04Rik	0	0	0	1.062051037	0	0	0	7.245690758	0	0.719610482	0	25.79643146	0	14.28502064	0	60.18807267	50.15732324	47.74282755	10.40343246	15.21290354	39.46391838	17.63024482
1700056E22Rik	0	0	19.47167719	11.6825614	12.05437002	0	0.883817411	27.17134034	15.61893057	13.67259915	89.80806946	25.79643146	0	31.86658451	20.78403057	35.28266329	69.33512331	91.94914936	30.26453079	35.95777201	710.3505308	102.25542
1700057G04Rik	0	0	0	0	0	3.482554789	0	0	0	0	0	2.579643146	0	13.1861729	2.445180067	22.8299586	48.68210785	10.60951723	0	33.19178955	263.0927892	0
1700057H15Rik	0	0	0	0	0	4.875576704	0	2.717134034	0	0	37.81392398	19.3473236	6.163734024	10.98847742	3.667770101	70.56532657	32.45473857	86.64439074	5.674599523	13.82991231	322.2886668	0
1700057H21Rik	0	0	0	0	0	4.875576704	0	0	0	1.439220963	0	12.89821573	6.163734024	20.87810709	0.611295017	68.48987579	8.851292337	60.12059766	7.566132697	6.914956157	108.5257755	0
1700060C16Rik	0	0	12.48184436	0	0	0.696510958	0	0.905711345	2.129854168	0	61.44762647	0	0	4.395390966	0.611295017	31.13176172	13.27693851	60.12059766	11.34919905	9.680938619	46.04123811	0
1700060C20Rik	0	0	0	0	0	0	0	0	0	1.439220963	0	3.86946472	30.81867012	12.08732516	0	33.20721251	36.88038474	45.97457468	8.511899284	2.765982463	0	56.41678343
1700061F12Rik	0	0	0	0	0	0	0	0.905711345	0	1.439220963	0	9.028751013	6.163734024	2.197695483	2.445180067	0	28.0290924	28.29204596	0.945766587	4.148973694	32.88659865	0
1700061G19Rik	0	0	10.48474926	13.80666348	0	3.482554789	0	23.54849496	0	7.915715299	0	94.15697485	50.542619	105.4893832	9.780720268	201.3187258	116.5420158	205.1173332	30.26453079	76.06451772	733.3711499	47.0139862
1700061I17Rik	0	0	0	0	0	0	0	7.245690758	3.549756947	0	0	30.95571776	3.698240415	25.27349806	3.667770101	72.64077736	67.85990792	100.7904137	35.93913031	31.80879832	374.9072246	0
1700061J23Rik	0	0	3.994190194	1.062051037	0	0	0	0	0	0	0	24.50660989	129.4384145	27.47119354	0	20.75450782	20.65301545	21.21903447	1.891533174	8.297947388	335.4433062	0
1700063A18Rik	0	0	0	0	0	0	0	0	0	0	0	5.159286293	0	0	1.222590034	6.226352345	4.425646169	8.841264361	5.674599523	0	0	0
1700063D05Rik	0	0	0	0	0	5.572087662	0	0	0	0	0	21.92696675	16.02570846	0	2.445180067	14.52815547	42.7812463	24.75554021	8.511899284	34.57478078	75.63917689	0
1700063O14Rik	0	0	0	0	0	0	0	0	0	0	30.72381323	9.028751013	14.79296166	5.494238708	1.83388505	2.075450782	10.32650773	14.14602298	0.945766587	4.148973694	0	0
1700064J06Rik	57.11486917	2.050621695	0	0	0	6.26859862	0	0	0	0	10.63516612	27.08625304	0	4.395390966	0	43.58446641	20.65301545	60.12059766	4.728832935	17.97888601	52.61855784	0
1700064M15Rik	0	0	0	0	0	3.482554789	0	3.622845379	0	0	0	3.86946472	0	6.593086449	0.611295017	51.88626954	13.27693851	3.536505744	0	4.148973694	62.48453743	0
1700065D16Rik	0	0	1.997095097	3.717178628	0	0	0	0	0	2.878441927	0	28.37607461	75.1975551	25.27349806	2.445180067	49.81081876	78.18641564	190.9713102	21.7526315	27.65982463	124.9690749	41.13723792
1700065I16Rik	0	0	0	6.37230622	0	0	0	9.057113447	0	2.878441927	0	23.21678832	41.91339137	15.38386838	3.056475084	22.8299586	41.30603091	38.90156319	0.945766587	11.06392985	23.02061905	0
1700065J11Rik	0	0	0	0	0	1.393021915	0	0	0	0	0	9.028751013	6.163734024	1.098847742	0	4.150901563	26.55387701	26.52379308	7.566132697	6.914956157	0	0
1700065J18Rik	0	0	0	0	0	4.179065746	0	1.811422689	0	0	0	1.289821573	23.42218929	0	0	6.226352345	16.22736928	22.98728734	0	0	0	0
1700065L07Rik	0	0	0	0	0	0	0	0.905711345	1.419902779	0	74.44616284	38.6946472	55.47360622	5.494238708	2.445180067	39.43356485	13.27693851	53.04758617	1.891533174	9.680938619	26.30927892	0
1700065O20Rik	0	0	0	0	0	0	0	2.717134034	0	0.719610482	0	1.289821573	0	2.197695483	1.222590034	2.075450782	7.376076948	7.073011489	4.728832935	4.148973694	0	0
1700066B17Rik	0	0	0	0	0	0	0	0	0	0	3.545055373	5.159286293	0	7.691934191	0.611295017	37.35811407	16.22736928	30.06029883	3.783066348	8.297947388	233.4948504	0
1700066B19Rik	92.56547762	138.4169644	195.2160457	120.0117671	155.9977296	195.0230682	691.1452152	874.0114477	799.4052645	764.2263316	511.6696589	726.1695457	496.7969624	426.3529237	636.3581124	132.82885	107.6907234	183.8982987	76.60709356	118.9372459	62.48453743	8.227447584
1700066J03Rik	0	0	0	0	0	0	0	0	0	0	0	11.60839416	43.14613817	5.494238708	0	24.90540938	16.22736928	31.8285517	5.674599523	5.531964925	52.61855784	10.57814689
1700066M21Rik	140.4894483	56.3920966	47.43100855	101.425874	23.39965945	149.053345	45.95850536	96.91111389	80.93445839	98.586636	56.72088597	73.51982967	91.22326356	59.33777804	85.58130235	49.81081876	88.51292337	40.66981606	79.44439332	53.93665802	39.46391838	3.526048965
1700066N21Rik	9.190898487	0	0.998547548	0	0	0	0	1.811422689	0	0	0	7.738929439	0	13.1861729	0.611295017	16.60360625	11.80172312	10.60951723	4.728832935	1.382991231	19.73195919	27.03304206
1700066O22Rik	15.09933323	0	0	3.717178628	0	0	0	0	0	1.439220963	0	11.60839416	2.46549361	5.494238708	3.667770101	10.37725391	26.55387701	53.04758617	11.34919905	8.297947388	233.4948504	0
1700067G17Rik	0	0	1.497821323	0	0	0	0	7.245690758	0	0	0	2.579643146	18.49120207	9.889629674	1.222590034	29.05631094	36.88038474	61.88885053	9.457665871	23.51085093	134.8350545	0
1700067K01Rik	0	1.537966271	4.493463968	10.62051037	0	0	0	10.86853614	0	2.158831445	77.99121821	18.05750203	81.36128912	36.26197547	6.724245184	174.3378657	89.98813876	104.3269195	29.3187642	49.78768433	72.35051703	0
1700067P10Rik	0	0	0	0	0	0	0	3.622845379	0	0	85.08132896	10.31857259	51.7753658	8.790781933	0	10.37725391	38.35560013	14.14602298	7.566132697	6.914956157	0	0
1700069L16Rik	0	0	0	0	0	0	7.954356697	4.528556724	0	0.719610482	0	9.028751013	0	15.38386838	0	22.8299586	23.60344623	22.98728734	7.566132697	17.97888601	115.1030953	18.80559448
1700069P05Rik	0	0	0	0	0	0	0	0	0	0	0	6.449107866	0	13.1861729	0.611295017	6.226352345	13.27693851	8.841264361	5.674599523	8.297947388	9.865979595	78.74842688
1700071K01Rik	0	0	0	0	0	4.875576704	0	0	13.4890764	0	0	3.86946472	22.18944249	12.08732516	0.611295017	35.28266329	29.50430779	35.36505744	1.891533174	22.1278597	147.9896939	95.20332205
1700071M16Rik	0	0	0	2.124102073	0	16.71626299	0	5.434268068	19.16868751	0	0	2.579643146	27.12042971	29.66888902	4.279065117	53.96172032	67.85990792	107.8634252	22.69839809	19.36187724	384.7732042	109.3075179
1700072B07Rik	0	0	0	0	0	11.14417532	0	3.622845379	0	0	42.54066448	3.86946472	0	14.28502064	0	29.05631094	17.70258467	31.8285517	8.511899284	24.89384216	200.6082518	0
1700072I22Rik	0	13.84169644	0	0	0	0	0	2.717134034	0	0	0	11.60839416	24.6549361	3.296543225	1.222590034	51.88626954	30.97952318	77.80312638	7.566132697	23.51085093	65.7731973	0
1700072O05Rik	0	0	0	0	0	0	0	2.717134034	0	2.158831445	0	3.86946472	0	1.098847742	1.83388505	10.37725391	13.27693851	31.8285517	2.837299761	9.680938619	16.44329932	0
1700073E17Rik	0	0	4.493463968	1.062051037	0	0	17.67634822	19.01993824	0	2.878441927	15.36190662	79.96893754	49.3098722	36.26197547	3.667770101	124.5270469	131.2941697	143.2284827	24.58993126	105.1073336	430.8144423	91.67727308
1700074H08Rik	0	0	0	0	3.545402946	0	0	0	0	0	11.81685124	7.738929439	0	6.593086449	1.222590034	2.075450782	13.27693851	31.8285517	3.783066348	1.382991231	92.08247622	0
1700074P13Rik	0	0	0	0	0	7.661620535	0	9.962824792	0	2.158831445	20.08864712	37.40482562	28.35317651	42.85506192	6.112950168	58.11262189	64.90947714	100.7904137	10.40343246	22.1278597	49.32989797	0
1700080E11Rik	0	0	0	0	0	0	0	0	6.389562505	0.719610482	0	20.63714517	25.8876829	9.889629674	1.222590034	66.41442501	39.83081552	63.6571034	11.34919905	23.51085093	42.75257824	0
1700080N15Rik	0	0	0	0	0	0	0	2.717134034	0	1.439220963	101.6249207	9.028751013	4.93098722	3.296543225	0.611295017	43.58446641	32.45473857	31.8285517	11.34919905	5.531964925	13.15463946	5.876748274
1700080O16Rik	0	0	0	0	0	0	0	0	0	0	0	2.579643146	0	9.889629674	1.222590034	10.37725391	36.88038474	26.52379308	8.511899284	23.51085093	151.2783538	0
1700081H04Rik	0	0	0	1.062051037	0	0	0	0.905711345	0	0	0	24.50660989	0	15.38386838	1.83388505	33.20721251	20.65301545	42.43806893	2.837299761	1.382991231	75.63917689	0
1700084C01Rik	0	0	0	1.593076555	11.34528943	0	0	9.962824792	0	2.878441927	0	41.27429034	18.49120207	24.17465031	1.83388505	53.96172032	26.55387701	38.90156319	8.511899284	9.680938619	147.9896939	0
1700084D21Rik	0	0	0	0	0	1.393021915	0	5.434268068	0	0	0	3.86946472	3.698240415	19.77925935	1.83388505	20.75450782	33.92995396	8.841264361	8.511899284	5.531964925	716.9278505	1.175349655
1700084E18Rik	3.938956494	17.4302844	2.496368871	14.33768899	0	2.786043831	8.838174108	7.245690758	1.419902779	2.158831445	34.26886861	19.3473236	12.32746805	8.790781933	1.222590034	26.98086016	29.50430779	61.88885053	7.566132697	27.65982463	115.1030953	9.402797239
1700084F23Rik	0	0	0	0	0	0	0	7.245690758	9.229368062	1.439220963	0	33.5353609	14.79296166	12.08732516	0	37.35811407	63.43426175	54.81583904	13.24073222	45.63871063	335.4433062	0
1700084J12Rik	0.656492749	0	1.497821323	0	0	0	1.767634822	3.622845379	0	0.719610482	0	11.60839416	4.93098722	24.17465031	0.611295017	33.20721251	16.22736928	26.52379308	15.13226539	15.21290354	0	32.90979034
1700084M14Rik	0	0	0	0	0	0	0	0	0	0	0	1.289821573	0	1.098847742	0	8.301803126	4.425646169	3.536505744	0.945766587	1.382991231	115.1030953	0
1700085C21Rik	0	0	0	0.531025518	0	0	0	7.245690758	0	9.354936263	0	16.76768045	19.72394888	19.77925935	1.222590034	20.75450782	45.73167707	77.80312638	15.13226539	11.06392985	180.8762926	10.57814689
1700086L19Rik	0	0	2.496368871	4.248204147	26.2359818	17.41277394	0	9.057113447	0	5.756883854	0	10.31857259	28.35317651	14.28502064	14.05978539	53.96172032	61.95904636	70.73011489	12.29496563	42.87272817	118.3917551	0
1700086O06Rik	31.51165196	17.4302844	54.42084139	35.57870973	7.090805893	19.50230682	42.42323572	3.622845379	14.19902779	21.58831445	0	51.59286293	24.6549361	29.66888902	24.45180067	93.39528517	50.15732324	63.6571034	38.77643007	53.93665802	213.7628912	47.0139862
1700088E04Rik	0	0	0	4.779229665	0	4.875576704	0	2.717134034	22.00849307	6.476494336	0	2.579643146	1.232746805	7.691934191	9.780720268	2.075450782	11.80172312	53.04758617	19.86109833	4.148973694	42.75257824	0
1700091H14Rik	0	0	0	0	0	0	0	0	0	0	0	15.47785888	0	4.395390966	1.83388505	24.90540938	8.851292337	15.91427585	3.783066348	1.382991231	0	0
1700092C02Rik	0	0	0	0	0	0	0	0	0	0	0	10.31857259	3.698240415	4.395390966	0	10.37725391	11.80172312	28.29204596	12.29496563	0	0	0
1700092C10Rik	0	0	0	0	0	0	0	0	0	5.756883854	0	6.449107866	0	9.889629674	0	2.075450782	1.47521539	0	2.837299761	0	0	0
1700092E19Rik	0	0	0	0	0	1.393021915	0	4.528556724	3.549756947	0	38.99560911	42.56411192	81.36128912	17.58156387	1.222590034	93.39528517	54.58296941	95.4856551	12.29496563	40.10674571	62.48453743	30.55909103
1700092K14Rik	10.50388399	0	0	0	0	0	0	0	0	0	0	16.76768045	7.396480829	27.47119354	2.445180067	49.81081876	26.55387701	93.71740223	4.728832935	4.148973694	391.3505239	8.227447584
1700092M07Rik	0	10.25310847	9.985475484	16.99281659	14.18161179	4.875576704	7.954356697	8.151402103	0	6.476494336	0	20.63714517	39.44789776	8.790781933	2.445180067	8.301803126	4.425646169	22.98728734	14.18649881	17.97888601	0	0
1700093K21Rik	0	9.740453049	7.489106613	0.531025518	0	0	0	4.528556724	14.90897918	1.439220963	0	60.62161394	7.396480829	28.57004128	6.724245184	153.5833578	87.03770798	76.03487351	9.457665871	27.65982463	92.08247622	9.402797239
1700094D03Rik	7.22142024	26.65808203	88.87073181	33.98563317	1.418161179	68.95458482	0	31.69989707	7.809465283	17.99026204	5.908425622	86.41804541	167.6535655	76.91934191	34.84381596	85.09348205	112.1163696	68.96186202	86.06475943	82.97947388	249.9381497	16.45489517
1700094J05Rik	0	0	0.499273774	0	0	5.572087662	0	0	0	0	0	2.579643146	0	3.296543225	0	0	29.50430779	5.304758617	6.62036611	4.148973694	0	0
1700094M24Rik	0	0	0	0	0	0.696510958	0	0	0	0	0	5.159286293	11.09472124	10.98847742	4.890360134	24.90540938	14.7521539	17.68252872	0.945766587	5.531964925	32.88659865	0
1700095A21Rik	12.47336223	0	0	0	0	0	0	0	0	0.719610482	0	20.63714517	40.68064456	18.68041161	0.611295017	18.67905703	45.73167707	40.66981606	14.18649881	23.51085093	85.50515649	0
1700095B10Rik	0	0	0	1.593076555	0	0	45.95850536	0	1.419902779	0	0	0	24.6549361	6.593086449	1.222590034	24.90540938	10.32650773	24.75554021	1.891533174	6.914956157	0	0
1700095J12Rik	0	0	0	0	0	8.358131493	0	0	0	5.037273372	0	5.159286293	0	12.08732516	3.667770101	8.301803126	7.376076948	21.21903447	4.728832935	5.531964925	0	0
1700096J18Rik	0	0	0	2.655127592	0	2.786043831	0	0	0	1.439220963	0	0	0	6.593086449	0	37.35811407	7.376076948	7.073011489	2.837299761	9.680938619	75.63917689	0
1700096K18Rik	24.29023172	35.37322423	2.995642645	14.33768899	77.28978423	44.5767013	32.7012442	38.94558782	41.17718059	35.98052409	38.99560911	29.66589618	89.99051676	12.08732516	36.06640599	31.13176172	29.50430779	68.96186202	72.82402721	37.34076325	184.1649524	45.83863654
1700096P03Rik	0	0	0	0	0	0	0	0	0	0	0	5.159286293	23.42218929	3.296543225	2.445180067	37.35811407	14.7521539	33.59680457	4.728832935	0	0	0
1700097N02Rik	14.44284048	11.27841932	4.493463968	0.531025518	2.836322357	12.53719724	0	4.528556724	9.939319452	5.037273372	0	3.86946472	35.74965734	8.790781933	4.279065117	10.37725391	2.950430779	21.21903447	4.728832935	17.97888601	0	0
1700099I09Rik	0	10.7657639	5.492011516	6.903331738	0	0	0	0	0.709951389	0	0	0	77.66304871	4.395390966	3.056475084	10.37725391	13.27693851	31.8285517	5.674599523	1.382991231	131.5463946	29.38374137
1700100I10Rik	0	0	0	0	0	0	0	0	1.419902779	0	0	39.98446877	30.81867012	7.691934191	1.222590034	12.45270469	22.12823084	31.8285517	6.62036611	16.59589478	151.2783538	0
1700100L14Rik	0	0	0	0	4.963564125	0	2.651452232	0.905711345	0	0	0	6.449107866	44.37888498	13.1861729	0.611295017	45.6599172	33.92995396	0	9.457665871	15.21290354	98.65979595	12.9288462
1700101E01Rik	38.73307219	15.89231813	6.490559065	0.531025518	53.89012479	9.054642451	0	18.11422689	7.809465283	5.756883854	33.08718348	38.6946472	54.24085941	35.16312773	8.558130235	103.7725391	82.61206181	148.5332413	24.58993126	53.93665802	680.752592	0
1700101I11Rik	0	0	0.499273774	0	0	0	0	3.622845379	0	0.719610482	82.71795871	11.60839416	1.232746805	13.1861729	1.222590034	41.50901563	54.58296941	60.12059766	1.891533174	5.531964925	101.9484558	24.68234275
1700101O22Rik	0	0	0	0	0	2.089532873	0	0.905711345	0	0	0	2.579643146	0	5.494238708	0	18.67905703	30.97952318	22.98728734	7.566132697	5.531964925	75.63917689	0
1700102H20Rik	0	0	5.492011516	0	0	0	18.56016563	1.811422689	12.77912501	5.756883854	0	3.86946472	2.46549361	10.98847742	6.724245184	35.28266329	16.22736928	10.60951723	8.511899284	16.59589478	0	0
1700102P08Rik	13.12985498	5.63920966	4.992737742	19.11691866	88.63507366	7.661620535	0	12.67995883	10.64927084	12.23337819	9.453480995	15.47785888	17.25845527	52.7446916	16.50496545	64.33897423	56.0581848	51.27933329	30.26453079	24.89384216	0	0
1700104L18Rik	0	0	0	0	0	0.696510958	0	0.905711345	0	2.158831445	0	5.159286293	1.232746805	6.593086449	1.222590034	37.35811407	22.12823084	58.35234478	1.891533174	13.82991231	29.59793878	0
1700105P06Rik	0	26.65808203	0	0	0	0	0	1.811422689	0	2.158831445	0	2.579643146	0	1.098847742	3.056475084	20.75450782	13.27693851	45.97457468	9.457665871	11.06392985	0	0
1700106J16Rik	36.76359395	0	0	0	0	0.696510958	0	5.434268068	0	4.31766289	61.44762647	5.159286293	56.70635302	21.97695483	1.83388505	85.09348205	29.50430779	38.90156319	2.837299761	12.44692108	101.9484558	0
1700108F19Rik	0	0	2.995642645	2.124102073	0	15.32324107	0	5.434268068	24.13834724	21.58831445	5.908425622	50.30304136	6.163734024	23.07580257	14.05978539	45.6599172	39.83081552	31.8285517	21.7526315	38.72375448	180.8762926	1.175349655
1700108J01Rik	0	3.588587965	0	0	0	0	0	3.622845379	0	0	0	15.47785888	82.59403593	18.68041161	1.222590034	43.58446641	25.07866162	24.75554021	6.62036611	13.82991231	361.7525851	10.57814689
1700109G14Rik	0	0	0	0	0	0	0	0	0	0	36.63223886	9.028751013	0	8.790781933	3.667770101	47.73536798	51.63253863	40.66981606	0	9.680938619	319.0000069	30.55909103
1700109G15Rik	0	0	0	0	0	0	0	0	0	0.719610482	0	2.579643146	0	3.296543225	2.445180067	29.05631094	11.80172312	31.8285517	0	9.680938619	29.59793878	0
1700109H08Rik	3.282463745	23.58214949	40.94044948	11.15153588	17.01793414	48.75576704	0	14.49138152	0	12.95298867	33.08718348	38.6946472	171.3518059	59.33777804	19.56144054	43.58446641	39.83081552	35.36505744	87.9562926	22.1278597	128.2577347	18.80559448
1700109I08Rik	0	0	2.496368871	0	0	2.089532873	0	0	0	0	0	19.3473236	0	12.08732516	0.611295017	74.71622814	41.30603091	33.59680457	2.837299761	27.65982463	72.35051703	0
1700109K24Rik	0	10.7657639	8.986927936	27.61332695	2.127241768	14.62673011	0	14.49138152	4.259708336	15.8314306	25.99707274	41.27429034	19.72394888	74.72164643	17.11626047	20.75450782	28.0290924	83.10788499	23.64416468	69.14956157	6.57731973	212.7382875
1700110C19Rik	0	0	0	0	0	0	0	0	0	0	0	18.05750203	12.32746805	14.28502064	9.169425251	99.62163752	22.12823084	37.13331032	9.457665871	9.680938619	0	0
1700110I01Rik	0	0	0	0	0	0	0	0	0	0	0	2.579643146	0	9.889629674	2.445180067	6.226352345	8.851292337	1.768252872	0	0	154.5670136	0
1700110I07Rik	0	0	7.489106613	0	0	0	0	4.528556724	0	0	0	6.449107866	27.12042971	4.395390966	2.445180067	35.28266329	29.50430779	31.8285517	7.566132697	5.531964925	72.35051703	4.70139862
1700110K17Rik	0	11.79107474	20.96949852	10.08948485	0	22.28835065	0	22.64278362	22.00849307	21.58831445	0	32.24553933	8.629227634	37.36082321	22.61791562	24.90540938	8.851292337	42.43806893	15.13226539	20.74486847	59.19587757	17.63024482
1700111N16Rik	0	0	0	0	0	0	0	1.811422689	0	0	0	1.289821573	24.6549361	8.790781933	1.222590034	26.98086016	20.65301545	42.43806893	1.891533174	9.680938619	115.1030953	0
1700112E06Rik	0	0	8.487654161	2.655127592	0	13.2337082	0	6.339979413	4.259708336	1.439220963	25.99707274	45.14375506	38.21515095	34.06427999	12.83719535	41.50901563	28.0290924	99.02216084	10.40343246	17.97888601	174.2989728	0
1700112H15Rik	0	0	2.995642645	0	0	0	0	0	0	2.158831445	0	12.89821573	0	12.08732516	3.056475084	56.0371711	39.83081552	47.74282755	8.511899284	8.297947388	0	66.99493033
1700112J05Rik	0	0	0.499273774	0	0	0	0	1.811422689	0	0	15.36190662	2.579643146	6.163734024	7.691934191	0	22.8299586	16.22736928	17.68252872	2.837299761	6.914956157	23.02061905	0
1700112J16Rik	15.09933323	1.025310847	10.48474926	3.18615311	0	10.44766437	0	18.11422689	0	15.8314306	1.181685124	50.30304136	41.91339137	41.75621418	20.78403057	56.0371711	81.13684642	83.10788499	14.18649881	19.36187724	319.0000069	38.78653861
1700113A16Rik	43.32852144	30.75932542	23.46586739	44.07511802	97.14404073	32.73601501	0	48.00270127	42.59708336	42.45701842	8.271795871	60.62161394	23.42218929	47.25045289	33.0099309	114.149793	66.38469253	30.06029883	68.09519427	29.04281586	42.75257824	76.39772757
1700113B09Rik	0	0	0	0	0	0	0	4.528556724	0	0.719610482	0	12.89821573	32.05141693	10.98847742	1.222590034	29.05631094	11.80172312	44.20632181	8.511899284	22.1278597	9.865979595	0
1700113H08Rik	0	4.613898813	0.499273774	2.655127592	0	5.572087662	0	5.434268068	0	0	0	21.92696675	16.02570846	36.26197547	3.056475084	68.48987579	91.46335415	99.02216084	5.674599523	30.42580709	286.1134082	0
1700116B05Rik	0	0	0	0	0	0	0	1.811422689	2.129854168	0	5.908425622	3.86946472	0	4.395390966	1.83388505	10.37725391	11.80172312	7.073011489	0.945766587	8.297947388	9.865979595	11.75349655
1700119H24Rik	0	0	0	0	0	6.965109577	0	0	0.709951389	1.439220963	43.7223496	24.50660989	0	2.197695483	1.222590034	33.20721251	23.60344623	35.36505744	5.674599523	15.21290354	19.73195919	0
1700120C14Rik	0	0	0	0	0	2.786043831	0	2.717134034	0	0	11.81685124	6.449107866	0	18.68041161	4.890360134	2.075450782	10.32650773	8.841264361	4.728832935	8.297947388	16.44329932	0
1700120E14Rik	0	22.04418322	23.96514116	19.11691866	0.709080589	13.93021915	0	25.35991765	20.58859029	5.756883854	85.08132896	95.44679642	6.163734024	95.59975352	28.11957077	126.6024977	206.5301545	337.7362986	147.5395876	240.6404743	568.9381566	38.78653861
1700120G07Rik	0	0	11.48329681	5.310255183	0	0	0	1.811422689	0	3.598052409	0	15.47785888	80.12854232	24.17465031	9.780720268	70.56532657	67.85990792	76.03487351	15.13226539	65.00058787	52.61855784	0
1700120K04Rik	0	3.588587965	16.47603455	9.027433812	0	0.696510958	0	2.717134034	2.129854168	5.756883854	0	14.18803731	0	10.98847742	6.724245184	8.301803126	22.12823084	3.536505744	1.891533174	5.531964925	213.7628912	52.89073447
1700121L16Rik	0	0	4.493463968	0	0	0	0	0	0	0.719610482	0	3.86946472	0	6.593086449	0	2.075450782	5.900861558	7.073011489	0.945766587	11.06392985	75.63917689	8.227447584
1700121N20Rik	0	10.25310847	0.998547548	0	0	2.089532873	0	4.528556724	0	0.719610482	0	7.738929439	13.56021485	16.48271612	1.222590034	53.96172032	26.55387701	76.03487351	7.566132697	11.06392985	19.73195919	0
1700122C19Rik	0	0	0	0	0	0	0	1.811422689	0	0	96.8981802	19.3473236	0	9.889629674	3.056475084	41.50901563	50.15732324	76.03487351	4.728832935	33.19178955	305.8453674	0
1700122O11Rik	0	2.050621695	0	0	0	0	0	2.717134034	0.709951389	0	0	10.31857259	39.44789776	19.77925935	3.667770101	60.18807267	38.35560013	120.2411953	32.15606396	69.14956157	118.3917551	0
1700123I01Rik	0	1.537966271	0	1.593076555	0	1.393021915	0	4.528556724	0	2.878441927	68.53773722	58.0419708	115.8781997	40.65736644	4.279065117	172.2624149	85.56249259	134.3872183	26.48146444	29.04281586	246.6494899	0
1700123J17Rik	33.4811302	0	5.492011516	4.248204147	0	0.696510958	0	2.717134034	0.709951389	2.878441927	14.18022149	28.37607461	17.25845527	23.07580257	0	139.0552024	138.6702466	155.6062528	29.3187642	78.83050019	881.3608438	24.68234275
1700123K08Rik	24.94672446	0	0	0	0	0	0	0.905711345	0	0.719610482	0	16.76768045	43.14613817	8.790781933	1.83388505	39.43356485	23.60344623	63.6571034	17.96956515	6.914956157	276.2474286	36.4358393
1700123L14Rik	21.66426072	0	0	4.779229665	0	2.089532873	0	0	0	0	0	9.028751013	0	20.87810709	2.445180067	53.96172032	44.25646169	84.87613787	21.7526315	11.06392985	460.4123811	203.3354903
1700123M08Rik	0	12.30373017	9.48620171	4.779229665	17.01793414	1.393021915	0	18.11422689	4.259708336	6.476494336	0	19.3473236	22.18944249	26.3723458	6.112950168	97.54618674	61.95904636	60.12059766	12.29496563	35.95777201	174.2989728	135.1652103
1700123O12Rik	0	0	0	2.124102073	0	0.696510958	0	1.811422689	0	1.439220963	0	20.63714517	0	20.87810709	2.445180067	107.9234406	69.33512331	122.0094482	12.29496563	45.63871063	85.50515649	0
1700123O20Rik	244.8717954	230.6949406	233.6601263	217.189437	298.5229281	213.828864	121.9668027	223.7107022	328.7074933	249.7048372	328.5084646	260.5439578	253.9458418	220.8683961	246.3518918	211.6959797	250.7866162	286.4569653	198.6109833	280.74722	154.5670136	339.6760503
1700123O21Rik	0	0	0	1.062051037	21.98149827	0	0	1.811422689	0	0	0	7.738929439	12.32746805	8.790781933	0	72.64077736	50.15732324	63.6571034	4.728832935	27.65982463	29.59793878	29.38374137
1700124L16Rik	11.16037673	0	16.97530832	4.248204147	0	4.179065746	0	1.811422689	0	0	24.81538761	19.3473236	13.56021485	4.395390966	1.83388505	12.45270469	16.22736928	14.14602298	1.891533174	9.680938619	0	79.92377653
1700125G02Rik	0.656492749	0	0	0	0	0	0	0	0	0	0	3.86946472	19.72394888	4.395390966	0	20.75450782	36.88038474	15.91427585	9.457665871	12.44692108	39.46391838	23.5069931
1700125G22Rik	0	0	0	1.593076555	0	4.875576704	0	5.434268068	0	0	16.54359174	6.449107866	6.163734024	24.17465031	1.222590034	37.35811407	32.45473857	88.41264361	2.837299761	6.914956157	59.19587757	0
1700125H03Rik	0	0	0	0	0	0	0	7.245690758	0	1.439220963	0	18.05750203	4.93098722	13.1861729	1.222590034	12.45270469	14.7521539	40.66981606	11.34919905	29.04281586	0	0
1700125H20Rik	0	0	0	0	0	2.089532873	0	1.811422689	0	0.719610482	0	27.08625304	1.232746805	14.28502064	3.056475084	47.73536798	20.65301545	24.75554021	30.26453079	23.51085093	16.44329932	0
1700126H18Rik	0	0	0	7.434357257	0	0	0	0	0	2.878441927	94.53480995	23.21678832	2.46549361	9.889629674	0.611295017	22.8299586	13.27693851	51.27933329	3.783066348	1.382991231	0	0
1700128A07Rik	0	0	0	0	0	0	0	7.245690758	0	0	0	23.21678832	0	13.1861729	0	24.90540938	45.73167707	44.20632181	12.29496563	6.914956157	0	1.175349655
1700128F08Rik	0	0	0	0	0	6.26859862	0	0	0	0	38.99560911	33.5353609	19.72394888	5.494238708	3.056475084	20.75450782	36.88038474	74.26662063	6.62036611	13.82991231	42.75257824	0
1700129C05Rik	0	1.537966271	0.499273774	0	0	20.19881777	0	2.717134034	0	1.439220963	20.08864712	25.79643146	1.232746805	46.15160515	4.890360134	101.6970883	63.43426175	125.5459539	43.50526301	12.44692108	259.8041293	25.85769241
1810006J02Rik	0	0.512655424	0	0	0	2.786043831	0	0	0.709951389	2.158831445	0	9.028751013	0	8.790781933	23.84050565	56.0371711	26.55387701	19.45078159	8.511899284	8.297947388	1479.896939	1176.525005
1810007C17Rik	0	0	0	0	0	0	0	0	0	0	0	0	0	2.197695483	0.611295017	2.075450782	4.425646169	3.536505744	2.837299761	1.382991231	0	47.0139862
1810007D17Rik	0	0	0	0	0	0	0	0.905711345	0	0	0	5.159286293	7.396480829	6.593086449	1.222590034	16.60360625	7.376076948	14.14602298	7.566132697	16.59589478	187.4536123	0
1810008I18Rik	0	0	0	11.15153588	0	13.93021915	44.19087054	43.47414455	64.60557644	53.25117565	25.99707274	88.99768855	98.61974439	60.43662579	144.265624	64.33897423	33.92995396	63.6571034	43.50526301	30.42580709	197.3195919	0
1810009A15Rik	0	10.25310847	15.97676077	0.531025518	0	0.696510958	0	0	0	0.719610482	0	3.86946472	0	3.296543225	1.222590034	8.301803126	1.47521539	3.536505744	4.728832935	4.148973694	0	0
1810009J06Rik	0	0	0	0	0	0	0	0	0	0	0	10.31857259	48.07712539	3.296543225	0	4.150901563	11.80172312	10.60951723	2.837299761	0	0	0
1810010D01Rik	0	0	0	0	0	0	63.63485358	15.39709286	70.28518755	30.22364023	119.3501976	68.36054338	0	45.0527574	128.3719535	66.41442501	20.65301545	61.88885053	5.674599523	29.04281586	16.44329932	25.85769241
1810010H24Rik	0	0	0	5.310255183	19.14517591	18.80579586	0	5.434268068	0	19.42948301	0	30.95571776	8.629227634	28.57004128	23.22921064	16.60360625	53.10775402	30.06029883	27.42723103	8.297947388	9.865979595	0
1810011H11Rik	0	3.075932542	10.48474926	0	0	3.482554789	0	0	15.61893057	0	29.54212811	37.40482562	27.12042971	23.07580257	3.667770101	130.7533992	82.61206181	192.7395631	38.77643007	20.74486847	213.7628912	0
1810011O10Rik	392.5826639	396.7952979	552.1967943	615.4585757	977.8221326	724.3713961	170.5767603	410.2872392	275.4611391	340.3757579	368.6857588	317.296107	178.7482867	280.2061741	223.7339761	533.3908509	817.2693258	990.2216084	627.0432472	976.3918093	447.2577416	552.4143378
1810012K16Rik	10.50388399	19.99356152	2.496368871	7.965382775	0	9.751153408	0	0.905711345	0	7.915715299	37.81392398	20.63714517	0	16.48271612	6.724245184	18.67905703	30.97952318	84.87613787	16.07803198	24.89384216	0	57.59213309
1810013A23Rik	17.72530422	5.63920966	15.97676077	22.30307177	0	9.751153408	0	7.245690758	15.61893057	12.95298867	0	18.05750203	46.84437859	19.77925935	6.724245184	53.96172032	30.97952318	109.6316781	18.91533174	29.04281586	16.44329932	42.31258758
1810013L24Rik	399.1475914	438.3203872	506.263607	650.50626	325.4679905	670.7400523	370.3194951	625.8465392	558.7317435	590.8002055	1018.612577	705.5324006	867.8537506	804.3565468	627.1886872	722.256872	895.4557414	648.9488041	825.6542305	602.9841769	654.4433131	869.7587446
1810014B01Rik	6.564927491	73.822381	87.37291049	45.13716906	0	38.30810268	0	28.98276303	14.90897918	40.29818698	7.090110747	42.56411192	49.3098722	46.15160515	24.45180067	60.18807267	32.45473857	35.36505744	28.37299761	35.95777201	167.7216531	65.81958067
1810018F18Rik	0	6.664520507	0	0	0	0	0	8.151402103	0	0.719610482	0	15.47785888	6.163734024	15.38386838	6.724245184	41.50901563	25.07866162	8.841264361	12.29496563	11.06392985	69.06185716	0
1810019D21Rik	198.917303	245.5619479	264.6151003	376.4970925	228.3239497	305.7683104	174.1120299	114.1196294	22.71844446	147.5201488	168.9809728	179.2851987	70.26656788	312.0727586	115.5347582	386.0338454	324.5473857	371.3331032	300.7537747	392.7695097	220.3402109	82.27447584
1810020O05Rik	0	0	0	0	0	7.661620535	0	0.905711345	0	0	51.99414547	67.07072181	3.698240415	21.97695483	1.83388505	68.48987579	75.23598487	86.64439074	17.02379857	12.44692108	141.4123742	0
1810021B22Rik	1.312985498	17.94293983	29.45715268	20.1789697	0	23.68137256	6.186721875	21.73707227	15.61893057	12.95298867	14.18022149	42.56411192	147.9296166	21.97695483	22.0066206	45.6599172	64.90947714	93.71740223	35.93913031	49.78768433	200.6082518	12.9288462
1810022K09Rik	56.45837642	102.0184293	178.7400112	124.2599713	164.5066967	164.376586	4.419087054	83.32544372	59.63591671	117.2965085	81.53627358	121.2432279	141.7658826	132.9605767	132.0397236	93.39528517	123.9180927	762.1169879	208.0686492	862.9865284	417.6598028	128.1131124
1810024B03Rik	13.78634773	9.740453049	2.496368871	6.37230622	12.76345061	0.696510958	0	19.92564958	0	10.79415723	153.6190662	38.6946472	40.68064456	29.66888902	9.169425251	41.50901563	60.48383097	88.41264361	22.69839809	70.5325528	453.8350613	2.35069931
1810026B05Rik	137.8634773	210.1887237	262.1187315	210.2861053	178.6883085	244.4753462	154.6680469	180.2365576	125.6613959	185.6595043	356.8689076	238.6169911	194.7739952	335.1485612	250.6309569	361.128436	351.1012627	581.755195	389.6558339	629.2610103	532.7628981	654.6697578
1810026J23Rik	448.3845476	487.0226525	486.2926561	418.4481084	794.17026	336.4147926	559.456421	611.3551577	655.2851324	464.1487607	512.851344	494.0016626	533.7793665	503.2722656	439.521117	427.542861	389.4568628	330.6632871	301.6995413	217.1296233	295.9793878	756.9251777
1810030O07Rik	602.6603436	471.6429898	442.8558377	385.5245263	368.7219064	388.6531144	382.6929389	388.5501669	361.3652572	379.2347239	466.7656241	308.267356	258.876829	405.4748166	356.9962898	313.393068	256.6874778	252.8601607	371.6862687	279.3642287	184.1649524	202.1601406
1810032O08Rik	233.7114187	123.0373017	188.7254866	95.05356778	227.6148692	63.38249715	17.67634822	60.6826601	44.72693753	81.31598444	50.81246035	94.15697485	124.5074273	115.3790129	86.19259736	132.82885	135.7198158	148.5332413	99.30549165	77.44750895	223.6288708	116.3596158
1810034E14Rik	64.33628941	58.95537372	56.91721026	127.9771499	47.50839948	86.36735876	0	58.87123741	58.92596532	53.25117565	10.63516612	65.78090024	89.99051676	93.40205803	39.73417609	161.885161	191.7780006	217.4951033	136.1903885	139.6821144	42.75257824	18.80559448
1810037I17Rik	147.7108685	171.7395669	183.2334751	179.4866252	259.5234957	338.5043255	242.1659706	227.3335475	207.3058057	355.487578	179.6161389	299.238605	221.8944249	306.5785199	390.6175157	336.2230266	376.1799243	410.2346664	292.2418754	496.493852	305.8453674	578.2720302
1810041H14Rik	0	0	4.493463968	3.717178628	7.799886482	8.358131493	0	0.905711345	0	2.158831445	0	2.579643146	1.232746805	13.1861729	7.335540201	60.18807267	19.17780006	24.75554021	3.783066348	12.44692108	52.61855784	0
1810041L15Rik	0	0	13.4803919	6.903331738	0	2.786043831	0	19.01993824	44.72693753	0.719610482	158.3458067	42.56411192	87.52502315	41.75621418	12.83719535	278.1104047	129.8189543	199.8125746	37.83066348	62.23460541	539.3402178	252.7001758
1810043G02Rik	72.2142024	144.5688295	195.7153195	158.2456045	155.2886491	189.4509805	167.0414906	429.3071774	479.9271392	464.8683712	145.3472703	388.2362935	167.6535655	326.3577792	355.1624047	145.2815547	172.6002006	199.8125746	170.2379857	123.0862196	1410.835082	547.7129392
1810043H04Rik	136.5504918	343.4791338	204.2029736	246.3958405	422.6120312	256.3160324	339.3858857	125.8938769	194.5266807	232.4341856	200.8864712	157.3582319	144.2313762	162.6294658	209.0628957	228.299586	227.18317	447.3679767	282.7842095	401.0674571	226.9175307	0
1810044D09Rik	7.22142024	12.81638559	17.4745821	36.10973525	0	11.84068628	0	19.92564958	12.06917362	5.756883854	11.81685124	18.05750203	46.84437859	28.57004128	9.169425251	58.11262189	45.73167707	65.42535627	25.53569785	47.02170187	111.8144354	35.26048965
1810046K07Rik	0	2.050621695	9.985475484	5.841280702	0	5.572087662	1.767634822	38.94558782	39.75727781	43.1766289	1325.85071	532.6963097	781.5614743	1326.309224	629.0225722	85.09348205	56.0581848	113.1681838	22.69839809	34.57478078	167.7216531	85.80052481
1810053B23Rik	0	0	5.99128529	0.531025518	0	0	0	9.057113447	0	2.158831445	81.53627358	14.18803731	69.03382107	46.15160515	3.056475084	178.4887672	103.2650773	122.0094482	34.99336372	62.23460541	101.9484558	9.402797239
1810055G02Rik	144.4284048	112.2715378	159.268334	316.4912089	386.4489212	458.3042102	2274.946015	2814.950859	2525.297092	2009.152465	1887.151144	2182.378102	1482.994406	1442.787085	1860.170736	338.2984774	146.0463236	166.21577	204.2855828	272.4492726	236.7835103	28.20839172
1810058I24Rik	110.9472746	127.1385451	125.8169911	167.2730383	163.0885355	111.4417532	74.24066251	131.328145	229.3142988	133.8475496	134.7121042	148.3294809	199.7049824	125.2686425	213.3419608	136.9797516	138.6702466	84.87613787	144.7022878	124.4692108	256.5154695	36.4358393
1810062G17Rik	0	5.63920966	8.487654161	11.15153588	0	4.179065746	61.86721875	13.58567017	13.4890764	30.22364023	0	11.60839416	27.12042971	16.48271612	32.39863589	22.8299586	39.83081552	26.52379308	27.42723103	41.48973694	0	0
1810062O18Rik	0	0	0	6.903331738	0	0	0	0.905711345	0	0	0	0	17.25845527	0	1.83388505	4.150901563	14.7521539	10.60951723	2.837299761	0	26.30927892	0
1810063I02Rik	0	0	0	0.531025518	0	0	0	5.434268068	0	2.158831445	0	1.289821573	0	5.494238708	1.222590034	4.150901563	11.80172312	14.14602298	0.945766587	5.531964925	0	0
1810064F22Rik	20.35127522	15.89231813	2.995642645	24.42717384	2.127241768	13.93021915	0	17.20851555	0	5.037273372	24.81538761	12.89821573	0	12.08732516	11.61460532	6.226352345	36.88038474	54.81583904	21.7526315	16.59589478	157.8556735	58.76748274
1810065E05Rik	601.3473581	606.4713662	437.8631	1837.879319	2594.525876	3249.920129	27.39833973	38.03987648	70.28518755	116.576898	34.26886861	50.30304136	178.7482867	69.22740772	84.97000733	4354.29574	5250.291571	3159.867883	2813.655597	3219.603587	496.5876396	7104.988664
2010001A14Rik	17.06881148	79.97424609	28.45860513	49.3853732	65.23541421	22.98486161	9.721991519	16.30280421	43.30703475	25.90597734	66.17436697	24.50660989	92.45601037	62.63432127	21.39532559	107.9234406	104.7402927	74.26662063	54.85446205	80.21349142	9.865979595	16.45489517
2010001E11Rik	11.81686948	0	8.986927936	30.79948006	12.76345061	1.393021915	0	3.622845379	1.419902779	1.439220963	0	25.79643146	80.12854232	30.76773676	0.611295017	186.7905703	123.9180927	171.5205286	47.28832935	42.87272817	460.4123811	14.10419586
2010003K11Rik	0	1.537966271	18.47312965	48.32332217	15.59977296	57.81040949	0	0	0	5.037273372	0	41.27429034	0	29.66888902	4.279065117	340.3739282	206.5301545	321.8220227	101.1970248	99.57536866	263.0927892	345.5527985
2010005H15Rik	0	0	0	2.655127592	0	0	0	0	0	2.158831445	95.71649508	69.65036496	2.46549361	25.27349806	5.501655151	168.1115133	98.8394311	139.6919769	41.61372983	53.93665802	95.37113608	105.7814689
2010009K17Rik	0	9.740453049	16.97530832	2.655127592	10.63620884	4.179065746	0	2.717134034	0	5.756883854	0	24.50660989	17.25845527	13.1861729	2.445180067	31.13176172	28.0290924	56.58409191	18.91533174	19.36187724	13.15463946	0
2010010A06Rik	0	0	1.997095097	1.062051037	0	0	0	0	7.099513894	0	5.908425622	24.50660989	23.42218929	10.98847742	1.222590034	130.7533992	91.46335415	90.18089648	35.93913031	58.08563172	0	0
2010012O05Rik	108.3213036	86.12611117	129.8111813	60.00588357	53.89012479	82.18829301	9.721991519	88.75971178	180.3276529	118.7357295	8.271795871	105.765369	160.2570846	91.20436255	101.4749728	172.2624149	131.2941697	178.5935401	120.1123566	183.9378338	65.7731973	239.7713296
2010016I18Rik	15.75582598	19.99356152	52.92302007	69.5643429	17.01793414	48.75576704	138.7593335	23.54849496	34.07766669	33.10208216	0	37.40482562	7.396480829	43.95390966	36.67770101	118.3006946	88.51292337	136.1554712	110.6546907	149.363053	16.44329932	19.98094413
2010106C02Rik	0	0	4.493463968	19.64794418	3.545402946	1.393021915	44.19087054	23.54849496	0	3.598052409	0	29.66589618	1.232746805	32.96543225	6.112950168	116.2252438	50.15732324	127.3142068	29.3187642	71.91554403	128.2577347	29.38374137
2010106E10Rik	0	0	0	0	0	1.393021915	0	0	0	0	0	1.289821573	0	2.197695483	2.445180067	33.20721251	19.17780006	26.52379308	44.45102959	12.44692108	29.59793878	0
2010107E04Rik	3805.031974	5176.281813	4796.023875	5195.022646	4220.447667	5262.140286	2487.062194	3040.472984	3973.597926	4773.176325	1813.886666	3069.775344	1875.00789	2729.53779	4710.639399	4040.902672	4851.983416	18991.03585	5404.110279	28911.43169	6909.474376	4803.65404
2010107G12Rik	350.567128	280.4225167	197.7124146	178.9555997	270.8687851	197.112601	73.35684509	44.37985589	98.68324313	77.71793203	21.27033224	88.99768855	183.6792739	84.6112761	57.46173158	211.6959797	172.6002006	208.6538389	186.3160177	167.341939	374.9072246	97.55402136
2010107G23Rik	87.97002837	105.6070173	117.3293369	115.2325375	75.16254246	75.91969439	0	66.11692817	97.97329174	66.9237748	0	94.15697485	83.82678273	109.8847742	87.4151874	132.82885	184.4019237	189.2030573	104.0343246	154.8950179	194.030932	1.175349655
2010109A12Rik	0	0	1.997095097	5.310255183	0	0	0	2.717134034	2.839805558	5.037273372	0	20.63714517	1.232746805	4.395390966	7.946835218	24.90540938	11.80172312	26.52379308	2.837299761	23.51085093	55.9072177	0
2010109I03Rik	3.282463745	5.63920966	0	13.80666348	0	19.50230682	0	1.811422689	4.259708336	3.598052409	0	15.47785888	6.163734024	15.38386838	4.279065117	869.6138775	677.1238638	838.1518614	488.9613255	474.3659923	312.4226872	3.526048965
2010111I01Rik	745.1192702	779.2362439	787.8540157	940.446193	631.7908051	704.1725783	373.8547648	379.4930534	198.0764376	451.9153825	647.5634482	589.448459	638.5628449	992.2595106	511.653929	886.2174838	842.3479874	956.6248039	1000.621049	1016.498555	611.6907349	1697.204902
2010204K13Rik	16.41231873	28.1960483	36.44698552	4.248204147	3.545402946	4.875576704	0	7.245690758	26.9781528	20.14909349	0	30.95571776	0	18.68041161	20.17273555	29.05631094	39.83081552	74.26662063	18.91533174	70.5325528	411.0824831	121.0610145
2010300C02Rik	1496.146975	1471.321066	1443.400481	1261.185606	1540.12304	1348.445214	1503.373416	1558.729224	1409.253508	1434.903301	2020.681563	1087.319586	1316.573588	1273.564532	1379.081558	1413.381982	1366.049451	1358.018206	2015.428597	1317.990643	1460.16498	2179.09826
2010308F09Rik	0	0	0.499273774	0	0	4.875576704	0	0.905711345	0	0	0	2.579643146	14.79296166	7.691934191	0	20.75450782	13.27693851	49.51108042	6.62036611	1.382991231	6.57731973	0
2010310C07Rik	0	0	0	8.496408293	0	8.358131493	0	1.811422689	4.969659726	0	0	9.028751013	3.698240415	17.58156387	4.279065117	26.98086016	33.92995396	68.96186202	12.29496563	16.59589478	92.08247622	0
2010315B03Rik	243.5588099	399.8712304	350.9894633	354.7250462	416.9393865	484.7716266	502.8921067	299.7904551	342.1965697	408.7387536	291.8762257	451.4375506	335.3071309	507.6676566	434.6307569	303.0158141	457.3167707	544.6218846	505.0393575	858.8375547	328.8659865	680.5274502
2010320M18Rik	116.8557093	52.80350864	110.3395041	68.50229186	60.98093068	102.3871108	140.5269683	121.3653202	148.3798404	170.5476842	142.9839001	147.0396593	92.45601037	98.89629674	190.7240452	99.62163752	45.73167707	97.25390797	91.73935895	124.4692108	0	144.5680076
2200002D01Rik	1492.208019	1532.839717	1611.655743	3537.160978	3487.258338	4388.019034	706.1701112	326.0560841	430.9404934	492.2135695	544.7568424	452.7273722	350.1000926	636.2328424	598.4578214	5601.64166	8221.375366	22044.80856	7727.858783	21990.94357	2769.051606	4019.69582
2200002J24Rik	0	0	11.98257058	3.18615311	0	0.696510958	0	3.622845379	0	1.439220963	0	29.66589618	9.861974439	18.68041161	3.667770101	95.47073595	35.40516935	100.7904137	17.96956515	31.80879832	342.0206259	3.526048965
2210010C04Rik	0	0	0	0	0	1.393021915	0	8.151402103	0	0.719610482	0	32.24553933	19.72394888	28.57004128	7.335540201	105.8479899	72.28555409	77.80312638	19.86109833	29.04281586	207.1855715	0
2210011C24Rik	0	0	5.492011516	7.965382775	0	18.1092849	10.60580893	72.45690758	83.06431256	59.72766999	67.35605209	67.07072181	30.81867012	52.7446916	29.95345582	141.1306531	78.18641564	201.5808274	23.64416468	51.17067556	174.2989728	0
2210013O21Rik	137.2069846	83.56283405	55.41938894	38.76486284	92.18047661	74.52667248	59.21576652	56.15410337	100.1031459	43.1766289	2.363370249	64.49107866	30.81867012	104.3905354	77.63446713	39.43356485	66.38469253	104.3269195	63.36636134	47.02170187	0	115.1842662
2210015D19Rik	425.4073014	141.4928969	194.7167719	303.215571	346.0313276	156.7149655	181.1825692	121.3653202	159.7390626	185.6595043	37.81392398	180.5750203	197.2394888	199.990289	204.1725356	193.0169227	317.1713087	282.9204596	240.2247131	330.5349043	276.2474286	122.2363641
2210016F16Rik	428.0332724	549.0539587	540.2142237	868.2267225	1211.109646	873.424741	521.4522724	525.31258	703.5618269	625.3415086	626.2931159	555.9130981	426.5303945	458.2195082	559.9462354	751.3131829	830.5462643	544.6218846	819.979631	655.5378437	545.9175376	594.7269254
2210016L21Rik	589.5304887	717.7175931	573.6655666	581.4729426	655.8995451	518.9006635	854.6514362	489.9898375	437.3300559	536.1098089	673.5605209	686.185077	615.1406556	819.7404152	772.6769012	489.8063845	445.5150476	433.2219537	467.208694	607.1331506	1068.814456	999.0472067
2210018M11Rik	309.2080848	524.9591538	568.173555	502.3501403	774.3160035	534.9204155	324.3609898	552.4839203	350.006035	525.3156517	348.5971117	651.3598945	511.589924	640.6282333	543.4412699	583.2016696	501.5732324	615.3519995	396.2762	691.4956157	424.2371226	876.8108425
2210019I11Rik	0	0	0	0	0	8.358131493	0	7.245690758	1.419902779	0	93.35312483	46.43357664	49.3098722	13.1861729	7.335540201	68.48987579	45.73167707	84.87613787	21.7526315	40.10674571	171.010313	0
2210039B01Rik	61.71031841	90.22735456	128.8126337	106.7361292	59.5627695	165.073097	0	21.73707227	0	41.73740794	10.63516612	61.91143552	7.396480829	53.84353934	32.39863589	145.2815547	118.0172312	334.1997929	207.1228826	322.2369569	78.92783676	116.3596158
2210404E10Rik	0	0	0	0	0	0	0	0	0	0	72.08279259	19.3473236	1.232746805	19.77925935	0.611295017	22.8299586	29.50430779	51.27933329	12.29496563	9.680938619	263.0927892	0
2210404O09Rik	168.7186365	97.91718592	124.3191698	79.65382775	83.67150954	116.3173299	26.51452232	158.4994853	150.5096946	113.6984561	121.7135678	156.0684104	40.68064456	118.6755561	135.7074937	80.94258048	123.9180927	180.361793	190.099084	289.0451673	187.4536123	10.57814689
2210406O10Rik	24.94672446	20.50621695	12.48184436	9.55845933	0	16.01975203	0	14.49138152	17.74878473	3.598052409	68.53773722	32.24553933	2.46549361	24.17465031	7.335540201	60.18807267	63.43426175	51.27933329	40.66796325	31.80879832	424.2371226	0
2210407C18Rik	82.06159363	195.3217164	254.6296248	58.94383253	75.87162305	67.5615629	252.7717795	60.6826601	490.5764101	237.471459	509.3062886	131.5618005	230.5236525	70.32625546	373.5012552	392.2601977	191.7780006	279.3839538	64.31212792	230.9595356	180.8762926	45.83863654
2210408F21Rik	0	0	0	0	0	0.696510958	5.302904465	13.58567017	0	2.878441927	23.63370249	58.0419708	4.93098722	28.57004128	6.112950168	97.54618674	61.95904636	130.8507125	22.69839809	37.34076325	88.79381635	95.20332205
2210408I21Rik	57.77136192	59.46802914	77.88670878	57.35075598	51.05380243	48.75576704	68.05394063	97.81682523	88.74392367	53.25117565	131.1670488	168.9666261	172.5845527	187.9029638	101.4749728	134.9043008	140.145462	282.9204596	71.87826062	95.42639496	200.6082518	28.20839172
2210409D07Rik	0	0	0	0	0	5.572087662	0	0	0	0	0	0	25.8876829	9.889629674	1.222590034	4.150901563	16.22736928	3.536505744	5.674599523	8.297947388	0	0
2210409E12Rik	0	0	0	0	0	0	0	0	0	0	0	0	6.163734024	1.098847742	0	16.60360625	4.425646169	14.14602298	3.783066348	5.531964925	0	0
2210414B05Rik	0	0	0	0	0	0	8.838174108	0	0	0	0	25.79643146	2.46549361	18.68041161	6.724245184	22.8299586	16.22736928	53.04758617	9.457665871	19.36187724	226.9175307	0
2210416O15Rik	0	0	2.496368871	8.496408293	0	1.393021915	0	6.339979413	0	2.158831445	0	21.92696675	35.74965734	17.58156387	2.445180067	47.73536798	29.50430779	53.04758617	7.566132697	6.914956157	394.6391838	49.36468551
2210417A02Rik	22.32075347	0	4.992737742	10.08948485	0	3.482554789	0	1.811422689	26.9781528	12.23337819	33.08718348	3.86946472	48.07712539	12.08732516	8.558130235	60.18807267	36.88038474	42.43806893	57.69176181	31.80879832	0	0
2210420H20Rik	0	0	3.494916419	0	0	2.786043831	0	9.962824792	2.129854168	0	23.63370249	25.79643146	0	32.96543225	4.890360134	83.01803126	42.7812463	104.3269195	2.837299761	11.06392985	411.0824831	7.052097929
2300002M23Rik	0	0	0	1.062051037	0	0	0	0	0	0	0	41.27429034	7.396480829	19.77925935	0.611295017	26.98086016	28.0290924	40.66981606	8.511899284	8.297947388	0	0
2300003K06Rik	0	0	0.998547548	0	0	0	3.535269643	0	0	0	0	3.86946472	0	6.593086449	0	33.20721251	10.32650773	12.37777011	0.945766587	0	36.17525851	0
2300005B03Rik	0	0	0	0	4.254483536	0	0	0	0	0	37.81392398	3.86946472	0	13.1861729	0.611295017	4.150901563	14.7521539	17.68252872	3.783066348	0	65.7731973	3.526048965
2300009A05Rik	99.78689786	107.1449835	84.37726784	86.02613397	41.83575477	68.25807386	60.98340134	51.62554665	109.332514	70.52182721	0	100.6060827	82.59403593	56.04123482	80.69094221	37.35811407	75.23598487	61.88885053	92.68512554	113.405281	157.8556735	17.63024482
2310001H17Rik	50.54994168	47.6769544	54.42084139	66.37818979	18.43609532	52.23832183	12.37344375	28.98276303	29.81795835	38.85896601	0	60.62161394	1.232746805	97.797449	48.29230632	105.8479899	172.6002006	175.0570344	94.57665871	77.44750895	3.288659865	157.4968538
2310001K24Rik	0	0	0	2.124102073	0	0.696510958	0	0	0	0	0	1.289821573	11.09472124	8.790781933	3.056475084	18.67905703	11.80172312	21.21903447	2.837299761	1.382991231	0	0
2310002D06Rik	0	0	0	0.531025518	0	3.482554789	0	0	0	0	7.090110747	7.738929439	0	9.889629674	1.222590034	10.37725391	14.7521539	12.37777011	3.783066348	1.382991231	0	0
2310002F09Rik	0.656492749	0	0	0	40.41759359	2.089532873	0	7.245690758	0	1.439220963	0	64.49107866	33.28416373	26.3723458	3.667770101	47.73536798	54.58296941	56.58409191	34.04759714	24.89384216	75.63917689	0
2310002L09Rik	0	0	0	2.124102073	0	0	0	0	0	0	0	20.63714517	1.232746805	6.593086449	2.445180067	24.90540938	41.30603091	19.45078159	13.24073222	16.59589478	59.19587757	0
2310003N18Rik	0	0	0	0	0	0	0	0	0	0	0	0	23.42218929	1.098847742	0	22.8299586	2.950430779	21.21903447	0	0	72.35051703	0
2310005A03Rik	0	0	0	0	0	0	0	3.622845379	27.68810419	1.439220963	0	43.85393349	55.47360622	25.27349806	5.501655151	85.09348205	107.6907234	137.923724	10.40343246	33.19178955	200.6082518	0
2310005E17Rik	0	0	7.988380387	0.531025518	0	0	0	1.811422689	8.519416673	0	0	20.63714517	22.18944249	26.3723458	0.611295017	56.0371711	51.63253863	54.81583904	18.91533174	11.06392985	0	0
2310007B03Rik	27.57269546	36.9111905	59.9128529	61.06793461	41.83575477	66.86505194	0	16.30280421	12.06917362	17.27065156	0	60.62161394	59.17184663	38.45967095	15.28237542	199.243275	185.8771391	215.7268504	139.9734549	91.27742127	845.1855853	109.3075179
2310008N11Rik	0	0	0	1.062051037	0	2.786043831	0	9.057113447	0	0	42.54066448	10.31857259	9.861974439	4.395390966	4.279065117	45.6599172	48.68210785	65.42535627	8.511899284	29.04281586	256.5154695	0
2310009A05Rik	242.2458244	134.8283764	112.3365992	140.7217624	59.5627695	168.5556518	224.4896223	158.4994853	170.3883335	271.2931516	54.35751572	138.0109083	166.4208187	174.7167909	260.4116771	95.47073595	92.93856954	258.1649193	120.1123566	412.1313869	325.5773266	162.1982524
2310009B15Rik	287.5438241	117.9107474	115.8315156	92.92946571	89.34415425	92.63595738	68.93775804	46.19127858	97.26334035	104.3435199	20.08864712	34.82518248	22.18944249	93.40205803	100.2523827	49.81081876	84.0872772	134.3872183	104.0343246	124.4692108	0	0
2310010G23Rik	0	0	16.47603455	0	0	0	0	1.811422689	0	1.439220963	0	7.738929439	0	8.790781933	5.501655151	45.6599172	13.27693851	49.51108042	8.511899284	4.148973694	0	22.33164344
2310010J17Rik	5.251941993	9.227797626	11.48329681	36.64076076	0	8.358131493	31.81742679	23.54849496	5.679611115	23.7471459	0	39.98446877	44.37888498	37.36082321	31.78734087	93.39528517	39.83081552	21.21903447	36.8848969	33.19178955	62.48453743	0
2310011J03Rik	121.4511586	267.6061311	252.133256	234.1822536	215.5604991	225.6695503	206.8132741	250.8820425	140.5703751	213.0047026	77.99121821	154.7785888	202.170476	238.4499599	229.8469263	348.6757313	244.8857547	258.1649193	253.4654453	258.6193603	0	249.1741268
2310015A10Rik	227.8029839	146.6194512	214.1884491	251.1750702	175.1429056	201.9881777	99.87136742	162.1223307	58.92596532	125.9318343	95.71649508	224.4289537	73.96480829	235.1534167	75.18928706	336.2230266	280.290924	267.0061837	350.8794038	266.9173076	246.6494899	434.8793723
2310015D24Rik	0	0	0	0.531025518	0	0	0	13.58567017	3.549756947	2.158831445	0	20.63714517	11.09472124	24.17465031	1.222590034	139.0552024	36.88038474	61.88885053	25.53569785	37.34076325	0	0
2310016D03Rik	0	0	0	0.531025518	0	2.089532873	0	0	0	0	0	27.08625304	35.74965734	12.08732516	1.83388505	26.98086016	20.65301545	70.73011489	3.783066348	1.382991231	200.6082518	0
2310020H05Rik	0	0	0.499273774	0	0	0	0	0.905711345	0	0.719610482	0	20.63714517	0	16.48271612	0	66.41442501	19.17780006	72.49836776	2.837299761	6.914956157	19.73195919	31.73444068
2310022A10Rik	249.4672446	212.7520008	261.6194577	229.9340494	243.9237227	199.2021339	274.8672148	212.842166	231.4441529	161.9123584	333.2352051	260.5439578	279.8335247	195.594898	149.1559841	242.8277414	215.3814469	320.0537699	193.8821504	181.1718513	503.1649593	104.6061193
2310022B05Rik	374.200867	316.3083964	336.01125	356.3181228	497.7745737	392.1356692	786.5974956	1089.570748	839.8724937	711.6947664	1408.568668	719.7204379	478.3057603	510.9641998	589.2883962	249.0540938	339.2995396	304.139494	335.7471384	370.64165	756.3917689	515.9784985
2310030A07Rik	0	0	0	7.434357257	0	0	0	0.905711345	0	0.719610482	0	37.40482562	29.58592332	18.68041161	4.890360134	76.79167892	56.0581848	120.2411953	25.53569785	40.10674571	0	0
2310030G06Rik	218.6120854	94.84125337	67.90123329	53.10255183	198.542565	146.9638121	323.4771723	192.0108051	173.9380904	189.2575567	33.08718348	147.0396593	289.6954991	183.5075728	194.3918153	76.79167892	92.93856954	141.4602298	135.244622	253.0873953	128.2577347	200.984791
2310033P09Rik	358.445041	552.1298913	736.4288169	400.3932408	380.7762764	401.1903117	245.7012402	198.3507845	268.3616252	251.8636686	129.9853637	229.58824	229.2909057	285.7004128	317.8734087	288.4876586	348.1508319	447.3679767	398.1677332	520.004703	197.3195919	215.0889868
2310034C09Rik	0	0	0	0.531025518	0	0	0	1.811422689	0	0.719610482	0	10.31857259	0	16.48271612	1.83388505	31.13176172	19.17780006	1.768252872	2.837299761	20.74486847	9.865979595	0
2310034G01Rik	138.5199701	82.53752321	20.96949852	71.15741946	95.72587955	50.84529992	83.96265402	22.64278362	69.57523616	43.89623939	80.35458846	34.82518248	13.56021485	26.3723458	29.3421608	83.01803126	41.30603091	40.66981606	68.09519427	41.48973694	0	98.72937101
2310034O05Rik	33.4811302	0	0	2.124102073	0	0	0	0	0	0	0	18.05750203	59.17184663	13.1861729	1.222590034	45.6599172	56.0581848	40.66981606	13.24073222	35.95777201	3.288659865	0
2310035C23Rik	748.4017339	1254.980477	1042.982914	1375.356092	768.6433588	1650.034459	1153.381721	1240.824542	970.5035493	1065.023513	1739.440503	1337.544971	986.1974439	1392.240089	1156.570172	1959.225538	1867.622683	1389.846758	1999.350565	1555.865135	910.9587826	1248.221333
2310036O22Rik	1781.064828	1783.528219	1697.530832	1516.077855	2102.423947	1462.673011	1496.302876	1491.706585	1693.944015	1687.48658	1051.699761	1503.931954	1185.902426	1399.932023	1737.300438	1079.234406	1243.606573	1540.148252	1626.71853	2045.444031	601.8247553	943.8057729
2310039H08Rik	248.1542591	107.657639	132.8068239	190.6381611	161.6703744	117.0138409	102.5228196	153.9709286	176.0679446	225.2380808	12.99853637	152.1989456	34.51691054	110.9836219	193.7805203	39.43356485	91.46335415	118.4729424	163.6176196	161.8099741	59.19587757	157.4968538
2310039L15Rik	0	0	0	0	0	0	0	6.339979413	0	0	0	20.63714517	2.46549361	10.98847742	3.056475084	41.50901563	20.65301545	7.073011489	7.566132697	6.914956157	0	0
2310040G24Rik	33.4811302	38.44915677	37.44553307	3.717178628	0	34.82554789	29.16597456	19.92564958	59.63591671	53.25117565	11.81685124	50.30304136	0	30.76773676	61.74079669	37.35811407	69.33512331	76.03487351	22.69839809	87.12844757	144.7010341	0
2310043L19Rik	0	0	0.998547548	0	0	2.089532873	0	0	0	0.719610482	0	2.579643146	30.81867012	0	2.445180067	49.81081876	13.27693851	10.60951723	6.62036611	22.1278597	9.865979595	8.227447584
2310043O21Rik	0	3.075932542	9.48620171	0	0	13.2337082	0	0	0	0	0	9.028751013	0	6.593086449	0.611295017	4.150901563	33.92995396	38.90156319	6.62036611	6.914956157	0	0
2310045N01Rik	283.6048676	182.5053308	265.1143741	254.3612233	297.1047669	296.017157	254.5394143	180.2365576	159.7390626	199.3321034	519.9414547	229.58824	269.9715503	258.2292193	183.9998	367.3547883	340.774755	279.3839538	331.0183055	179.7888601	16.44329932	119.8856648
2310045n01rik-mef2b	0	0	0	0	0	0	0	0	0	0	0	0	0	0	0	0	0	0	0	0	0	0
2310047M10Rik	48.58046343	59.98068457	57.41648403	75.4056236	112.0347331	67.5615629	223.6058049	156.6880626	207.3058057	138.884823	278.8776894	185.7343065	192.3085016	118.6755561	147.9333941	186.7905703	144.5711082	137.923724	123.8954229	120.3202371	124.9690749	299.714162
2310050C09Rik	0	0	0	0	0	0	0	6.339979413	0	0.719610482	35.45055373	12.89821573	14.79296166	6.593086449	2.445180067	24.90540938	29.50430779	35.36505744	4.728832935	17.97888601	36.17525851	0
2310057J18Rik	0	0	0	0	0	0	0	0	0	0.719610482	0	16.76768045	2.46549361	14.28502064	0	22.8299586	14.7521539	7.073011489	0	0	0	0
2310057M21Rik	182.5049842	100.480463	157.7705126	80.71587879	68.07173657	131.640571	45.07468795	90.57113447	123.5315418	114.4180666	41.35897935	110.9246553	51.7753658	174.7167909	121.0364133	116.2252438	153.4224005	153.8379999	126.7327227	117.5542547	190.7422722	197.458742
2310057N15Rik	0	0	0	0	0	0	0	0.905711345	0	0	0	1.289821573	0	1.098847742	1.222590034	8.301803126	26.55387701	12.37777011	0	4.148973694	9.865979595	0
2310061I04Rik	709.6686617	542.9020936	492.7832151	579.3488405	1532.323153	569.7459634	511.7302808	482.7441467	657.4149866	382.8327763	733.8264623	375.3380778	570.7617707	328.5554747	318.4847037	489.8063845	523.7014633	457.9774939	555.1649866	449.4721502	325.5773266	862.7066467
2310061N02Rik	0	0	4.992737742	0	0	8.358131493	0	0	0	0.719610482	0	12.89821573	18.49120207	17.58156387	4.890360134	12.45270469	14.7521539	47.74282755	3.783066348	9.680938619	29.59793878	0
2310065F04Rik	7.877912989	0	4.992737742	0	0	0	0	4.528556724	0	0.719610482	0	38.6946472	9.861974439	32.96543225	3.056475084	132.82885	95.88900032	60.12059766	25.53569785	26.2768334	95.37113608	0
2310067B10Rik	3526.679048	2304.898785	2207.289356	2894.6201	4294.901129	2806.93916	2563.070491	2118.458835	2129.854168	1747.93386	2919.943942	1552.945174	2159.772402	1625.19581	1591.812224	2876.574783	2615.556886	2150.195493	2459.938893	2233.530839	2624.350572	2209.657351
2310068J16Rik	0	7.689831355	0.998547548	0	9.218047661	1.393021915	56.56431429	1.811422689	0.709951389	2.878441927	0	7.738929439	3.698240415	17.58156387	3.667770101	16.60360625	2.950430779	15.91427585	3.783066348	4.148973694	0	7.052097929
2310069B03Rik	0	0	7.988380387	2.655127592	0	6.965109577	0	14.49138152	0	8.635325781	33.08718348	50.30304136	56.70635302	21.97695483	4.279065117	184.7151196	113.591585	182.1300458	35.93913031	55.31964925	174.2989728	97.55402136
2310069G16Rik	0	0	0.499273774	0	0	0	0	3.622845379	0	1.439220963	0	24.50660989	67.80107427	23.07580257	4.279065117	29.05631094	33.92995396	33.59680457	11.34919905	34.57478078	197.3195919	4.70139862
2310075C17Rik	0	0	0	0	0	0	0	0	0	0	0	1.289821573	0	0	0	2.075450782	7.376076948	0	0	0	52.61855784	0
2310079G19Rik	0	0	0	0.531025518	0	0	0	4.528556724	0	1.439220963	1.181685124	16.76768045	0	21.97695483	2.445180067	423.3919594	346.6756165	532.2441145	128.6242558	124.4692108	16.44329932	0
2310081J21Rik	0	0	0	0	0	0	0	1.811422689	0	0	0	0	0	0	0	2.075450782	10.32650773	1.768252872	3.783066348	1.382991231	13.15463946	0
2400006E01Rik	12.47336223	0	0	15.39974003	0	0.696510958	0	0.905711345	0	2.158831445	22.45201736	27.08625304	9.861974439	15.38386838	6.112950168	149.4324563	85.56249259	79.57137925	18.91533174	17.97888601	105.2371157	42.31258758
2410002F23Rik	822.5854146	622.8763397	547.7033303	457.7439968	420.4847894	426.9612171	136.1078813	278.0533828	236.4138127	266.9754887	311.9648728	402.4243309	276.1352843	364.8174502	351.4946346	244.9031922	258.1626932	240.4823906	470.9917604	326.3859306	661.0206328	237.4206303
2410003L11Rik	0	0	0	0	0	0.696510958	0	7.245690758	0	0.719610482	0	15.47785888	0	24.17465031	0.611295017	74.71622814	67.85990792	122.0094482	19.86109833	42.87272817	118.3917551	0
2410004B18Rik	334.811302	207.6254466	253.1318035	284.0986523	175.8519861	262.5846311	387.9958433	181.1422689	376.2742364	248.2656162	298.9663365	188.3139497	163.955325	304.3808244	300.7571482	313.393068	274.3900624	327.1267814	299.8080081	341.5988341	845.1855853	172.7763993
2410004I01Rik	26.25970996	0	0.998547548	0	0	0	0	0	0	0	0	24.50660989	0	10.98847742	0.611295017	10.37725391	22.12823084	49.51108042	9.457665871	8.297947388	3.288659865	17.63024482
2410004P03Rik	0	0	12.98111813	3.717178628	0	0.696510958	0	4.528556724	0	3.598052409	0	33.5353609	108.4817188	30.76773676	4.279065117	141.1306531	73.76076948	109.6316781	16.07803198	40.10674571	463.7010409	5.876748274
2410006H16Rik	873.1353563	628.5155494	947.6216234	530.4944928	391.4124853	403.2798445	223.6058049	220.0878568	247.0630835	526.7548726	226.8835439	256.6744931	245.3166142	321.9623883	545.2751549	172.2624149	209.4805853	297.0664825	430.3237971	456.3871063	42.75257824	169.2503503
2410012E07Rik	0	0	0	0	0	0	0	5.434268068	0	0	0	43.85393349	8.629227634	37.36082321	3.667770101	51.88626954	56.0581848	81.33963212	34.04759714	19.36187724	177.5876327	5.876748274
2410015M20Rik	571.8051844	421.9154137	414.8965064	536.866799	694.8989775	534.9204155	187.3692911	379.4930534	534.5933962	465.5879817	127.6219934	416.6123682	405.5736988	318.6658451	437.687232	439.9955657	430.7628937	514.5615858	509.7681904	654.1548524	305.8453674	293.8374137
2410016O06Rik	479.2397068	442.4216306	295.5700743	295.7812137	523.3014749	229.1521051	319.9419027	276.2419601	222.2147849	274.891204	313.146558	194.7630576	155.3260974	162.6294658	196.2257004	136.9797516	157.8480467	70.73011489	172.1295189	131.384167	457.1237212	124.5870634
2410017I17Rik	0	0	0	0.531025518	0	4.179065746	0	2.717134034	7.099513894	0	0	6.449107866	7.396480829	13.1861729	1.83388505	72.64077736	57.53340019	63.6571034	27.42723103	42.87272817	52.61855784	0
2410018L13Rik	34.13762295	27.17073745	15.97676077	7.434357257	14.18161179	0	0	14.49138152	0.709951389	10.07454674	0	24.50660989	33.28416373	30.76773676	12.83719535	18.67905703	14.7521539	45.97457468	18.91533174	20.74486847	98.65979595	16.45489517
2410021H03Rik	0	15.37966271	31.95352155	3.717178628	13.4725312	29.94997118	0	0.905711345	19.16868751	8.635325781	0	21.92696675	4.93098722	38.45967095	7.335540201	78.8671297	64.90947714	129.0824597	35.93913031	82.97947388	342.0206259	62.29353171
2410089E03Rik	368.2924322	235.3088395	147.7850372	172.5832935	137.5616343	232.6346599	129.9211594	151.2537946	145.5400348	146.8005383	88.62638433	412.7429034	533.7793665	562.6100437	216.3984359	593.5789235	597.4622328	709.0694018	252.5196788	338.8328517	1180.628891	809.8159122
2410124H12Rik	0	0	0	0	0	0	0	3.622845379	0	0	0	20.63714517	2.46549361	8.790781933	0	10.37725391	23.60344623	31.8285517	1.891533174	5.531964925	138.1237143	3.526048965
2410127L17Rik	188.413419	154.8219379	98.35693352	82.30895534	172.3065832	79.40224918	61.86721875	146.7252378	124.9514445	127.3710553	206.7948968	123.822871	152.8606038	119.7744038	129.5945436	122.4515961	174.075416	270.5426895	138.0819217	250.3214129	342.0206259	28.20839172
2410131K14Rik	185.1309552	148.1574174	116.3307894	102.487925	69.48989775	138.6056806	159.0871339	76.07975296	56.79611115	100.7454674	1.181685124	118.6635847	66.56832746	162.6294658	138.1526738	286.4122079	138.6702466	166.21577	112.5462239	62.23460541	256.5154695	133.9898607
2410137M14Rik	0	0	0	0	0	0	0	0	15.61893057	0	0	3.86946472	7.396480829	8.790781933	2.445180067	35.28266329	38.35560013	56.58409191	5.674599523	17.97888601	49.32989797	0
2410141K09Rik	0	0	0	0	0	0	0	1.811422689	0	0	0	11.60839416	59.17184663	8.790781933	2.445180067	41.50901563	23.60344623	61.88885053	7.566132697	26.2768334	0	0
2500002B13Rik	17.72530422	39.47446762	10.98402303	23.36512281	0	22.98486161	0	7.245690758	2.129854168	7.915715299	107.5333463	38.6946472	28.35317651	19.77925935	6.724245184	14.52815547	60.48383097	54.81583904	27.42723103	30.42580709	101.9484558	0
2500004C02Rik	49.23695618	18.96825067	33.45134287	86.02613397	32.61770711	97.51153408	70.70539286	19.01993824	17.03883335	52.53156517	22.45201736	36.11500405	57.93909983	20.87810709	50.12619137	39.43356485	91.46335415	44.20632181	87.01052601	63.61759664	105.2371157	0
2510002D24Rik	416.2164029	379.3650135	566.6757337	391.365807	505.5744602	437.4088815	314.6389982	362.2845379	438.0400073	485.7370752	358.0505927	401.1345093	313.1176884	470.3068334	573.3947257	379.807493	374.7047089	440.2949652	426.5407308	531.0686328	437.391762	320.8704558
2510003B16Rik	0	6.664520507	15.97676077	11.15153588	0.709080589	10.44766437	0	10.86853614	19.16868751	2.878441927	29.54212811	50.30304136	82.59403593	28.57004128	4.890360134	66.41442501	33.92995396	93.71740223	8.511899284	33.19178955	6.57731973	2.35069931
2510009E07Rik	240.2763462	221.9797984	224.6731984	327.6427448	282.9231551	410.9414651	896.1908545	856.8029321	643.2159588	639.7337183	584.9341366	711.9815084	772.9322467	594.4766282	643.0823576	477.3536798	385.0312167	401.393402	511.6597236	385.8545535	1147.742293	215.0889868
2510039O18Rik	1767.934973	831.5270971	793.845301	1092.319491	1102.620316	936.1107272	1228.506201	1246.25881	1289.271723	1110.358973	795.2740887	1061.523155	866.6210038	885.6712797	960.9557663	877.9156806	839.3975566	689.6186202	1201.123566	648.6228875	716.9278505	981.4169618
2610001J05Rik	80.74860814	152.2586608	132.8068239	190.6381611	137.5616343	191.5405134	122.8506201	103.2510933	202.336146	131.6887182	81.53627358	171.5462692	71.49931468	104.3905354	144.265624	188.8660211	280.290924	350.1140687	331.0183055	481.2809485	282.8247484	99.90472067
2610002M06Rik	298.0477081	379.8776689	335.5119763	343.5735104	282.9231551	338.5043255	725.6140942	557.9181884	636.1164449	492.93318	725.5546664	384.3668288	445.0215966	385.6955573	467.0293928	311.3176172	416.0107398	289.993471	287.5130425	271.0662813	391.3505239	413.7230785
2610005L07Rik	101.7563761	71.77175931	41.93899703	48.32332217	26.2359818	77.31271631	0	44.37985589	18.45873612	42.45701842	95.71649508	109.6348337	130.6711613	121.9720993	56.85043656	255.2804461	194.7284314	284.6887124	143.7565212	212.9806496	236.7835103	136.34056
2610008E11Rik	350.567128	90.74000998	328.0228697	181.0797017	87.21691248	269.5497406	136.9916987	221.8992795	225.7645418	217.3223655	560.118749	224.4289537	340.2381181	404.3759689	243.2954167	205.4696274	222.7575238	288.2252182	220.3636148	253.0873953	453.8350613	340.8513999
2610015P09Rik	189.0699117	236.3341503	448.847123	329.7668469	205.6333709	283.4799598	145.8298728	171.1794442	193.8167293	197.8928825	165.4359174	292.7894971	239.1528801	291.1946515	226.7904512	352.8266329	340.774755	270.5426895	190.099084	301.4920884	851.762905	350.2541972
2610016A17Rik	0	0	0	0	0	0	0	1.811422689	0	2.878441927	0	0	77.66304871	5.494238708	0	18.67905703	30.97952318	38.90156319	4.728832935	11.06392985	39.46391838	0
2610020C07Rik	3.938956494	4.613898813	37.94480684	33.45460765	13.4725312	26.46741639	0	24.45420631	5.679611115	23.7471459	11.81685124	25.79643146	43.14613817	41.75621418	20.78403057	20.75450782	36.88038474	30.06029883	45.39679618	26.2768334	220.3402109	0
2610020H08Rik	160.1842308	122.0119908	187.2276653	145.500992	160.9612938	139.9987025	0	62.49408279	4.259708336	86.35325781	81.53627358	132.851622	117.1109465	138.4548154	91.69425251	253.2049954	203.5797238	183.8982987	147.5395876	210.2146672	118.3917551	32.90979034
2610027K06Rik	4.595449243	0.512655424	2.995642645	17.5238421	0	0	0	9.057113447	0	1.439220963	0	23.21678832	7.396480829	38.45967095	4.279065117	120.3761453	67.85990792	97.25390797	22.69839809	8.297947388	302.5567076	11.75349655
2610028E06Rik	5.908434742	0	0.499273774	0	0	2.089532873	0	8.151402103	0	1.439220963	0	42.56411192	6.163734024	49.44814837	7.946835218	190.9414719	107.6907234	189.2030573	30.26453079	71.91554403	509.742279	31.73444068
2610028H24Rik	0	14.86700729	0	0	0	0	0	0.905711345	0	0.719610482	30.72381323	20.63714517	110.9472124	34.06427999	4.279065117	97.54618674	60.48383097	99.02216084	33.10183055	30.42580709	194.030932	0
2610035D17Rik	111.6037673	135.8536873	185.729844	115.763563	158.1249714	111.4417532	65.4024884	150.3480832	181.0376043	104.3435199	88.62638433	171.5462692	203.4032228	241.7465031	169.9400147	292.6385602	253.737047	337.7362986	127.6784893	192.2357812	605.1134151	707.5604922
2610035F20Rik	0	0	0	0	0	9.054642451	0	0	0	0	49.63077523	12.89821573	0	4.395390966	0	62.26352345	19.17780006	42.43806893	7.566132697	13.82991231	32.88659865	0
2610037D02Rik	0	0	0.499273774	0	0	2.786043831	0	3.622845379	2.839805558	0	2.363370249	46.43357664	1.232746805	45.0527574	1.222590034	101.6970883	119.4924466	106.0951723	17.96956515	37.34076325	134.8350545	0
2610042L04Rik	0	0	0	0	0	0	0	0	0	2.158831445	0	15.47785888	6.163734024	18.68041161	2.445180067	10.37725391	8.851292337	28.29204596	15.13226539	12.44692108	65.7731973	0
2610044O15Rik8	14.44284048	23.58214949	32.45279532	44.07511802	8.508967071	52.23832183	0	38.03987648	26.9781528	49.65312324	51.99414547	45.14375506	34.51691054	48.34930063	52.57137144	18.67905703	66.38469253	102.5586666	61.47482816	49.78768433	16.44329932	28.20839172
2610100L16Rik	0	0	0	0	0	0	24.7468875	0	3.549756947	1.439220963	0	14.18803731	41.91339137	9.889629674	0	18.67905703	10.32650773	30.06029883	7.566132697	13.82991231	217.0515511	0
2610203C22Rik	0	12.81638559	0	3.18615311	0	1.393021915	0	8.151402103	0	2.878441927	25.99707274	30.95571776	35.74965734	13.1861729	6.724245184	114.149793	30.97952318	56.58409191	27.42723103	41.48973694	223.6288708	135.1652103
2610206C17Rik	21.00776797	9.227797626	9.48620171	7.965382775	14.89069237	7.661620535	91.03319331	11.77424748	9.229368062	10.79415723	94.53480995	23.21678832	49.3098722	25.27349806	14.05978539	76.79167892	48.68210785	56.58409191	23.64416468	17.97888601	39.46391838	30.55909103
2610301B20Rik	57.11486917	64.08192796	42.43827081	49.91639872	57.43552773	53.63134375	111.3609938	28.98276303	53.95630559	44.61584987	31.90549836	42.56411192	23.42218929	78.01818965	61.12950168	80.94258048	101.7898619	114.9364367	51.0713957	69.14956157	164.4329932	19.98094413
2610305D13Rik	0	0	0	0	0	0	0	1.811422689	0	0	0	6.449107866	0	9.889629674	4.279065117	31.13176172	19.17780006	3.536505744	7.566132697	11.06392985	0	0
2610306M01Rik	0	15.89231813	20.47022474	16.46179107	4.963564125	9.054642451	0	24.45420631	18.45873612	20.14909349	9.453480995	43.85393349	25.8876829	31.86658451	32.39863589	35.28266329	42.7812463	63.6571034	40.66796325	15.21290354	503.1649593	12.9288462
2610307P16Rik	0	0	12.98111813	1.062051037	0	0.696510958	0	6.339979413	0	3.598052409	0	20.63714517	32.05141693	71.4251032	6.724245184	230.3750368	134.2446004	127.3142068	33.10183055	77.44750895	272.9587688	0
2610316D01Rik	0	0	0	4.779229665	0	6.26859862	0	0	0	0	62.62931159	15.47785888	0	9.889629674	0.611295017	26.98086016	22.12823084	56.58409191	1.891533174	2.765982463	207.1855715	0
2610318N02Rik	131.9550426	76.38565812	118.3278845	84.43305741	21.27241768	88.45689163	0	40.75701051	61.05581949	56.84922806	1.181685124	43.85393349	24.6549361	62.63432127	31.17604585	134.9043008	81.13684642	215.7268504	23.64416468	55.31964925	368.3299049	0
2610507B11Rik	5616.295468	5912.455001	4721.132809	6408.946981	5593.936769	6532.576273	5606.053837	6157.931433	5709.429074	5396.359003	4437.227642	4270.599229	5170.1401	4139.359442	4936.20726	5246.739576	5409.614833	3563.029538	6215.57801	4468.444668	2088.299014	4908.260159
2610507I01Rik	112.9167528	213.2646562	209.1957114	183.7348293	77.28978423	259.1020763	365.9004081	75.17404161	112.1723195	120.1749505	56.72088597	127.6923358	112.1799592	176.9144864	154.0463442	95.47073595	141.6206774	111.399931	189.1533174	142.4480968	65.7731973	188.0559448
2610524H06Rik	9.847391236	17.4302844	37.44553307	11.6825614	31.90862652	10.44766437	0	16.30280421	7.099513894	23.7471459	51.99414547	12.89821573	6.163734024	16.48271612	23.84050565	20.75450782	32.45473857	42.43806893	26.48146444	15.21290354	13.15463946	9.402797239
2610528A11Rik	2063.35671	3030.818865	2537.808594	3871.707054	4605.478427	3966.629904	387.9958433	324.2446614	741.1892505	757.0302268	371.0491291	359.8602189	546.1068346	264.8223057	542.2186799	3098.648017	4930.169832	7971.283948	3420.837746	7649.3245	1078.680436	1341.073956
2610528J11Rik	233.0549259	131.7524439	255.6281724	220.3755901	224.7785468	282.7834488	70.70539286	212.842166	139.1504723	169.1084632	154.8007513	205.0816301	213.2651972	180.2110296	184.6110951	238.6768399	250.7866162	242.2506435	238.3331799	300.1090972	131.5463946	244.4727282
2700029M09Rik	156.2452743	420.3774474	323.5294057	239.4925088	429.7028371	251.4404557	144.062238	219.1821454	418.1613684	304.3952338	174.8893984	261.8337794	199.7049824	253.8338283	285.4747728	151.5079071	125.3933081	153.8379999	192.9363838	222.6615882	98.65979595	36.4358393
2700038G22Rik	107.6648108	31.78463627	92.36564823	41.41999043	28.36322357	45.27321225	42.42323572	18.11422689	48.98664587	30.22364023	20.08864712	34.82518248	12.32746805	35.16312773	22.61791562	49.81081876	30.97952318	125.5459539	42.55949642	78.83050019	9.865979595	14.10419586
2700046A07Rik	0	0	0.499273774	1.593076555	0	0	0	0	0	2.878441927	232.7919695	20.63714517	22.18944249	25.27349806	0	64.33897423	94.41378493	159.1427585	22.69839809	51.17067556	299.2680477	92.85262274
2700046G09Rik	13.78634773	43.57571101	17.97385587	39.29588836	12.05437002	19.50230682	58.33194911	29.88847438	0	30.22364023	0	27.08625304	23.42218929	40.65736644	31.17604585	56.0371711	57.53340019	47.74282755	47.28832935	29.04281586	16.44329932	88.15122412
2700049A03Rik	309.8645776	222.4924539	227.1695673	224.0927687	95.72587955	266.7636968	33.58506161	278.9590942	318.7681738	261.9382154	424.2249597	421.7716545	422.8321541	347.2358863	228.6243363	423.3919594	387.9816474	369.5648503	226.9839809	266.9173076	404.5051634	275.0318192
2700054A10Rik	0	21.53152779	37.94480684	34.51665869	0	18.1092849	0	23.54849496	29.81795835	17.27065156	94.53480995	67.07072181	160.2570846	101.0939922	55.62784653	203.3941766	174.075416	274.0791952	93.63089212	100.9583599	473.5670205	213.9136372
2700060E02Rik	1112.098717	1297.018222	1410.448412	1175.159472	1090.565946	1185.46165	1055.277988	882.1628498	1241.70498	1327.681339	790.5473482	976.3949309	597.8822004	934.0205803	1210.364133	923.5755978	973.6421571	1304.97062	1095.197708	1807.569539	924.113422	721.6646881
2700062C07Rik	8.534405738	66.13254965	73.39324481	81.2469043	101.3985243	96.81502313	89.26555849	86.9482891	32.65776391	82.7552054	137.0754744	47.72339821	86.29227634	94.50090578	83.13612228	39.43356485	78.18641564	93.71740223	64.31212792	55.31964925	259.8041293	99.90472067
2700069I18Rik	0	0	0	0	0	0	0	0	0	0	0	5.159286293	3.698240415	3.296543225	0	16.60360625	7.376076948	22.98728734	2.837299761	9.680938619	55.9072177	10.57814689
2700070H01Rik	0	0	0	0	0	2.089532873	0	0	0	0	7.090110747	12.89821573	0	24.17465031	0	76.79167892	50.15732324	51.27933329	0.945766587	20.74486847	147.9896939	0
2700081O15Rik	246.8412736	75.36034728	133.8053715	95.5845933	64.52633362	56.41738758	0	57.05981472	147.669889	74.8394901	49.63077523	101.8959043	81.36128912	149.4432929	78.85705716	122.4515961	107.6907234	139.6919769	85.11899284	51.17067556	789.2783676	357.3062951
2700089I24Rik	14.44284048	0	0	0	0	0	0	3.622845379	0	1.439220963	49.63077523	16.76768045	18.49120207	39.5585187	1.83388505	68.48987579	69.33512331	72.49836776	16.07803198	44.2557194	174.2989728	0
2700094K13Rik	223.2075347	293.7515577	303.0591809	183.2038038	80.83518718	128.8545272	344.6887902	165.7451761	267.6516738	274.1715935	207.9765819	168.9666261	170.1190591	121.9720993	223.1226811	60.18807267	88.51292337	37.13331032	138.0819217	95.42639496	65.7731973	86.97587446
2700097O09Rik	56.45837642	39.98712304	54.42084139	32.39255662	7.799886482	71.74062865	32.7012442	46.19127858	46.8567917	41.73740794	85.08132896	46.43357664	114.6454529	76.91934191	37.90029104	114.149793	135.7198158	153.8379999	95.5224253	100.9583599	42.75257824	94.02797239
2700099C18Rik	82.06159363	183.5306417	190.223308	212.4102073	61.69001127	129.5510381	0.883817411	88.75971178	111.4623681	147.5201488	69.71942234	144.4600162	59.17184663	124.1697948	76.41187709	97.54618674	57.53340019	79.57137925	78.49862673	105.1073336	226.9175307	0
2810001G20Rik	70.9012169	93.3032871	57.41648403	102.487925	87.21691248	103.0836217	121.0829853	30.79418572	26.26820141	64.04533288	4.726740498	34.82518248	67.80107427	70.32625546	59.29561663	18.67905703	39.83081552	106.0951723	99.30549165	160.4269828	151.2783538	9.402797239
2810002D19Rik	51.20643443	30.75932542	39.94190194	44.07511802	38.29035182	82.18829301	5.302904465	42.5684332	29.81795835	30.94325072	0	24.50660989	29.58592332	57.14008256	36.06640599	51.88626954	54.58296941	74.26662063	21.7526315	78.83050019	134.8350545	35.26048965
2810004N23Rik	941.4106022	980.19717	890.2051394	595.8106316	502.7381378	550.2436566	228.024892	396.701569	396.8628267	507.3253896	259.9707274	345.6721816	342.7036118	351.6312773	484.1456533	350.7511821	346.6756165	528.7076088	427.4864974	676.2827121	818.8763063	211.5629379
2810006K23Rik	160.1842308	186.0939188	136.8010141	83.37100638	104.2348466	82.88480397	375.6223996	106.8739387	186.007264	120.8945609	141.8022149	132.851622	33.28416373	116.4778606	99.64108773	97.54618674	141.6206774	206.8855861	131.4615556	109.2563073	108.5257755	163.373602
2810013P06Rik	64.33628941	169.1762898	113.3351467	135.4115072	46.0902383	178.3068052	51.26140982	107.77965	117.8519306	142.4828754	125.2586232	134.1414436	162.7225782	142.8502064	139.3752638	112.0743422	120.9676619	137.923724	186.3160177	149.363053	72.35051703	220.9657351
2810021J22Rik	84.03107188	65.61989423	105.3467664	89.21228708	113.4528943	110.7452423	122.8506201	61.58837144	40.4672292	56.84922806	140.6205298	116.0839416	142.9986294	108.7859264	63.57468174	238.6768399	150.4719697	152.069747	116.3292902	88.51143881	29.59793878	103.4307696
2810025M15Rik	49.89344893	98.94249676	92.36564823	32.39255662	119.125539	67.5615629	33.58506161	58.87123741	145.5400348	94.98858359	118.1685124	70.94018653	118.3436933	89.00666707	81.91353225	39.43356485	48.68210785	54.81583904	40.66796325	41.48973694	75.63917689	273.8564696
2810029C07Rik	0	12.30373017	3.994190194	6.37230622	49.63564125	9.751153408	26.51452232	6.339979413	0	4.31766289	44.90403473	55.46232765	44.37888498	45.0527574	7.946835218	226.2241352	98.8394311	205.1173332	37.83066348	35.95777201	335.4433062	58.76748274
2810032G03Rik	0	0	0	0	0	0	0	0.905711345	0	0.719610482	43.7223496	28.37607461	0	2.197695483	6.112950168	51.88626954	35.40516935	86.64439074	14.18649881	15.21290354	144.7010341	0
2810047C21Rik1	0	0	0	0	0	0	0	1.811422689	0	0.719610482	0	12.89821573	0	4.395390966	0	0	0	28.29204596	0	2.765982463	3.288659865	0
2810049E08Rik	0	8.202486778	0	2.655127592	0	0	0	1.811422689	0	2.158831445	0	7.738929439	11.09472124	6.593086449	1.83388505	33.20721251	23.60344623	5.304758617	2.837299761	2.765982463	9.865979595	14.10419586
2810403A07Rik	843.5931825	1180.645441	1323.075502	1217.641514	1133.819862	1480.782296	1033.182553	726.3804985	958.4343757	846.981537	1091.877055	981.5542172	1343.694017	1376.85622	932.2249006	931.8774009	1091.659388	923.0279993	1526.467272	1229.479205	1420.701062	2321.315568
2810403D21Rik	6.564927491	29.73401457	48.4295561	9.55845933	0	11.14417532	0	29.88847438	37.62742364	20.14909349	4.726740498	21.92696675	22.18944249	20.87810709	28.73086579	12.45270469	23.60344623	56.58409191	36.8848969	35.95777201	42.75257824	0
2810404M03Rik	0	0	0	0	0	0	0	1.811422689	0	0	22.45201736	25.79643146	4.93098722	26.3723458	0	31.13176172	29.50430779	26.52379308	3.783066348	22.1278597	0	0
2810405F15Rik	0	0	0	0	0	0	0	0	0	0	0	6.449107866	13.56021485	17.58156387	0.611295017	8.301803126	20.65301545	26.52379308	0	4.148973694	0	0
2810408A11Rik	217.9555927	145.0814849	191.2218555	76.46767464	214.142338	81.49178206	1.767634822	71.55119623	10.64927084	61.16689095	125.2586232	85.12822383	43.14613817	92.30321029	56.23914154	105.8479899	63.43426175	136.1554712	91.73935895	67.76657034	279.5360885	83.4498255
2810408I11Rik	0	41.52508932	9.48620171	9.027433812	0	29.94997118	0	25.35991765	22.00849307	32.38247168	0	52.8826845	2.46549361	36.26197547	31.78734087	10.37725391	5.900861558	30.06029883	6.62036611	33.19178955	9.865979595	0
2810410L24Rik	38.07657945	34.34791338	53.42229384	31.33050558	38.29035182	70.34760673	0	23.54849496	25.55825002	15.8314306	89.80806946	20.63714517	93.68875717	57.14008256	45.23583124	112.0743422	143.0958928	146.7649884	41.61372983	59.46862295	226.9175307	0
2810417H13Rik	371.574896	974.0453049	778.367814	341.4494083	419.7757089	366.3647638	443.6763402	443.7985589	660.9647435	642.6121602	570.7539151	371.4686131	441.3233561	241.7465031	426.6839217	97.54618674	178.5010621	76.03487351	113.4919905	105.1073336	29.59793878	27.03304206
2810428I15Rik	144.4284048	372.1878376	312.5453827	215.0653349	255.2690121	243.7788352	236.8630661	268.9962694	202.336146	392.907323	268.2425232	237.3271695	161.4898314	171.4202477	281.1957077	238.6768399	163.7489082	187.4348045	239.2789465	157.6610004	374.9072246	119.8856648
2810429I04Rik	0	36.39853508	10.48474926	0	0	2.089532873	0	9.057113447	0	5.037273372	0	37.40482562	12.32746805	12.08732516	3.056475084	8.301803126	32.45473857	26.52379308	4.728832935	13.82991231	42.75257824	0
2810433D01Rik	0	0	0	0	0	0	0	2.717134034	0	1.439220963	11.81685124	30.95571776	9.861974439	14.28502064	0	58.11262189	29.50430779	81.33963212	0	15.21290354	29.59793878	0
2810442N19Rik	0	0	5.99128529	0	0	0	0	0	0	2.878441927	0	37.40482562	36.98240415	27.47119354	7.946835218	60.18807267	67.85990792	74.26662063	9.457665871	35.95777201	82.21649662	47.0139862
2810454H06Rik	1.969478247	10.25310847	16.47603455	16.99281659	3.545402946	23.68137256	30.04979197	33.51131976	22.00849307	25.90597734	14.18022149	21.92696675	53.00811261	34.06427999	21.39532559	47.73536798	95.88900032	40.66981606	25.53569785	52.55366679	9.865979595	28.20839172
2810459M11Rik	132.6115353	279.9098613	342.5018091	368.5317097	372.97639	362.882209	339.3858857	247.2591971	187.4271668	221.6400284	1.181685124	269.5727088	114.6454529	162.6294658	179.7207349	477.3536798	320.1217395	304.139494	416.1372983	341.5988341	638.0000138	454.8603164
2810468N07Rik	0	0	0	0	0	0	0	0	0	1.439220963	1.181685124	28.37607461	48.07712539	17.58156387	6.112950168	51.88626954	5.900861558	45.97457468	1.891533174	0	0	23.5069931
2810471M01Rik	0	1.025310847	0	0	0	0	0	1.811422689	0	0	0	30.95571776	8.629227634	20.87810709	7.946835218	143.2061039	76.71120025	70.73011489	9.457665871	22.1278597	62.48453743	4.70139862
2810474O19Rik	829.8068348	519.3199441	997.0497271	1004.169255	738.1528934	1018.29902	521.4522724	659.357859	594.2293129	676.4338528	902.8074351	601.0568531	544.8740878	713.1521843	647.9727178	772.0676908	988.394311	608.278988	986.4345503	965.3278795	486.72166	849.7778005
2900005J15Rik	5.251941993	16.91762898	30.954974	12.74461244	14.18161179	17.41277394	0	3.622845379	0	13.67259915	28.36044299	70.94018653	48.07712539	47.25045289	20.78403057	62.26352345	75.23598487	38.90156319	39.72219666	41.48973694	52.61855784	29.38374137
2900008C10Rik	14.44284048	1.025310847	0.499273774	2.655127592	0.709080589	13.2337082	13.25726116	28.98276303	53.2463542	29.50402975	0	39.98446877	60.40459344	36.26197547	46.45842127	35.28266329	13.27693851	42.43806893	10.40343246	26.2768334	124.9690749	71.69632895
2900009J06Rik	0	0	0	0	0	0	0	0	0	0	0	11.60839416	0	3.296543225	0	0	11.80172312	7.073011489	0	0	16.44329932	0
2900011O08Rik	0	0	0	4.779229665	0	0.696510958	0	7.245690758	0	1.439220963	0	45.14375506	14.79296166	32.96543225	1.83388505	43.58446641	48.68210785	97.25390797	20.80686492	33.19178955	177.5876327	37.61118896
2900026A02Rik	1474.482714	1432.871909	1016.022131	1274.461244	1636.558	1386.753317	1398.199144	2026.076278	1335.418563	1334.157833	1789.071278	1257.576034	1845.421967	1002.14914	1149.234632	2494.69184	2320.513808	1372.164229	1878.292442	1319.373635	654.4433131	2440.025884
2900041M22Rik	0	0	0	0	0	0	0	1.811422689	0	0	28.36044299	32.24553933	49.3098722	19.77925935	0.611295017	101.6970883	29.50430779	68.96186202	11.34919905	26.2768334	0	0
2900052N01Rik	0	0	0	0.531025518	0.709080589	11.84068628	0	0	2.839805558	3.598052409	17.72527687	46.43357664	59.17184663	38.45967095	6.112950168	149.4324563	168.1745544	146.7649884	35.93913031	59.46862295	292.690728	109.3075179
2900055J20Rik	0	0	0	0	0	0	0	1.811422689	0	0.719610482	0	25.79643146	0	8.790781933	1.222590034	12.45270469	10.32650773	45.97457468	16.07803198	1.382991231	131.5463946	7.052097929
2900057B20Rik	6.564927491	0	1.497821323	15.39974003	0	22.28835065	0	18.11422689	0	1.439220963	0	12.89821573	1.232746805	19.77925935	2.445180067	49.81081876	33.92995396	68.96186202	29.3187642	31.80879832	52.61855784	24.68234275
2900060B14Rik	22.32075347	14.86700729	28.45860513	26.55127592	24.10874004	21.59183969	18.56016563	19.92564958	34.78761808	14.39220963	2.363370249	16.76768045	13.56021485	18.68041161	17.72755549	62.26352345	28.0290924	45.97457468	20.80686492	44.2557194	29.59793878	32.90979034
2900076A07Rik	20.35127522	61.00599541	49.92737742	58.41280702	53.89012479	54.3278547	12.37344375	75.17404161	28.39805558	58.28844902	183.1611943	58.0419708	106.0162252	96.69860126	62.96338673	76.79167892	63.43426175	111.399931	96.46819188	92.6604125	59.19587757	121.0610145
2900079G21Rik	0	2.563277118	19.47167719	0.531025518	0	8.358131493	0	4.528556724	0	4.31766289	96.8981802	52.8826845	3.698240415	45.0527574	10.39201528	149.4324563	184.4019237	247.5554021	52.96292888	107.873316	351.8866055	72.8716786
2900092C05Rik	0	0	0	0	0	0	0	0	0	2.158831445	0	12.89821573	0	9.889629674	6.724245184	12.45270469	29.50430779	24.75554021	11.34919905	1.382991231	203.8969116	0
2900092D14Rik	8.534405738	0	0	0	3.545402946	6.26859862	0	0	24.84829863	0	0	41.27429034	0	16.48271612	0.611295017	49.81081876	78.18641564	49.51108042	26.48146444	23.51085093	243.36083	0
2900097C17Rik	1838.179697	2252.095276	2218.772653	2280.754601	2113.060156	2248.337372	2484.410742	3564.879853	2869.623516	2965.514795	2987.299995	2917.576399	2692.319022	2391.092686	2810.734487	1002.442728	1283.437389	786.8725281	1639.959262	1276.500907	1338.484565	2160.292666
3000002C10Rik	22.97724622	29.22135915	19.97095097	12.21358692	21.98149827	12.53719724	0	14.49138152	15.61893057	16.55104108	0	32.24553933	0	14.28502064	10.39201528	8.301803126	4.425646169	30.06029883	49.17986253	8.297947388	65.7731973	17.63024482
3010001F23Rik	0	0	0	0	0	2.089532873	0	0.905711345	0	0	0	16.76768045	0	12.08732516	1.222590034	20.75450782	10.32650773	49.51108042	2.837299761	23.51085093	55.9072177	0
3010026O09Rik	149.023854	84.5881449	33.95061665	39.82691387	12.05437002	60.59645332	12.37344375	45.28556724	29.81795835	56.12961758	37.81392398	70.94018653	66.56832746	39.5585187	46.45842127	101.6970883	75.23598487	107.8634252	41.61372983	65.00058787	55.9072177	112.8335669
3100003L05Rik	0	0	0	2.124102073	0	23.68137256	0	0	2.839805558	0.719610482	0	32.24553933	89.99051676	23.07580257	4.279065117	80.94258048	32.45473857	77.80312638	18.91533174	27.65982463	0	85.80052481
3110001I22Rik	34.13762295	30.75932542	71.39614971	78.59177671	165.2157773	94.72549025	15.90871339	32.60560841	46.14684031	43.89623939	76.80953309	58.0419708	55.47360622	54.94238708	43.40194619	62.26352345	135.7198158	173.2887815	156.0514869	123.0862196	138.1237143	164.5489517
3110002H16Rik	338.0937658	456.7759825	515.7498088	709.981118	658.0267869	576.0145621	380.0414866	470.0641879	412.4817572	452.634993	458.4938283	460.4663016	473.3747731	526.3480682	536.1057297	801.1240017	731.7068332	721.4471719	690.4096086	800.7519229	473.5670205	754.5744784
3110009E18Rik	0	13.32904101	24.46441494	14.33768899	39.708513	34.82554789	10.60580893	7.245690758	30.52790974	7.196104817	0	24.50660989	17.25845527	20.87810709	16.50496545	78.8671297	66.38469253	123.7777011	30.26453079	59.46862295	348.5979457	50.54003516
3110009F21Rik	2.625970996	0	0	0	0	0	0	2.717134034	0	0	0	9.028751013	3.698240415	9.889629674	0	31.13176172	28.0290924	40.66981606	9.457665871	15.21290354	39.46391838	0
3110015C05Rik	0	0	0	0.531025518	0	1.393021915	0	11.77424748	0	0.719610482	21.27033224	24.50660989	27.12042971	28.57004128	10.39201528	76.79167892	81.13684642	130.8507125	16.07803198	58.08563172	220.3402109	11.75349655
3110021A11Rik	15.09933323	5.126554236	16.47603455	0	21.27241768	10.44766437	0	0	0	2.158831445	0	10.31857259	0	17.58156387	3.056475084	35.28266329	33.92995396	38.90156319	7.566132697	20.74486847	42.75257824	0
3110021N24Rik	156.901767	96.37921964	87.37291049	168.3350893	151.0341655	102.3871108	27.39833973	78.79688699	98.68324313	76.27871107	133.5304191	61.91143552	32.05141693	102.19284	85.58130235	149.4324563	159.3232621	328.8950342	104.0343246	200.5337285	26.30927892	367.884442
3110035E14Rik	0	42.55040016	9.985475484	0	0	1.393021915	0	12.67995883	24.13834724	2.158831445	10.63516612	38.6946472	13.56021485	35.16312773	6.724245184	217.9223321	95.88900032	167.9840229	36.8848969	48.4046931	69.06185716	74.04702826
3110039I08Rik	25.60321721	1.537966271	0	0.531025518	0	56.41738758	0	7.245690758	0	1.439220963	60.26594135	79.96893754	1.232746805	49.44814837	14.05978539	251.1295446	165.2241236	210.4220918	53.90869546	91.27742127	476.8556804	14.10419586
3110039M20Rik	0	0	0	1.593076555	0	0	0.883817411	3.622845379	0	0	23.63370249	16.76768045	11.09472124	20.87810709	1.83388505	39.43356485	32.45473857	30.06029883	13.24073222	4.148973694	26.30927892	0
3110040N11Rik	170.031622	155.3345934	136.8010141	127.4461244	94.30771837	154.6254326	84.84647143	236.390661	212.2754654	286.4049717	154.8007513	261.8337794	188.6102611	202.1879844	290.365133	215.8468813	143.0958928	268.7744366	205.2313494	312.5560183	141.4123742	39.96188827
3110043O21Rik	26.25970996	43.57571101	133.8053715	82.83998086	80.83518718	61.98947524	381.8091215	203.7850526	241.3834724	156.1554745	213.8850075	257.9643146	265.040563	219.7695483	242.6841217	265.6577	224.2327392	286.4569653	120.1123566	185.320825	841.8969254	170.4257
3110045C21Rik	0	2.050621695	2.496368871	14.86871451	0	2.786043831	45.07468795	5.434268068	0	7.196104817	14.18022149	1.289821573	18.49120207	17.58156387	11.61460532	14.52815547	32.45473857	8.841264361	1.891533174	9.680938619	115.1030953	0
3110052M02Rik	24.94672446	107.1449835	69.89832839	92.92946571	72.32622011	139.3021915	83.07883661	95.0996912	20.58859029	97.86702552	163.0725472	136.7210868	144.2313762	218.6707006	116.7573482	211.6959797	185.8771391	114.9364367	122.9496563	150.7460442	167.7216531	32.90979034
3110056K07Rik	97.16092686	78.94893524	132.8068239	66.90921531	32.61770711	97.51153408	28.28215714	27.17134034	24.13834724	39.5785765	22.45201736	32.24553933	6.163734024	57.14008256	37.28899602	58.11262189	54.58296941	100.7904137	86.06475943	107.873316	16.44329932	98.72937101
3110057O12Rik	0	36.9111905	52.42374629	70.62639394	1.418161179	43.88019034	0	46.19127858	58.92596532	57.56883854	184.3428794	107.0551906	53.00811261	152.7398361	73.96669703	124.5270469	129.8189543	148.5332413	86.06475943	62.23460541	591.9587757	82.27447584
3110062M04Rik	124.7336223	46.65164355	34.94916419	21.24102073	48.92656066	17.41277394	15.02489598	10.86853614	0	24.46675638	88.62638433	52.8826845	13.56021485	42.85506192	19.56144054	95.47073595	82.61206181	90.18089648	55.80022864	65.00058787	0	56.41678343
3110070M22Rik	0	0.512655424	0	13.80666348	0	0	0	9.962824792	0	5.037273372	0	25.79643146	80.12854232	15.38386838	5.501655151	45.6599172	38.35560013	30.06029883	13.24073222	15.21290354	19.73195919	2.35069931
3110079O15Rik	0	9.740453049	4.493463968	6.37230622	0	1.393021915	0	0	8.519416673	0.719610482	0	23.21678832	22.18944249	12.08732516	4.890360134	6.226352345	22.12823084	51.27933329	34.99336372	30.42580709	19.73195919	0
3110082I17Rik	356.4755627	227.1063527	273.6020283	144.438941	134.725312	100.2975779	208.5809089	217.3707227	222.2147849	200.7713244	135.8937893	154.7785888	205.8687164	175.8156387	185.2223901	184.7151196	97.36421571	429.685448	74.71556038	167.341939	687.3299118	339.6760503
3110082J24Rik	0	0	0	0	0	0	0	1.811422689	0	0	0	5.159286293	0	9.889629674	1.222590034	10.37725391	2.950430779	19.45078159	4.728832935	11.06392985	0	0
3110099E03Rik	10.50388399	0	0	0	0	1.393021915	0	2.717134034	0	3.598052409	10.63516612	16.76768045	55.47360622	10.98847742	0	35.28266329	44.25646169	24.75554021	7.566132697	22.1278597	256.5154695	111.6582172
3200001D21Rik	35.45060845	1.025310847	8.487654161	12.74461244	0	19.50230682	4.419087054	2.717134034	0	16.55104108	0	56.75214922	30.81867012	26.3723458	12.83719535	85.09348205	131.2941697	109.6316781	33.10183055	44.2557194	184.1649524	0
3300002I08Rik	0	57.93006287	32.45279532	4.779229665	9.92712825	12.53719724	39.77178348	20.83136093	1.419902779	12.23337819	3.545055373	33.5353609	11.09472124	23.07580257	9.169425251	26.98086016	23.60344623	47.74282755	20.80686492	26.2768334	200.6082518	61.11818205
3300002P13Rik	0	0	1.497821323	0	0	3.482554789	0	0	0	1.439220963	15.36190662	16.76768045	2.46549361	10.98847742	0	43.58446641	36.88038474	68.96186202	14.18649881	1.382991231	302.5567076	0
3300005D01Rik	0	0	0	1.593076555	0	16.01975203	0	12.67995883	0	5.037273372	0	64.49107866	72.73206149	30.76773676	3.056475084	188.8660211	88.51292337	157.3745056	25.53569785	33.19178955	443.9690818	35.26048965
3425401B19Rik	9.190898487	0	7.489106613	7.965382775	0.709080589	3.482554789	24.7468875	10.86853614	26.9781528	1.439220963	285.9678001	193.473236	406.8064456	356.0266683	191.9466353	300.9403633	194.7284314	300.6029883	61.47482816	116.1712634	1042.505177	137.5159096
3632451O06Rik	181.1919987	303.4920108	201.207331	135.4115072	98.56220191	156.7149655	325.2448072	184.7651143	286.1104099	233.8734066	372.2308142	303.1080697	456.1163178	432.9460102	337.4348493	134.9043008	147.521539	213.9585975	99.30549165	63.61759664	194.030932	148.0940565
3632454L22Rik	0	0	5.492011516	9.027433812	5.672644714	0	0	4.528556724	0	5.756883854	125.2586232	24.50660989	20.95669568	27.47119354	6.112950168	47.73536798	64.90947714	91.94914936	10.40343246	55.31964925	253.2268096	14.10419586
3830403N18Rik	0	9.740453049	3.494916419	0	0	0	0	3.622845379	13.4890764	6.476494336	0	11.60839416	7.396480829	13.1861729	31.17604585	4.150901563	14.7521539	7.073011489	0	20.74486847	0	0
3830406C13Rik	149.6803468	315.795741	341.0039878	369.5937608	282.9231551	452.7321225	235.0954313	199.2564958	418.8713197	328.1423797	268.2425232	227.0085969	348.8673458	342.8404954	330.7106041	386.0338454	458.7919861	389.0156319	409.5169322	600.2181944	59.19587757	203.3354903
3830408C21Rik	56.45837642	13.32904101	0.998547548	6.903331738	0	9.054642451	0	0.905711345	2.839805558	7.196104817	0	28.37607461	40.68064456	40.65736644	1.83388505	101.6970883	67.85990792	67.19360914	23.64416468	16.59589478	92.08247622	17.63024482
3830417A13Rik	0	0	0	0	0	0	0	0	0	0.719610482	0	25.79643146	0	12.08732516	4.890360134	58.11262189	16.22736928	17.68252872	6.62036611	19.36187724	78.92783676	3.526048965
3830432H09Rik	19.69478247	3.588587965	9.985475484	16.99281659	0	8.358131493	0	13.58567017	7.809465283	2.158831445	50.81246035	59.33179237	66.56832746	38.45967095	3.056475084	190.9414719	125.3933081	167.9840229	20.80686492	53.93665802	486.72166	0
3930402G23Rik	49.23695618	24.60746033	44.93463968	37.7028118	41.83575477	36.91508076	26.51452232	16.30280421	36.91747225	12.23337819	3.545055373	37.40482562	118.3436933	38.45967095	9.780720268	78.8671297	69.33512331	99.02216084	35.93913031	45.63871063	124.9690749	12.9288462
4430402I18Rik	41.35904319	0.512655424	6.490559065	9.027433812	0.709080589	4.875576704	0	8.151402103	0	6.476494336	119.3501976	47.72339821	0	31.86658451	15.89367044	168.1115133	119.4924466	167.9840229	26.48146444	51.17067556	253.2268096	45.83863654
4631405J19Rik	0	0.512655424	0	0	0	3.482554789	0	1.811422689	0	2.158831445	0	28.37607461	36.98240415	24.17465031	1.222590034	91.31983439	25.07866162	76.03487351	13.24073222	27.65982463	98.65979595	0
4632404H12Rik	58.42785467	55.87944118	62.40922178	92.39844019	2.836322357	99.60106696	7.954356697	38.03987648	92.29368062	38.13935553	61.44762647	91.5773317	113.412706	87.90781933	47.68101131	128.6779485	116.5420158	111.399931	93.63089212	91.27742127	167.7216531	92.85262274
4632415L05Rik	110.9472746	258.3783335	284.0867775	222.4996922	271.5778657	223.5800174	22.09543527	168.4623101	174.6480418	160.4731374	112.2600868	176.7055555	199.7049824	176.9144864	145.488214	249.0540938	265.5387701	251.0919079	170.2379857	291.8111498	920.8247622	155.1461544
4632427E13Rik	77.46614439	80.99955694	62.90849555	23.36512281	0.709080589	47.36274513	0	28.07705169	0.709951389	25.90597734	9.453480995	29.66589618	11.09472124	59.33777804	45.84712626	78.8671297	67.85990792	61.88885053	135.244622	147.9800618	62.48453743	169.2503503
4632428C04Rik	26.25970996	21.01887237	23.96514116	76.99870016	0	29.25346023	0	6.339979413	5.679611115	7.196104817	42.54066448	14.18803731	89.99051676	94.50090578	20.78403057	93.39528517	100.3146465	100.7904137	55.80022864	58.08563172	381.4845443	49.36468551
4632428N05Rik	23.63373897	8.715142202	12.48184436	0	0	0.696510958	0.883817411	9.057113447	0	7.196104817	33.08718348	52.8826845	128.2056677	70.32625546	11.0033103	205.4696274	126.8685235	180.361793	63.36636134	76.06451772	430.8144423	44.66328689
4732416N19Rik	0	0	1.497821323	0	0	4.179065746	0	0	0	1.439220963	0	0	0	5.494238708	0	0	0	1.768252872	4.728832935	0	0	0
4732456N10Rik	0	0	0	2.124102073	0	1.393021915	0	7.245690758	0	0.719610482	7.090110747	60.62161394	16.02570846	27.47119354	4.279065117	271.8840524	84.0872772	221.031609	38.77643007	55.31964925	124.9690749	0
4732471J01Rik	10.50388399	24.60746033	16.97530832	13.27563796	24.81782062	28.55694927	17.67634822	7.245690758	0	10.07454674	7.090110747	45.14375506	49.3098722	52.7446916	9.780720268	176.4133164	162.2736928	334.1997929	183.4787179	185.320825	29.59793878	162.1982524
4732490B19Rik	0.656492749	60.49333999	23.46586739	18.58589314	41.12667418	56.41738758	0.883817411	42.5684332	39.04732642	41.73740794	122.8952529	90.28751013	51.7753658	67.02971224	47.68101131	72.64077736	95.88900032	125.5459539	48.23409594	53.93665802	78.92783676	29.38374137
4732491K20Rik	63.02330391	28.70870372	45.43391345	11.6825614	4.254483536	26.46741639	36.23651384	20.83136093	15.61893057	20.86870397	0	68.36054338	48.07712539	61.53547353	34.84381596	132.82885	97.36421571	183.8982987	46.34256277	95.42639496	171.010313	0
4831407H17Rik	0	0	1.997095097	0	0	3.482554789	0	1.811422689	2.129854168	11.51376771	0	28.37607461	162.7225782	30.76773676	4.279065117	83.01803126	50.15732324	111.399931	7.566132697	35.95777201	46.04123811	34.08513999
4831440E17Rik	2.625970996	7.177175931	27.46005758	67.44024083	17.72701473	60.59645332	7.954356697	28.98276303	22.71844446	41.01779746	63.81099672	64.49107866	3.698240415	72.52395094	39.12288107	136.9797516	141.6206774	152.069747	44.45102959	66.3835791	16.44329932	7.052097929
4833411C07Rik	0	0	0	0	0	2.786043831	0	0.905711345	4.259708336	5.037273372	0	30.95571776	14.79296166	25.27349806	0.611295017	51.88626954	63.43426175	84.87613787	9.457665871	29.04281586	167.7216531	0
4833412C05Rik	0	0	2.496368871	7.434357257	0	0	0	6.339979413	0	2.158831445	20.08864712	36.11500405	0	36.26197547	4.279065117	58.11262189	70.8103387	51.27933329	10.40343246	16.59589478	16.44329932	0
4833415N18Rik	0	0	7.489106613	0	0	0	0	7.245690758	11.35922223	3.598052409	0	42.56411192	2.46549361	6.593086449	4.890360134	14.52815547	39.83081552	14.14602298	17.02379857	20.74486847	424.2371226	0
4833417C18Rik	28.22918821	20.50621695	3.494916419	7.434357257	0	2.786043831	10.60580893	0.905711345	0.709951389	1.439220963	0	6.449107866	29.58592332	18.68041161	1.83388505	68.48987579	22.12823084	30.06029883	13.24073222	15.21290354	0	10.57814689
4833418N02Rik	0	3.588587965	28.9578789	22.83409729	70.19897834	34.82554789	7.070539286	74.26833027	0	25.18636686	0	37.40482562	150.3951102	75.82049417	51.34878141	93.39528517	45.73167707	54.81583904	35.93913031	30.42580709	187.4536123	88.15122412
4833419F23Rik	19.03828972	3.588587965	8.487654161	0	0	13.2337082	0	8.151402103	0	0	50.81246035	6.449107866	29.58592332	23.07580257	2.445180067	51.88626954	54.58296941	178.5935401	7.566132697	6.914956157	13.15463946	0
4833420G17Rik	597.4084016	614.6738529	1034.49526	672.2783062	307.7409757	909.6433108	386.2282085	405.7586824	340.0667155	496.5312324	523.4865101	472.0746958	477.0730135	725.2395094	490.2586034	520.9381462	793.6658796	634.8027811	858.7560611	587.7712733	259.8041293	1154.193361
4833422C13Rik	0	0	0.499273774	2.655127592	0	0	0	2.717134034	0	0	0	32.24553933	30.81867012	27.47119354	3.667770101	26.98086016	33.92995396	21.21903447	7.566132697	8.297947388	42.75257824	0
4833422M21Rik	0	0	0	0	0	0.696510958	0	10.86853614	6.389562505	0	0	49.01321978	9.861974439	28.57004128	1.222590034	41.50901563	23.60344623	60.12059766	12.29496563	12.44692108	46.04123811	7.052097929
4833423E24Rik	0	0	1.997095097	2.124102073	0	0	0	7.245690758	7.809465283	1.439220963	0	49.01321978	25.8876829	46.15160515	22.0066206	62.26352345	61.95904636	104.3269195	19.86109833	31.80879832	16.44329932	3.526048965
4833427F10Rik	0	0	0.499273774	4.779229665	0	6.26859862	0	6.339979413	0	5.037273372	35.45055373	52.8826845	43.14613817	46.15160515	5.501655151	141.1306531	120.9676619	139.6919769	16.07803198	23.51085093	197.3195919	0
4833427G06Rik	0	0	0	0	0	0	0	2.717134034	0	0	0	7.738929439	25.8876829	8.790781933	1.222590034	4.150901563	39.83081552	37.13331032	11.34919905	6.914956157	88.79381635	0
4833428L15Rik	0	0	0	0	0	0	0	4.528556724	0	0	0	9.028751013	1.232746805	5.494238708	3.056475084	6.226352345	29.50430779	49.51108042	6.62036611	13.82991231	217.0515511	0
4833439L19Rik	1346.466628	1245.752679	1089.914649	1776.280359	2441.364469	1540.682239	2253.734397	2706.265498	2273.9743	2083.272345	2125.851539	1827.677169	2310.167512	1617.503876	2150.535869	1957.150087	1935.482591	1319.116643	1829.112579	1424.480968	1252.979409	3806.957532
4921501E09Rik	0	0	0	0	0	0	0	0.905711345	1.419902779	0.719610482	17.72527687	28.37607461	17.25845527	17.58156387	1.222590034	53.96172032	48.68210785	28.29204596	17.02379857	22.1278597	59.19587757	0
4921504A21Rik	0	0	3.494916419	2.655127592	0	0	0	2.717134034	0	2.158831445	0	29.66589618	35.74965734	20.87810709	1.222590034	66.41442501	76.71120025	76.03487351	15.13226539	30.42580709	230.2061905	7.052097929
4921504E06Rik	0.656492749	0	0	0	0	0	75.12447992	9.962824792	0	0	0	27.08625304	22.18944249	26.3723458	6.112950168	14.52815547	41.30603091	26.52379308	12.29496563	9.680938619	0	0
4921506M07Rik	48.58046343	14.35435186	38.94335439	57.35075598	104.9439272	101.6905998	170.5767603	97.81682523	83.77426395	112.9788456	47.26740498	96.73661799	69.03382107	118.6755561	117.3686432	182.6396688	91.46335415	180.361793	165.5091527	183.9378338	309.1340273	461.9124144
4921507L20Rik	0	24.09480491	33.45134287	17.5238421	11.34528943	5.572087662	0	12.67995883	0	7.196104817	0	39.98446877	81.36128912	41.75621418	7.946835218	103.7725391	53.10775402	61.88885053	38.77643007	29.04281586	305.8453674	16.45489517
4921507P07Rik	47.92397068	38.44915677	35.94771174	39.29588836	23.39965945	43.18367938	31.81742679	51.62554665	33.3677153	38.85896601	20.08864712	58.0419708	50.542619	91.20436255	25.6743907	203.3941766	153.4224005	199.8125746	69.04096086	69.14956157	361.7525851	12.9288462
4921508D12Rik	0	0	7.489106613	0	0	0	34.46887902	1.811422689	3.549756947	0	0	28.37607461	85.05952954	27.47119354	9.169425251	74.71622814	39.83081552	53.04758617	17.02379857	19.36187724	184.1649524	23.5069931
4921509C19Rik	0	0	0	0.531025518	3.545402946	2.786043831	0	1.811422689	0	0.719610482	0	58.0419708	22.18944249	32.96543225	7.335540201	72.64077736	72.28555409	56.58409191	28.37299761	44.2557194	279.5360885	5.876748274
4921509O07Rik	0	0	0	0	4.254483536	3.482554789	12.37344375	10.86853614	13.4890764	2.158831445	0	38.6946472	22.18944249	42.85506192	9.169425251	136.9797516	120.9676619	148.5332413	37.83066348	26.2768334	187.4536123	15.27954551
4921511C10Rik	0	0	5.99128529	12.74461244	0	22.98486161	0	18.11422689	10.64927084	5.756883854	0	21.92696675	50.542619	68.12855998	7.946835218	114.149793	91.46335415	159.1427585	41.61372983	105.1073336	36.17525851	0
4921511C20Rik	0	0	0	0	0	0	0	0	0	0.719610482	0	0	0	7.691934191	0	4.150901563	0	1.768252872	0	1.382991231	0	0
4921511H03Rik	0	4.613898813	6.989832839	1.593076555	0	0	0	3.622845379	2.129854168	0	0	37.40482562	6.163734024	25.27349806	5.501655151	72.64077736	61.95904636	26.52379308	9.457665871	9.680938619	295.9793878	0
4921511I17Rik	0	5.63920966	6.490559065	12.74461244	0	5.572087662	0	5.434268068	0	1.439220963	0	28.37607461	40.68064456	40.65736644	12.22590034	60.18807267	45.73167707	31.8285517	13.24073222	27.65982463	417.6598028	14.10419586
4921511M17Rik	0	0	0	0	0	0	0	0	0	0	0	0	0	0	0	0	0	0	0	0	0	0
4921513I03Rik	0	0	0	0	0	0	0	2.717134034	0	2.158831445	25.99707274	9.028751013	8.629227634	46.15160515	2.445180067	147.3570055	50.15732324	137.923724	26.48146444	23.51085093	503.1649593	0
4921515E04Rik	0	0	0	0	0	4.875576704	0	3.622845379	1.419902779	2.878441927	0	36.11500405	67.80107427	36.26197547	4.890360134	112.0743422	73.76076948	47.74282755	11.34919905	51.17067556	506.4536192	0
4921517D22Rik	0	0	3.994190194	0	0	0	0	0	45.43688892	8.635325781	0	47.72339821	29.58592332	21.97695483	8.558130235	78.8671297	104.7402927	152.069747	23.64416468	41.48973694	52.61855784	74.04702826
4921518K17Rik	0	9.740453049	0.499273774	2.124102073	6.381725304	47.36274513	64.51867099	11.77424748	0	12.95298867	60.26594135	69.65036496	30.81867012	41.75621418	17.72755549	166.0360625	137.1950312	213.9585975	41.61372983	71.91554403	289.4020681	110.4828676
4921524J17Rik	119.4816803	205.5748249	236.1564952	291.001984	71.61713952	154.6254326	127.2697072	106.8739387	163.2888196	187.8183357	29.54212811	170.2564477	97.38699759	205.4845277	174.8303748	132.82885	243.4105393	369.5648503	232.6585804	492.3448784	713.6391907	215.0889868
4921524L21Rik	0	0	2.995642645	0	0	0	0	3.622845379	9.229368062	1.439220963	63.81099672	41.27429034	146.6968698	35.16312773	4.890360134	163.9606117	122.4428773	120.2411953	29.3187642	49.78768433	36.17525851	28.20839172
4921525O09Rik	0	0	0	0	0	14.62673011	0	22.64278362	1.419902779	2.158831445	44.90403473	51.59286293	53.00811261	50.54699611	5.501655151	83.01803126	82.61206181	217.4951033	16.07803198	58.08563172	78.92783676	90.50192343
4921529L05Rik	0	0	0	3.18615311	0	0	7.954356697	0	0	5.037273372	157.1641215	82.54858069	235.4546397	203.2868322	41.56806114	58.11262189	59.00861558	35.36505744	5.674599523	22.1278597	0	0
4921530L21Rik	0	0	0	0	0	0	0	0	0	0	0	25.79643146	64.10283385	3.296543225	3.056475084	68.48987579	19.17780006	63.6571034	3.783066348	13.82991231	256.5154695	0
4921531C22Rik	104.3823471	51.77819779	82.38017274	48.32332217	57.43552773	50.84529992	5.302904465	66.11692817	45.43688892	54.69039661	53.1758306	58.0419708	75.1975551	47.25045289	56.85043656	109.9988914	109.1659388	113.1681838	86.06475943	60.85161418	138.1237143	99.90472067
4921531P14Rik	0	0	0	0	0	3.482554789	0	0	0	1.439220963	0	7.738929439	0	15.38386838	0	2.075450782	10.32650773	22.98728734	3.783066348	11.06392985	174.2989728	0
4921533I20Rik	0	0	0	0	0	0	0	1.811422689	18.45873612	0.719610482	0	0	0	4.395390966	1.222590034	31.13176172	20.65301545	24.75554021	3.783066348	4.148973694	0	0
4921534H16Rik	0	0.512655424	6.490559065	0	0	4.179065746	53.91286206	19.92564958	0	2.878441927	0	16.76768045	0	21.97695483	4.279065117	56.0371711	39.83081552	67.19360914	22.69839809	24.89384216	490.0103199	94.02797239
4921536K21Rik	111.6037673	76.38565812	65.90413819	73.28152153	99.98036309	52.23832183	52.14522724	67.02263951	78.09465283	60.44728047	87.44469921	65.78090024	93.68875717	91.20436255	50.73748639	172.2624149	141.6206774	130.8507125	42.55949642	94.04340373	325.5773266	74.04702826
4921539E11Rik	0	0	0	2.124102073	0	0	0	9.962824792	0.709951389	0	0	25.79643146	13.56021485	29.66888902	2.445180067	41.50901563	30.97952318	63.6571034	5.674599523	27.65982463	75.63917689	1.175349655
4922502D21Rik	0	0	0	0	0	13.93021915	0	0	0	3.598052409	9.453480995	27.08625304	0	27.47119354	3.056475084	68.48987579	63.43426175	47.74282755	11.34919905	24.89384216	151.2783538	0
4922502H24Rik	0	0	0	0	0	0	0	0	0	0	0	11.60839416	1.232746805	12.08732516	0.611295017	51.88626954	20.65301545	30.06029883	0.945766587	4.148973694	0	1.175349655
4922502N22Rik	0	0	3.494916419	0	0	0.696510958	0	2.717134034	0	0	0	6.449107866	30.81867012	9.889629674	0.611295017	12.45270469	22.12823084	1.768252872	0.945766587	17.97888601	6.57731973	0
4930401C15Rik	0	0	0	0	0	0	0	7.245690758	0	0	0	12.89821573	25.8876829	26.3723458	9.780720268	78.8671297	76.71120025	106.0951723	19.86109833	23.51085093	315.711347	14.10419586
4930401O10Rik	0	0	0	1.593076555	0	0.696510958	0	3.622845379	0	0	0	21.92696675	0	7.691934191	6.112950168	56.0371711	36.88038474	10.60951723	3.783066348	20.74486847	19.73195919	37.61118896
4930401O12Rik	0	0	0	3.18615311	0	0	0	0.905711345	0	0	14.18022149	21.92696675	6.163734024	7.691934191	0.611295017	41.50901563	14.7521539	53.04758617	6.62036611	13.82991231	180.8762926	0
4930402F06Rik	0	9.227797626	0	0	0	2.089532873	0	3.622845379	4.969659726	0.719610482	2.363370249	38.6946472	34.51691054	30.76773676	5.501655151	66.41442501	78.18641564	99.02216084	9.457665871	27.65982463	322.2886668	0
4930402F11Rik	0	0	0	0	0	1.393021915	0	0	0	0	0	3.86946472	12.32746805	1.098847742	3.056475084	24.90540938	38.35560013	12.37777011	3.783066348	2.765982463	0	0
4930402H24Rik	222.5510419	319.3843289	303.5584547	340.3873572	302.068331	518.9006635	96.33609777	144.9138152	124.2414931	159.0339165	235.1553398	377.917721	600.347694	650.517863	259.8003821	591.5034728	553.2057711	569.3774249	208.0686492	257.236369	1197.072191	1197.681298
4930402K13Rik	0	0	0	0	0	0	0	0	0	0	0	7.738929439	2.46549361	6.593086449	0	24.90540938	16.22736928	21.21903447	10.40343246	1.382991231	108.5257755	32.90979034
4930404A05Rik	0	0	0	0	0	0.696510958	0	9.057113447	0	0	147.7106406	16.76768045	0	4.395390966	3.667770101	51.88626954	20.65301545	51.27933329	2.837299761	4.148973694	52.61855784	0
4930404H11Rik	0	0	0	0	0	0	0	0.905711345	0	0	0	20.63714517	0	2.197695483	2.445180067	4.150901563	25.07866162	44.20632181	4.728832935	8.297947388	134.8350545	0
4930404I05Rik	7.877912989	4.101243389	2.496368871	9.55845933	0	8.358131493	0	0	0	2.878441927	0	3.86946472	14.79296166	13.1861729	3.667770101	35.28266329	20.65301545	7.073011489	13.24073222	24.89384216	0	30.55909103
4930404N11Rik	45.95449243	19.4809061	25.96223626	12.21358692	16.30885355	13.93021915	17.67634822	45.28556724	46.8567917	51.0923442	17.72527687	74.80965125	138.0676421	38.45967095	45.23583124	51.88626954	60.48383097	53.04758617	47.28832935	33.19178955	213.7628912	62.29353171
4930405A10Rik	0	0	0	0	0	0	0	3.622845379	0	0	15.36190662	7.738929439	0	23.07580257	0.611295017	47.73536798	47.20689246	26.52379308	27.42723103	11.06392985	46.04123811	0
4930405A21Rik	0	31.27198084	4.493463968	5.841280702	0	0.696510958	0	19.92564958	25.55825002	5.037273372	70.90110747	20.63714517	23.42218929	20.87810709	13.44849037	66.41442501	44.25646169	68.96186202	17.96956515	15.21290354	69.06185716	0
4930405D11Rik	0	0	0	0	0	0	0	1.811422689	0	0.719610482	0	29.66589618	0	10.98847742	1.222590034	14.52815547	11.80172312	30.06029883	6.62036611	0	55.9072177	9.402797239
4930405J17Rik	11.16037673	25.63277118	20.96949852	62.12998564	1.418161179	19.50230682	0	40.75701051	22.00849307	24.46675638	0	105.765369	30.81867012	45.0527574	18.95014552	62.26352345	72.28555409	120.2411953	97.41395847	156.2780091	424.2371226	102.25542
4930405L22Rik	0	0	0	0	0	17.41277394	0	0	0	0	37.81392398	5.159286293	0	5.494238708	0	33.20721251	51.63253863	58.35234478	3.783066348	8.297947388	78.92783676	0
4930405O22Rik	0	5.63920966	4.493463968	0	12.76345061	1.393021915	0	5.434268068	1.419902779	2.878441927	10.63516612	18.05750203	27.12042971	39.5585187	12.22590034	29.05631094	32.45473857	51.27933329	38.77643007	44.2557194	3.288659865	37.61118896
4930406D18Rik	0	0	0	0	0	0	0	0	0	0.719610482	0	12.89821573	38.21515095	5.494238708	0.611295017	29.05631094	7.376076948	14.14602298	0.945766587	0	0	0
4930407G08Rik	0	0	1.497821323	0	0	0	0	0	0	0.719610482	0	6.449107866	0	6.593086449	1.222590034	4.150901563	11.80172312	30.06029883	1.891533174	12.44692108	0	0
4930407I10Rik	0	0.512655424	12.98111813	5.310255183	0	4.179065746	0	9.962824792	0	0.719610482	329.6901497	134.1414436	55.47360622	115.3790129	8.558130235	390.1847469	318.6465241	406.6981606	98.35972506	60.85161418	1141.164973	8.227447584
4930407I19Rik	15.09933323	0	0	0.531025518	0	4.179065746	0	0	0	2.158831445	0	50.30304136	28.35317651	52.7446916	7.335540201	126.6024977	126.8685235	122.0094482	13.24073222	73.29853526	184.1649524	43.48793723
4930412B13Rik	0	0	0	0	0	2.786043831	0	0	0	0	0	32.24553933	3.698240415	16.48271612	3.667770101	49.81081876	45.73167707	104.3269195	9.457665871	0	16.44329932	10.57814689
4930412C18Rik	28.22918821	58.4427183	12.48184436	12.21358692	0	2.786043831	10.60580893	3.622845379	0	8.635325781	0	59.33179237	93.68875717	69.22740772	8.558130235	51.88626954	103.2650773	100.7904137	23.64416468	24.89384216	223.6288708	11.75349655
4930412O13Rik	0	0	0	1.062051037	0	6.26859862	0	9.057113447	0	0	1.181685124	19.3473236	0	10.98847742	1.83388505	76.79167892	66.38469253	63.6571034	9.457665871	27.65982463	351.8866055	0
4930413E15Rik	0	0	0	0	0	0	0	2.717134034	0	0	5.908425622	18.05750203	35.74965734	9.889629674	1.222590034	80.94258048	29.50430779	49.51108042	0.945766587	16.59589478	36.17525851	116.3596158
4930413F20Rik	12.47336223	22.55683864	1.497821323	14.86871451	0	7.661620535	1.767634822	35.32274245	0.709951389	24.46675638	0	36.11500405	6.163734024	47.25045289	23.84050565	89.24438361	59.00861558	111.399931	45.39679618	22.1278597	174.2989728	188.0559448
4930413G21Rik	206.795216	124.0626125	144.2901207	166.2109872	143.9433596	130.2475491	121.0829853	90.57113447	145.5400348	112.2592352	103.9882909	152.1989456	118.3436933	136.25712	104.5314479	149.4324563	125.3933081	185.6665516	144.7022878	190.8527899	194.030932	319.6951061
4930413M19Rik	0	0	0	0	0	0	0	5.434268068	0	0	0	1.289821573	1.232746805	1.098847742	0.611295017	20.75450782	10.32650773	17.68252872	0	5.531964925	72.35051703	0
4930414N06Rik	0	0	1.997095097	0	0	2.786043831	0	1.811422689	0	0	0	9.028751013	0	10.98847742	0	14.52815547	5.900861558	17.68252872	5.674599523	9.680938619	16.44329932	0
4930415F15Rik	0	18.45559525	0	0	0	3.482554789	0	1.811422689	0	1.439220963	0	9.028751013	0	16.48271612	2.445180067	37.35811407	36.88038474	33.59680457	8.511899284	9.680938619	19.73195919	0
4930415L06Rik	0	0	0	0	0	0	0	0	0	0	0	6.449107866	0	5.494238708	0.611295017	12.45270469	8.851292337	8.841264361	5.674599523	5.531964925	36.17525851	0
4930415O20Rik	8.534405738	51.26554236	20.96949852	55.22665391	9.218047661	29.25346023	0	23.54849496	21.29854168	21.58831445	8.271795871	19.3473236	0	18.68041161	11.0033103	68.48987579	67.85990792	54.81583904	24.58993126	66.3835791	0	89.32657377
4930417O13Rik	0	0	0	0	0	0	0	0.905711345	0	0.719610482	0	3.86946472	0	16.48271612	1.222590034	35.28266329	30.97952318	47.74282755	3.783066348	11.06392985	269.6701089	8.227447584
4930417O22Rik	0	0	0	0	0	0.696510958	6.186721875	0.905711345	0	0.719610482	18.90696199	11.60839416	0	20.87810709	2.445180067	109.9988914	19.17780006	100.7904137	8.511899284	24.89384216	118.3917551	2.35069931
4930419G24Rik	0	0	0	0	0	0	0	3.622845379	3.549756947	1.439220963	41.35897935	28.37607461	12.32746805	28.57004128	7.946835218	70.56532657	61.95904636	47.74282755	34.04759714	16.59589478	69.06185716	186.8805951
4930423M02Rik	0	0	0	0	0	0	0	4.528556724	0	0.719610482	0	34.82518248	1.232746805	15.38386838	1.222590034	22.8299586	30.97952318	35.36505744	13.24073222	0	134.8350545	0
4930425K10Rik	0	0	0	0	0	0	0	4.528556724	0	0	0	61.91143552	22.18944249	14.28502064	0.611295017	39.43356485	54.58296941	83.10788499	4.728832935	55.31964925	0	0
4930425L21Rik	0	0	0	0	0	0	0	7.245690758	0	0	0	12.89821573	96.15425078	25.27349806	3.667770101	43.58446641	26.55387701	58.35234478	6.62036611	27.65982463	266.3814491	0
4930425O10Rik	0	0	0	0.531025518	0	0	0	5.434268068	0	5.756883854	0	33.5353609	12.32746805	15.38386838	5.501655151	58.11262189	20.65301545	81.33963212	17.96956515	8.297947388	39.46391838	56.41678343
4930426D05Rik	0	0	0	11.15153588	0	5.572087662	0	0.905711345	0	0	0	12.89821573	0	2.197695483	0	8.301803126	0	45.97457468	9.457665871	2.765982463	46.04123811	0
4930426L09Rik	37.4200867	0	0	0	0	0	0	0	0	0	0	0	0	8.790781933	0	14.52815547	22.12823084	21.21903447	3.783066348	5.531964925	16.44329932	0
4930427A07Rik	227.8029839	361.9347291	427.8776245	249.5819936	550.9556179	212.4358421	471.9584974	408.4758165	443.7196184	384.2719973	502.2161779	509.4795214	498.0297092	598.8720192	407.7337762	263.5822493	169.6497698	304.139494	162.671853	138.2991231	634.7113539	105.7814689
4930428D20Rik	0	0	0	0	0	0	0	4.528556724	0	1.439220963	40.17729423	15.47785888	4.93098722	18.68041161	3.667770101	62.26352345	48.68210785	24.75554021	2.837299761	38.72375448	65.7731973	24.68234275
4930428E07Rik	13.12985498	0	3.494916419	0	0	0	0	1.811422689	0	0	0	43.85393349	9.861974439	8.790781933	2.445180067	45.6599172	25.07866162	22.98728734	18.91533174	0	0	41.13723792
4930428G15Rik	20.35127522	7.177175931	7.988380387	2.124102073	0	0	0	3.622845379	0	3.598052409	0	60.62161394	13.56021485	43.95390966	14.05978539	66.41442501	84.0872772	125.5459539	33.10183055	76.06451772	476.8556804	0
4930428O21Rik	0	1.537966271	0	1.593076555	0	8.358131493	0	2.717134034	0	1.439220963	0	21.92696675	13.56021485	21.97695483	0.611295017	193.0169227	26.55387701	49.51108042	4.728832935	11.06392985	101.9484558	0
4930429B21Rik	13.78634773	0	6.490559065	0	0	2.786043831	0	1.811422689	0.709951389	18.70987253	0	9.028751013	1.232746805	16.48271612	14.6710804	33.20721251	20.65301545	47.74282755	19.86109833	12.44692108	65.7731973	15.27954551
4930429D17Rik	40.04605769	0	0	0	0	0	10.60580893	2.717134034	0	2.158831445	0	9.028751013	0	23.07580257	1.222590034	89.24438361	41.30603091	77.80312638	17.96956515	17.97888601	75.63917689	0
4930429F11Rik	0	0	0	2.655127592	0	0	0	0	0	0	0	16.76768045	11.09472124	25.27349806	1.222590034	35.28266329	26.55387701	17.68252872	7.566132697	11.06392985	9.865979595	0
4930429F24Rik	0.656492749	0	0	0	0	12.53719724	0	1.811422689	0	5.037273372	0	42.56411192	28.35317651	19.77925935	1.222590034	45.6599172	35.40516935	91.94914936	12.29496563	26.2768334	36.17525851	11.75349655
4930430A15Rik	0	0	0	0	0	0	0	0	4.969659726	0	0	21.92696675	1.232746805	16.48271612	3.667770101	39.43356485	45.73167707	26.52379308	9.457665871	17.97888601	62.48453743	36.4358393
4930430F08Rik	12.47336223	63.05661711	35.44843797	18.05486762	0	27.86043831	24.7468875	36.22845379	70.99513894	28.78441927	1.181685124	49.01321978	24.6549361	32.96543225	24.45180067	18.67905703	48.68210785	60.12059766	22.69839809	87.12844757	98.65979595	43.48793723
4930430F21Rik	15.09933323	0	0	0	0	0.696510958	0	2.717134034	2.129854168	0	0	2.579643146	0	6.593086449	1.222590034	37.35811407	25.07866162	42.43806893	0.945766587	9.680938619	36.17525851	4.70139862
4930430J02Rik	0	0	5.99128529	0	0	2.089532873	0	0.905711345	0	0.719610482	0	11.60839416	1.232746805	3.296543225	1.222590034	8.301803126	29.50430779	12.37777011	0	4.148973694	52.61855784	0
4930431F12Rik	10.50388399	2.563277118	0	1.062051037	0	3.482554789	0	3.622845379	3.549756947	0	62.62931159	29.66589618	20.95669568	29.66888902	7.946835218	101.6970883	107.6907234	74.26662063	30.26453079	38.72375448	124.9690749	32.90979034
4930431P03Rik	0.656492749	0	0	0	0	0	0	0.905711345	0	1.439220963	0	15.47785888	18.49120207	19.77925935	1.83388505	80.94258048	35.40516935	77.80312638	20.80686492	26.2768334	332.1546463	0
4930432J09Rik	0	0	5.99128529	1.062051037	0	4.179065746	0	5.434268068	3.549756947	0	2.363370249	25.79643146	22.18944249	30.76773676	4.279065117	120.3761453	51.63253863	84.87613787	29.3187642	33.19178955	171.010313	52.89073447
4930432K21Rik	5.251941993	10.7657639	7.489106613	1.062051037	0	16.71626299	0.883817411	34.4170311	51.82645143	6.476494336	51.99414547	58.0419708	161.4898314	64.83201675	9.169425251	203.3941766	190.3027852	320.0537699	52.01716229	146.5970705	154.5670136	0
4930432M17Rik	0	0	0	0	0	0	0	2.717134034	0	0	113.4417719	28.37607461	67.80107427	18.68041161	1.83388505	24.90540938	20.65301545	83.10788499	29.3187642	24.89384216	128.2577347	0
4930433B08Rik	0	0	0	0	0	0	0	4.528556724	0	2.158831445	0	5.159286293	0	2.197695483	1.83388505	0	17.70258467	1.768252872	2.837299761	0	0	0
4930433I11Rik	0	0	0	6.903331738	0	0	0	9.057113447	0	0.719610482	2.363370249	28.37607461	71.49931468	25.27349806	7.335540201	163.9606117	64.90947714	139.6919769	18.91533174	34.57478078	141.4123742	7.052097929
4930433N12Rik	0	0	0	1.062051037	0	1.393021915	0	1.811422689	0	0.719610482	0	39.98446877	18.49120207	47.25045289	11.0033103	124.5270469	82.61206181	130.8507125	19.86109833	24.89384216	253.2268096	0
4930434J06Rik	0	0	0	5.310255183	0	0	0	6.339979413	0	0	0	27.08625304	7.396480829	26.3723458	3.667770101	39.43356485	44.25646169	72.49836776	14.18649881	27.65982463	194.030932	1.175349655
4930435E12Rik	0	0	0.998547548	5.841280702	0	5.572087662	0	4.528556724	0	0	0	46.43357664	13.56021485	46.15160515	5.501655151	139.0552024	54.58296941	129.0824597	15.13226539	24.89384216	69.06185716	0
4930438E09Rik	0	0	0.998547548	0	0	14.62673011	0	0	0	0	18.90696199	30.95571776	18.49120207	24.17465031	4.890360134	83.01803126	94.41378493	141.4602298	15.13226539	51.17067556	223.6288708	36.4358393
4930440C22Rik	0	0	0	0	0	0	17.67634822	0	0	0	0	2.579643146	0	3.296543225	1.83388505	2.075450782	14.7521539	1.768252872	2.837299761	11.06392985	26.30927892	0
4930440I19Rik	0	0	0	0	0	0	49.493775	0	0	0.719610482	109.8967166	15.47785888	24.6549361	19.77925935	5.501655151	72.64077736	20.65301545	49.51108042	18.91533174	9.680938619	171.010313	0
4930441H08Rik	0	0	0	13.27563796	0	0	0	0	0	0	0	29.66589618	0	20.87810709	3.667770101	62.26352345	22.12823084	68.96186202	7.566132697	5.531964925	55.9072177	0
4930441J16Rik	0	0	0	0	0	2.089532873	0	5.434268068	0	0.719610482	0	0	8.629227634	12.08732516	4.279065117	37.35811407	44.25646169	65.42535627	0.945766587	5.531964925	0	0
4930442J19Rik	0	0	0	0	0	0	0	0.905711345	3.549756947	0	0	0	0	4.395390966	1.83388505	26.98086016	4.425646169	21.21903447	2.837299761	0	92.08247622	0
4930442L01Rik	0	0	0	4.248204147	0	0	0	7.245690758	0	0	103.9882909	25.79643146	8.629227634	9.889629674	0	70.56532657	35.40516935	35.36505744	17.96956515	26.2768334	82.21649662	7.052097929
4930443O20Rik	4.595449243	0	3.994190194	0	0	5.572087662	0	4.528556724	0	4.31766289	0	28.37607461	8.629227634	26.3723458	7.335540201	60.18807267	23.60344623	81.33963212	21.7526315	29.04281586	171.010313	14.10419586
4930444F02Rik	0	0	0	1.593076555	0	11.84068628	0	8.151402103	0	4.31766289	28.36044299	81.25875911	11.09472124	57.14008256	11.0033103	180.564218	156.3728313	212.1903447	52.01716229	67.76657034	661.0206328	106.9568186
4930444G20Rik	0	0	0	0	0	0.696510958	0	5.434268068	0	0	0	30.95571776	66.56832746	41.75621418	5.501655151	128.6779485	57.53340019	107.8634252	15.13226539	67.76657034	128.2577347	0
4930444M15Rik	0	0	1.497821323	0	0	0	0	3.622845379	0	0	0	43.85393349	23.42218929	26.3723458	3.056475084	62.26352345	44.25646169	67.19360914	17.02379857	20.74486847	42.75257824	0
4930444P10Rik	11.81686948	5.63920966	0	3.717178628	0	11.14417532	0	0.905711345	0	0.719610482	0	1.289821573	1.232746805	32.96543225	1.222590034	49.81081876	19.17780006	37.13331032	1.891533174	19.36187724	62.48453743	2.35069931
4930445N18Rik	0	0	0	0	0	0	0	1.811422689	0	0	0	14.18803731	0	16.48271612	0	12.45270469	11.80172312	0	0	6.914956157	0	28.20839172
4930447A16Rik	0	4.101243389	12.48184436	2.124102073	0	17.41277394	0	19.92564958	10.64927084	13.67259915	86.26301408	18.05750203	20.95669568	20.87810709	11.61460532	43.58446641	50.15732324	65.42535627	23.64416468	38.72375448	78.92783676	85.80052481
4930447C04Rik	0	0	0	0	0	5.572087662	0	2.717134034	0	0	0	15.47785888	22.18944249	16.48271612	3.667770101	31.13176172	30.97952318	38.90156319	16.07803198	8.297947388	16.44329932	136.34056
4930447F24Rik	0	2.050621695	11.98257058	9.027433812	8.508967071	13.93021915	0	54.34268068	39.04732642	57.56883854	73.26447771	110.9246553	71.49931468	72.52395094	99.02979271	22.8299586	16.22736928	54.81583904	22.69839809	8.297947388	82.21649662	24.68234275
4930447J18Rik	0	0	0	0	0	0	0	0	0	0	0	19.3473236	7.396480829	14.28502064	3.667770101	16.60360625	20.65301545	42.43806893	14.18649881	19.36187724	65.7731973	0
4930447K03Rik	0	5.126554236	0	0	0	0	0	1.811422689	0	0	0	33.5353609	19.72394888	29.66888902	5.501655151	39.43356485	38.35560013	33.59680457	6.62036611	29.04281586	82.21649662	0
4930447M23Rik	5.251941993	0	0	0	0	3.482554789	0	15.39709286	0	0.719610482	0	34.82518248	1.232746805	48.34930063	2.445180067	209.6205289	137.1950312	228.1046205	52.96292888	23.51085093	174.2989728	5.876748274
4930447N08Rik	0	2.563277118	8.986927936	25.48922488	17.72701473	19.50230682	0	12.67995883	0	7.915715299	14.18022149	19.3473236	20.95669568	38.45967095	7.946835218	29.05631094	54.58296941	56.58409191	38.77643007	48.4046931	115.1030953	17.63024482
4930448C13Rik	0	0	0	4.248204147	0	0.696510958	0	0	25.55825002	2.878441927	0	32.24553933	29.58592332	17.58156387	2.445180067	70.56532657	78.18641564	86.64439074	15.13226539	41.48973694	52.61855784	0
4930448F12Rik	0	0	0	0	0	0	0	0	0	0	0	19.3473236	7.396480829	7.691934191	0	47.73536798	17.70258467	14.14602298	8.511899284	4.148973694	0	0
4930448H16Rik	0	5.126554236	0	0	0	0	0	0	0	0	0	21.92696675	13.56021485	21.97695483	2.445180067	31.13176172	53.10775402	83.10788499	12.29496563	6.914956157	95.37113608	0
4930448I06Rik	0	0	0	0	0	0	0	0	0	0	0	2.579643146	0	6.593086449	1.222590034	0	19.17780006	26.52379308	0	0	0	0
4930448I18Rik	0	1.025310847	0	0	0	1.393021915	0	1.811422689	0	1.439220963	0	5.159286293	0	16.48271612	0	14.52815547	7.376076948	26.52379308	13.24073222	0	0	0
4930448K20Rik	0	0	0	0	0	0	0	3.622845379	0	1.439220963	60.26594135	15.47785888	1.232746805	17.58156387	2.445180067	101.6970883	28.0290924	49.51108042	2.837299761	6.914956157	0	0
4930449E01Rik	0	0	0	0	0	0	0	3.622845379	0	0.719610482	18.90696199	30.95571776	51.7753658	15.38386838	3.667770101	70.56532657	47.20689246	79.57137925	7.566132697	49.78768433	187.4536123	28.20839172
4930449E18Rik	0	4.613898813	7.489106613	0	0	0	0	0	0	2.158831445	137.0754744	41.27429034	81.36128912	18.68041161	3.056475084	58.11262189	39.83081552	88.41264361	12.29496563	45.63871063	315.711347	30.55909103
4930449I24Rik	0	0	0	0	0	0	0	0.905711345	0	0	12.99853637	0	0	1.098847742	0.611295017	14.52815547	8.851292337	0	0.945766587	15.21290354	36.17525851	0
4930451G09Rik	0	34.86056881	10.48474926	16.46179107	0	16.01975203	0	15.39709286	15.61893057	16.55104108	47.26740498	74.80965125	20.95669568	75.82049417	17.72755549	114.149793	87.03770798	123.7777011	44.45102959	29.04281586	19.73195919	121.0610145
4930451I11Rik	0	0	0	0	0	6.26859862	0	4.528556724	0	0	0	12.89821573	18.49120207	18.68041161	1.83388505	89.24438361	25.07866162	77.80312638	3.783066348	26.2768334	75.63917689	0
4930452A19Rik	0	0	0	0	0	0	0	0	0	0	0	21.92696675	14.79296166	12.08732516	1.83388505	26.98086016	28.0290924	15.91427585	3.783066348	15.21290354	249.9381497	0
4930452B06Rik	24.29023172	45.11367728	62.40922178	30.26845454	29.07230416	47.36274513	98.98755001	45.28556724	52.53640282	53.97078613	126.4403083	184.444485	96.15425078	82.41358062	51.34878141	180.564218	181.4514929	206.8855861	60.52906157	85.74545634	371.6185647	8.227447584
4930452G13Rik	0	0	1.997095097	0	0	0	0	0.905711345	2.129854168	0.719610482	0	21.92696675	24.6549361	25.27349806	1.83388505	53.96172032	29.50430779	65.42535627	9.457665871	17.97888601	23.02061905	0
4930452N14Rik	0	0	0	0	0	0	0	2.717134034	0	0	0	14.18803731	1.232746805	8.790781933	1.83388505	39.43356485	25.07866162	42.43806893	4.728832935	8.297947388	9.865979595	0
4930453H23Rik	0	0	0	0	0	0	0	0	0	0	0	10.31857259	24.6549361	17.58156387	2.445180067	24.90540938	23.60344623	38.90156319	6.62036611	26.2768334	210.4742313	0
4930453L07Rik	0	0	0	0	0	6.26859862	0	2.717134034	0	0	0	46.43357664	8.629227634	16.48271612	1.83388505	39.43356485	38.35560013	30.06029883	11.34919905	11.06392985	0	0
4930453N24Rik	88.62652112	249.1505359	194.2174982	271.3540399	163.0885355	240.2962804	176.7634822	375.8702081	307.4089516	296.4795185	368.6857588	306.9775344	277.3680311	262.6246102	320.3185888	172.2624149	178.5010621	252.8601607	218.4720816	188.0868075	246.6494899	71.69632895
4930455B14Rik	0	0	0	1.062051037	0	0	0	2.717134034	0	0	0	25.79643146	1.232746805	25.27349806	3.056475084	74.71622814	70.8103387	30.06029883	3.783066348	20.74486847	0	0
4930455C13Rik	0	11.27841932	2.496368871	8.496408293	0	6.26859862	0	6.339979413	0	2.158831445	31.90549836	25.79643146	1.232746805	15.38386838	7.946835218	37.35811407	23.60344623	33.59680457	23.64416468	4.148973694	141.4123742	0
4930455D15Rik	1.969478247	0	0	0	0	7.661620535	0	4.528556724	2.129854168	0.719610482	0	16.76768045	0	12.08732516	1.83388505	70.56532657	19.17780006	61.88885053	10.40343246	17.97888601	75.63917689	58.76748274
4930455F16Rik	3.938956494	0	0	0	0	0	0	0	5.679611115	1.439220963	25.99707274	28.37607461	9.861974439	9.889629674	8.558130235	93.39528517	51.63253863	77.80312638	13.24073222	2.765982463	0	0
4930455G09Rik	10.50388399	0	1.997095097	2.124102073	0	18.1092849	0	6.339979413	0	10.07454674	0	46.43357664	40.68064456	19.77925935	11.0033103	60.18807267	48.68210785	35.36505744	22.69839809	17.97888601	213.7628912	43.48793723
4930455H04Rik	0	0	0	0	0	0	0	0	0	1.439220963	0	5.159286293	23.42218929	21.97695483	8.558130235	91.31983439	33.92995396	86.64439074	15.13226539	27.65982463	29.59793878	0
4930455J16Rik	0	0	0	0	0	0	0	0.905711345	8.519416673	1.439220963	0	10.31857259	14.79296166	4.395390966	1.222590034	70.56532657	47.20689246	70.73011489	17.02379857	13.82991231	62.48453743	0
4930456L15Rik	0	0	1.497821323	0	0	1.393021915	0	8.151402103	1.419902779	1.439220963	0	37.40482562	0	14.28502064	4.279065117	29.05631094	81.13684642	86.64439074	5.674599523	34.57478078	200.6082518	95.20332205
4930459C07Rik	0	0	5.99128529	0	0	0	0	4.528556724	0	0	0	21.92696675	0	5.494238708	1.222590034	51.88626954	53.10775402	28.29204596	8.511899284	17.97888601	62.48453743	21.15629379
4930459L07Rik	0	0	0	0	0	0	0	0.905711345	0	0.719610482	0	0	0	5.494238708	1.83388505	4.150901563	1.47521539	1.768252872	0	0	0	0
4930461G14Rik	0	0	1.497821323	0	0	0	0.883817411	4.528556724	0	0.719610482	0	41.27429034	4.93098722	3.296543225	1.222590034	29.05631094	26.55387701	22.98728734	6.62036611	5.531964925	141.4123742	0
4930463O16Rik	0	0	4.493463968	0	0	4.875576704	0	2.717134034	0.709951389	0.719610482	49.63077523	42.56411192	57.93909983	28.57004128	4.279065117	99.62163752	84.0872772	136.1554712	28.37299761	34.57478078	23.02061905	1.175349655
4930465K10Rik	21.66426072	0	0.998547548	5.310255183	0	2.786043831	0	1.811422689	0	1.439220963	0	5.159286293	0	7.691934191	0.611295017	16.60360625	25.07866162	47.74282755	13.24073222	4.148973694	85.50515649	0
4930465M20Rik	0	2.563277118	0	0.531025518	0	0.696510958	0	1.811422689	0	0.719610482	0	24.50660989	19.72394888	15.38386838	2.445180067	35.28266329	26.55387701	35.36505744	3.783066348	27.65982463	187.4536123	0
4930467D21Rik	0	14.35435186	2.995642645	0.531025518	0	4.875576704	0	0	0	0.719610482	46.08571985	10.31857259	25.8876829	17.58156387	4.890360134	10.37725391	35.40516935	65.42535627	7.566132697	8.297947388	144.7010341	0
4930467E23Rik	0	0	0	0	0	0	0	0	0	0.719610482	0	2.579643146	0	10.98847742	0	18.67905703	13.27693851	14.14602298	0.945766587	12.44692108	0	0
4930467K11Rik	0	0	0	0	0	0	0	0	0	0.719610482	0	11.60839416	0	6.593086449	4.279065117	12.45270469	14.7521539	33.59680457	14.18649881	6.914956157	32.88659865	0
4930469G21Rik	0	0	0	0	0	2.089532873	0	2.717134034	0	0	8.271795871	27.08625304	59.17184663	17.58156387	3.056475084	29.05631094	25.07866162	28.29204596	1.891533174	12.44692108	0	114.0089165
4930470H14Rik	0	0	4.493463968	0	0	0	0	8.151402103	0	0.719610482	0	20.63714517	0	14.28502064	2.445180067	41.50901563	51.63253863	19.45078159	10.40343246	5.531964925	6.57731973	0
4930470O06Rik	0	0	0	0	0	0	0	0	0	0	0	5.159286293	0	2.197695483	0.611295017	22.8299586	30.97952318	7.073011489	0.945766587	1.382991231	0	0
4930470P17Rik	0	0	0	0	0	0.696510958	0	0.905711345	0	0.719610482	233.9736546	29.66589618	38.21515095	15.38386838	2.445180067	18.67905703	53.10775402	99.02216084	7.566132697	29.04281586	42.75257824	0
4930471C04Rik	65.64927491	0	0.499273774	0	0	0	0	0	0	2.158831445	0	27.08625304	0	21.97695483	0.611295017	93.39528517	45.73167707	49.51108042	12.29496563	63.61759664	59.19587757	10.57814689
4930471G03Rik	6.564927491	0	0	0	0	0	0	3.622845379	0	0	34.26886861	11.60839416	33.28416373	13.1861729	0	35.28266329	17.70258467	33.59680457	2.837299761	1.382991231	147.9896939	0
4930471M09Rik	0	0	0.998547548	0	0	0	0	1.811422689	0	0.719610482	0	5.159286293	2.46549361	5.494238708	2.445180067	51.88626954	70.8103387	28.29204596	1.891533174	26.2768334	3.288659865	21.15629379
4930473A02Rik	26.91620271	0.512655424	23.96514116	22.30307177	0	0.696510958	7.954356697	2.717134034	4.969659726	11.51376771	90.98975458	33.5353609	17.25845527	26.3723458	3.667770101	62.26352345	42.7812463	47.74282755	20.80686492	16.59589478	184.1649524	34.08513999
4930473O22Rik	0	0	1.497821323	0	0	6.26859862	0	9.962824792	0	0.719610482	0	41.27429034	19.72394888	13.1861729	0	80.94258048	47.20689246	143.2284827	8.511899284	58.08563172	9.865979595	0
4930474G06Rik	0	0	3.994190194	0	0	2.089532873	0	0.905711345	0	2.158831445	0	7.738929439	25.8876829	5.494238708	2.445180067	66.41442501	17.70258467	8.841264361	6.62036611	8.297947388	9.865979595	0
4930474H20Rik	0	0	0	0	0	0.696510958	0	0	0	0	14.18022149	11.60839416	34.51691054	10.98847742	2.445180067	99.62163752	39.83081552	22.98728734	2.837299761	34.57478078	230.2061905	66.99493033
4930474M22Rik	0	1.025310847	8.986927936	18.05486762	24.81782062	20.89532873	0	1.811422689	0	7.915715299	20.08864712	9.028751013	14.79296166	10.98847742	9.780720268	16.60360625	25.07866162	37.13331032	17.02379857	9.680938619	0	1.175349655
4930474N05Rik	0	0	0	1.593076555	0	0	0	0	0	0	0	15.47785888	43.14613817	5.494238708	0	41.50901563	13.27693851	24.75554021	2.837299761	2.765982463	0	0
4930474N09Rik	0	0	0	0	0	3.482554789	0	2.717134034	0	0	0	10.31857259	9.861974439	35.16312773	6.724245184	47.73536798	23.60344623	51.27933329	7.566132697	29.04281586	72.35051703	0
4930477N07Rik	0	0	0	0	0	3.482554789	0	0	0	0.719610482	0	25.79643146	33.28416373	38.45967095	0	26.98086016	26.55387701	68.96186202	9.457665871	11.06392985	39.46391838	0
4930478L05Rik	0	0	0	0	0	2.089532873	0	3.622845379	0	0.719610482	163.0725472	27.08625304	2.46549361	16.48271612	4.890360134	0	28.0290924	37.13331032	6.62036611	29.04281586	115.1030953	17.63024482
4930478P22Rik	20.35127522	0	2.995642645	0	0.709080589	1.393021915	0.883817411	0.905711345	0	0.719610482	12.99853637	36.11500405	32.05141693	16.48271612	1.222590034	91.31983439	60.48383097	56.58409191	7.566132697	12.44692108	213.7628912	0
4930479D17Rik	0	0	0	0.531025518	0	7.661620535	0	1.811422689	0	1.439220963	0	14.18803731	0	10.98847742	0	45.6599172	28.0290924	28.29204596	7.566132697	0	147.9896939	0
4930480E11Rik	0	0	0	0	0	0	0	0	0	0	0	1.289821573	0	7.691934191	0.611295017	6.226352345	5.900861558	1.768252872	0	0	82.21649662	0
4930480G23Rik	0	0	0	0	0	1.393021915	0	0	0	0	77.99121821	7.738929439	1.232746805	15.38386838	5.501655151	33.20721251	28.0290924	65.42535627	11.34919905	5.531964925	49.32989797	0
4930480K15Rik	0	0	0	0	0	0	0	0.905711345	0	0.719610482	9.453480995	27.08625304	0	14.28502064	3.667770101	35.28266329	23.60344623	24.75554021	7.566132697	16.59589478	32.88659865	203.3354903
4930480K23Rik	87.31353563	35.37322423	92.864922	42.48204147	29.78138475	97.51153408	0	43.47414455	13.4890764	32.38247168	211.5216373	83.83840226	29.58592332	93.40205803	33.0099309	265.6577	163.7489082	321.8220227	86.06475943	95.42639496	466.9897008	199.8094413
4930480M12Rik	0	0	3.494916419	0	0	0	0	5.434268068	0	1.439220963	0	18.05750203	6.163734024	26.3723458	3.667770101	37.35811407	29.50430779	24.75554021	3.783066348	6.914956157	0	0
4930481A15Rik	120.7946658	37.93650135	79.88380387	50.97844976	41.83575477	96.81502313	97.21991519	113.2139181	75.96479867	69.80221673	85.08132896	105.765369	151.627857	69.22740772	81.30223723	147.3570055	194.7284314	201.5808274	137.1361551	82.97947388	299.2680477	203.3354903
4930482G09Rik	0	0	0	1.062051037	0	0	0	5.434268068	21.29854168	5.037273372	0	15.47785888	0	0	3.056475084	6.226352345	7.376076948	1.768252872	1.891533174	8.297947388	3.288659865	19.98094413
4930483J18Rik	0	2.050621695	0	5.841280702	0	9.751153408	0	9.057113447	0	2.158831445	0	27.08625304	9.861974439	17.58156387	4.890360134	41.50901563	39.83081552	61.88885053	13.24073222	40.10674571	0	14.10419586
4930483K19Rik	0	0	3.494916419	3.18615311	0	0.696510958	0	3.622845379	0	0.719610482	0	7.738929439	3.698240415	6.593086449	0.611295017	41.50901563	35.40516935	84.87613787	8.511899284	2.765982463	223.6288708	29.38374137
4930483O08Rik	0	4.613898813	7.489106613	0.531025518	0	11.84068628	0	4.528556724	0.709951389	4.31766289	0	38.6946472	0	17.58156387	9.780720268	41.50901563	29.50430779	38.90156319	11.34919905	16.59589478	29.59793878	0
4930484H19Rik	0	0	0	0	0	0	0	11.77424748	0	0	4.726740498	27.08625304	61.63734024	21.97695483	4.279065117	122.4515961	63.43426175	139.6919769	20.80686492	16.59589478	85.50515649	1.175349655
4930486F22Rik	0	0	12.48184436	3.717178628	0	1.393021915	0	0.905711345	0	0	85.08132896	0	0	5.494238708	3.667770101	43.58446641	19.17780006	44.20632181	1.891533174	2.765982463	23.02061905	54.06608412
4930486I03Rik	0	0	0	0	0	0.696510958	0	0	0	0	0	6.449107866	0	2.197695483	1.83388505	35.28266329	4.425646169	15.91427585	6.62036611	16.59589478	42.75257824	0
4930486L24Rik	0.656492749	8.715142202	0	1.062051037	0	2.089532873	0	4.528556724	0	3.598052409	134.7121042	16.76768045	12.32746805	28.57004128	5.501655151	85.09348205	36.88038474	21.21903447	5.674599523	31.80879832	29.59793878	47.0139862
4930487D11Rik	0	0	0	0	0	0	0	0	0	0	0	2.579643146	25.8876829	1.098847742	1.222590034	35.28266329	2.950430779	10.60951723	0.945766587	1.382991231	0	0
4930487H11Rik	36.1071012	15.37966271	23.96514116	12.74461244	0	15.32324107	0	6.339979413	0	15.11182012	60.26594135	23.21678832	43.14613817	36.26197547	20.78403057	12.45270469	30.97952318	12.37777011	20.80686492	5.531964925	69.06185716	1.175349655
4930488B22Rik	0	0	0	0	0	0	0	0.905711345	0	2.158831445	0	42.56411192	0	27.47119354	3.667770101	58.11262189	84.0872772	132.6189654	19.86109833	31.80879832	516.3195988	42.31258758
4930488L21Rik	0	0	0	3.18615311	0	3.482554789	0	1.811422689	0	0.719610482	12.99853637	47.72339821	0	20.87810709	3.056475084	45.6599172	35.40516935	44.20632181	16.07803198	19.36187724	49.32989797	427.8272744
4930500F04Rik	0	0.512655424	0	0	0	1.393021915	0	0	0	0.719610482	17.72527687	15.47785888	0	12.08732516	0	26.98086016	33.92995396	44.20632181	8.511899284	31.80879832	121.680415	0
4930500L23Rik	0	0	1.997095097	5.841280702	0	2.786043831	0	4.528556724	0	0	15.36190662	18.05750203	4.93098722	5.494238708	1.83388505	41.50901563	33.92995396	77.80312638	13.24073222	23.51085093	131.5463946	17.63024482
4930502A04Rik	0	0	0	0	0	0	0	0	0	0	0	12.89821573	0	0	1.222590034	31.13176172	36.88038474	1.768252872	13.24073222	22.1278597	124.9690749	0
4930502E09Rik	0	0	0	0	0	3.482554789	0	0	0	0.719610482	0	10.31857259	23.42218929	13.1861729	0	4.150901563	26.55387701	14.14602298	10.40343246	11.06392985	0	0
4930502E18Rik	0	0	0.499273774	0	0	0	0	0	0	0	0	2.579643146	0	4.395390966	7.946835218	26.98086016	35.40516935	28.29204596	5.674599523	0	154.5670136	0
4930503B20Rik	0	3.588587965	12.98111813	0	0	2.786043831	0	0	0	2.158831445	0	0	34.51691054	18.68041161	7.946835218	14.52815547	4.425646169	0	17.96956515	9.680938619	0	0
4930503E14Rik	0	0	0	0	0	0	0	0	10.64927084	0	12.99853637	15.47785888	0	4.395390966	0.611295017	10.37725391	20.65301545	19.45078159	7.566132697	17.97888601	3.288659865	5.876748274
4930503E24Rik	3.282463745	0.512655424	3.994190194	14.33768899	0	0.696510958	0	4.528556724	1.419902779	2.158831445	33.08718348	18.05750203	4.93098722	17.58156387	11.0033103	66.41442501	48.68210785	68.96186202	17.96956515	26.2768334	69.06185716	1.175349655
4930503F20Rik	15.09933323	0	4.992737742	0	0.709080589	1.393021915	14.14107857	2.717134034	0	0	0	23.21678832	0	10.98847742	1.222590034	20.75450782	22.12823084	17.68252872	11.34919905	9.680938619	134.8350545	25.85769241
4930503H13Rik	0	0	0	0	0	0	0	0	0.709951389	0	0	0	0	1.098847742	0	2.075450782	19.17780006	15.91427585	3.783066348	35.95777201	9.865979595	0
4930503L19Rik	0	0	0	2.124102073	0	0	0	2.717134034	4.259708336	0	0	25.79643146	0	10.98847742	4.890360134	41.50901563	56.0581848	40.66981606	5.674599523	12.44692108	75.63917689	0
4930503O07Rik	0	0	0	0	0	0	0	0	0	0.719610482	0	1.289821573	0	6.593086449	0	14.52815547	17.70258467	53.04758617	2.837299761	11.06392985	62.48453743	11.75349655
4930504C09Rik	9.847391236	0	0	1.062051037	0	5.572087662	0	0.905711345	0	2.158831445	0	52.8826845	18.49120207	21.97695483	3.667770101	58.11262189	63.43426175	56.58409191	6.62036611	9.680938619	82.21649662	0
4930504O13Rik	0	0	1.997095097	0	0	0	0	4.528556724	0	0	0	20.63714517	146.6968698	4.395390966	1.222590034	20.75450782	26.55387701	42.43806893	15.13226539	1.382991231	46.04123811	0
4930505A04Rik	0	0	0	0	0	1.393021915	0	4.528556724	2.839805558	2.878441927	0	12.89821573	54.24085941	5.494238708	1.222590034	35.28266329	25.07866162	40.66981606	20.80686492	29.04281586	217.0515511	12.9288462
4930505G20Rik	0	0	0	0	0	0	0	1.811422689	0	1.439220963	0	12.89821573	0	6.593086449	1.83388505	12.45270469	25.07866162	28.29204596	9.457665871	26.2768334	23.02061905	0
4930505K13Rik	0	0	0	0	0	0	0	0	0	0	0	0	0	5.494238708	2.445180067	2.075450782	22.12823084	26.52379308	1.891533174	1.382991231	0	0
4930505K14Rik	0	0	0	0	0	0	0	2.717134034	0	0	0	16.76768045	0	13.1861729	0.611295017	83.01803126	38.35560013	70.73011489	11.34919905	29.04281586	190.7422722	0
4930506A18Rik	24.29023172	0	2.995642645	7.434357257	0	6.26859862	0	0	0.709951389	2.878441927	35.45055373	19.3473236	20.95669568	24.17465031	7.946835218	22.8299586	78.18641564	26.52379308	0.945766587	16.59589478	0	34.08513999
4930506C21Rik	0	16.91762898	15.477487	29.73742903	0	22.98486161	0	6.339979413	3.549756947	0	103.9882909	16.76768045	7.396480829	39.5585187	13.44849037	58.11262189	64.90947714	77.80312638	24.58993126	71.91554403	3.288659865	57.59213309
4930507D05Rik	5.251941993	0	3.494916419	1.062051037	0	11.84068628	0	1.811422689	0	2.878441927	3.545055373	15.47785888	2.46549361	20.87810709	1.83388505	26.98086016	53.10775402	72.49836776	15.13226539	23.51085093	190.7422722	25.85769241
4930507D10Rik	0	0	0	0	0	0	0	0	0	2.158831445	0	36.11500405	102.3179848	26.3723458	3.667770101	68.48987579	54.58296941	93.71740223	6.62036611	38.72375448	101.9484558	49.36468551
4930509E16Rik	9.847391236	33.32260254	76.88816123	35.04768421	51.76288302	19.50230682	0	25.35991765	2.839805558	27.34519831	0	23.21678832	22.18944249	25.27349806	12.83719535	35.28266329	54.58296941	97.25390797	32.15606396	58.08563172	26.30927892	0
4930509J09Rik	23.63373897	0	0	0	0	0	0	8.151402103	0	1.439220963	0	16.76768045	7.396480829	9.889629674	2.445180067	74.71622814	41.30603091	100.7904137	17.02379857	16.59589478	26.30927892	23.5069931
4930509K18Rik	0	0.512655424	5.492011516	0	0	3.482554789	0	0	0	0	0	6.449107866	7.396480829	13.1861729	3.056475084	20.75450782	57.53340019	47.74282755	15.13226539	4.148973694	0	0
4930511A02Rik	0	0	0	0	0	3.482554789	0	1.811422689	0	0.719610482	34.26886861	38.6946472	77.66304871	12.08732516	5.501655151	76.79167892	72.28555409	61.88885053	17.02379857	19.36187724	128.2577347	0
4930511A08Rik	7.22142024	0	0.499273774	4.779229665	0	4.875576704	0	2.717134034	2.129854168	0	0	3.86946472	7.396480829	1.098847742	4.279065117	6.226352345	10.32650773	26.52379308	9.457665871	6.914956157	0	3.526048965
4930511E03Rik	0	3.588587965	0	0	0	0	0	0	0	0	0	29.66589618	0	17.58156387	4.279065117	24.90540938	42.7812463	67.19360914	2.837299761	8.297947388	26.30927892	10.57814689
4930511M06Rik	0	0	12.48184436	0	0	1.393021915	0	5.434268068	11.35922223	2.878441927	24.81538761	64.49107866	119.5764401	9.889629674	9.169425251	56.0371711	44.25646169	132.6189654	32.15606396	49.78768433	0	31.73444068
4930512B01Rik	0	0	10.48474926	1.062051037	12.05437002	16.01975203	0	2.717134034	0	6.476494336	38.99560911	46.43357664	41.91339137	37.36082321	5.501655151	47.73536798	63.43426175	88.41264361	29.3187642	22.1278597	144.7010341	31.73444068
4930512J16Rik	0	0	0	0	0	0	0	2.717134034	0	2.878441927	20.08864712	34.82518248	0	27.47119354	1.222590034	157.7342594	92.93856954	134.3872183	20.80686492	34.57478078	368.3299049	3.526048965
4930512M02Rik	0	0	0	5.841280702	0	9.054642451	0	0.905711345	0	1.439220963	0	1.289821573	0	10.98847742	2.445180067	53.96172032	41.30603091	35.36505744	6.62036611	16.59589478	282.8247484	0
4930513D17Rik	0	0	0	0	0	0	4.419087054	0	0	2.158831445	0	6.449107866	2.46549361	1.098847742	2.445180067	6.226352345	39.83081552	12.37777011	2.837299761	4.148973694	98.65979595	0
4930513N10Rik	32.1681447	9.227797626	25.46296248	42.48204147	55.30828596	21.59183969	28.28215714	30.79418572	5.679611115	23.02753542	131.1670488	54.17250608	103.5507316	45.0527574	24.45180067	136.9797516	69.33512331	123.7777011	47.28832935	34.57478078	0	0
4930513O06Rik	0	0	0	4.248204147	0	0	0	0	0	0.719610482	0	6.449107866	17.25845527	3.296543225	0.611295017	16.60360625	22.12823084	24.75554021	2.837299761	6.914956157	147.9896939	0
4930515B02Rik	0	0	0	0	0	9.054642451	0	0.905711345	0	0	0	2.579643146	16.02570846	4.395390966	0.611295017	12.45270469	8.851292337	33.59680457	3.783066348	13.82991231	0	0
4930515G01Rik	0	9.227797626	6.490559065	19.64794418	2.836322357	30.64648214	0	30.79418572	19.8786389	25.90597734	22.45201736	36.11500405	44.37888498	34.06427999	17.72755549	74.71622814	53.10775402	67.19360914	34.04759714	31.80879832	59.19587757	0
4930515G16Rik	0	0	0	0	0	0	0	0	0	0.719610482	0	1.289821573	43.14613817	0	3.667770101	39.43356485	14.7521539	10.60951723	3.783066348	2.765982463	0	0
4930515L03Rik	0	0	0	0	0	0	0	0	0	0	0	0	13.56021485	10.98847742	1.83388505	4.150901563	8.851292337	30.06029883	6.62036611	12.44692108	88.79381635	0
4930515L19Rik	0	0	0	0	0	0	0	0.905711345	0	0	41.35897935	15.47785888	0	9.889629674	1.222590034	37.35811407	19.17780006	44.20632181	2.837299761	4.148973694	0	8.227447584
4930517E11Rik	0	0	0	0	0	0	0	0	0	0	40.17729423	1.289821573	29.58592332	0	1.83388505	18.67905703	10.32650773	0	10.40343246	4.148973694	0	0
4930517M08Rik	0	2.563277118	0	0	0	0.696510958	0	0	0	0.719610482	77.99121821	29.66589618	2.46549361	17.58156387	0.611295017	56.0371711	45.73167707	76.03487351	6.62036611	26.2768334	23.02061905	0
4930518J21Rik	0	0	1.997095097	0	0	0	0	0	0	0	0	23.21678832	28.35317651	18.68041161	3.667770101	83.01803126	54.58296941	74.26662063	3.783066348	9.680938619	203.8969116	0
4930518P08Rik	0	0	5.99128529	4.779229665	0	0	0	2.717134034	0	0	0	45.14375506	43.14613817	13.1861729	2.445180067	29.05631094	29.50430779	97.25390797	8.511899284	13.82991231	466.9897008	23.5069931
4930519D14Rik	0	0	0	0.531025518	0	0	0	1.811422689	0	0.719610482	0	12.89821573	0	9.889629674	3.056475084	51.88626954	32.45473857	49.51108042	10.40343246	20.74486847	72.35051703	15.27954551
4930519F09Rik	9.190898487	1.025310847	10.98402303	2.655127592	0	0.696510958	2.651452232	5.434268068	2.129854168	2.158831445	49.63077523	43.85393349	17.25845527	12.08732516	4.890360134	97.54618674	72.28555409	42.43806893	14.18649881	8.297947388	157.8556735	18.80559448
4930519F16Rik	0	0	0	0	0	0	0	0	0	0	0	5.159286293	0	3.296543225	0	10.37725391	17.70258467	35.36505744	1.891533174	2.765982463	88.79381635	0
4930519F24Rik	0	0	0	2.124102073	0	3.482554789	0	3.622845379	0	0	0	6.449107866	19.72394888	2.197695483	0.611295017	33.20721251	8.851292337	8.841264361	6.62036611	6.914956157	0	7.052097929
4930519G04Rik	0	0	0.499273774	0	0	2.089532873	0	9.057113447	0	1.439220963	0	49.01321978	56.70635302	48.34930063	7.335540201	107.9234406	98.8394311	190.9713102	42.55949642	45.63871063	151.2783538	75.22237791
4930519H02Rik	0	0	0	0	0	0	0	0	19.16868751	0.719610482	1.181685124	36.11500405	0	15.38386838	0	31.13176172	59.00861558	38.90156319	11.34919905	26.2768334	32.88659865	0
4930519K11Rik	0	0	0	0	0	1.393021915	0	10.86853614	0	1.439220963	92.1714397	12.89821573	0	10.98847742	6.112950168	14.52815547	23.60344623	37.13331032	5.674599523	17.97888601	36.17525851	55.24143378
4930520O04Rik	38.07657945	64.59458338	46.432461	50.44742424	131.179909	54.3278547	40.6556009	21.73707227	29.81795835	38.13935553	3.545055373	37.40482562	6.163734024	42.85506192	33.62122592	43.58446641	29.50430779	67.19360914	51.0713957	31.80879832	52.61855784	58.76748274
4930520P13Rik	0	0	0	0	0	0	0	0	0	0	0	7.738929439	53.00811261	3.296543225	0	6.226352345	4.425646169	30.06029883	13.24073222	6.914956157	0	0
4930521E06Rik	0	0	0	0	0	0.696510958	0	0.905711345	0	0	0	1.289821573	8.629227634	4.395390966	0	2.075450782	2.950430779	12.37777011	1.891533174	0	0	0
4930522H14Rik	0	0	0	0	0	2.786043831	0	0	0	0	49.63077523	10.31857259	0	3.296543225	0.611295017	0	4.425646169	21.21903447	0	9.680938619	0	0
4930522O17Rik	0	0	0	0	0	0	0	0	0	0	0	6.449107866	0	2.197695483	0	4.150901563	11.80172312	8.841264361	12.29496563	5.531964925	39.46391838	39.96188827
4930523C07Rik	49.23695618	36.9111905	83.37872029	42.48204147	39.708513	78.00922727	195.3236478	81.51402103	110.7524167	111.5396247	116.9868273	119.9534063	129.4384145	71.4251032	126.5380685	151.5079071	106.215508	162.6792642	144.7022878	130.0011757	157.8556735	0
4930523O13Rik	0	0	0	0	0	0.696510958	0	0	0	0	0	15.47785888	13.56021485	16.48271612	0.611295017	12.45270469	22.12823084	24.75554021	1.891533174	5.531964925	6.57731973	0
4930524B15Rik	0	0	0	0	0	0	0	0.905711345	0	0.719610482	44.90403473	27.08625304	6.163734024	19.77925935	3.056475084	33.20721251	32.45473857	49.51108042	11.34919905	5.531964925	0	0
4930524B17Rik	0	0.512655424	13.97966568	0	0	0	0	4.528556724	0.709951389	0	0	11.60839416	0	19.77925935	0.611295017	72.64077736	61.95904636	15.91427585	22.69839809	20.74486847	246.6494899	51.71538481
4930524C18Rik	0	0	0	0	32.61770711	0	0	9.962824792	0	2.158831445	0	34.82518248	13.56021485	31.86658451	5.501655151	114.149793	33.92995396	51.27933329	14.18649881	22.1278597	85.50515649	0
4930524N10Rik	0	0	0	0	0	5.572087662	0	0	0	0	0	7.738929439	0	1.098847742	0	14.52815547	8.851292337	0	0	0	82.21649662	0
4930524O05Rik	0	0	0	0	0	0	0	0	0	0	0	14.18803731	0	2.197695483	1.222590034	16.60360625	1.47521539	37.13331032	0.945766587	5.531964925	0	0
4930524O08Rik	0	0	0	0	0	0	4.419087054	0.905711345	0	0	0	45.14375506	78.89579551	30.76773676	3.667770101	56.0371711	84.0872772	93.71740223	0.945766587	42.87272817	161.1443334	15.27954551
4930525C09Rik	0	0	0	6.903331738	0	0	0	13.58567017	0	0.719610482	0	11.60839416	16.02570846	21.97695483	3.056475084	93.39528517	47.20689246	17.68252872	7.566132697	5.531964925	55.9072177	0
4930525D18Rik	57.77136192	0	0	0	0	2.786043831	0	9.057113447	0	1.439220963	0	34.82518248	0	24.17465031	1.222590034	93.39528517	38.35560013	90.18089648	22.69839809	15.21290354	0	44.66328689
4930525G20Rik	19.03828972	22.04418322	21.96804606	14.86871451	31.19954593	10.44766437	0	17.20851555	1.419902779	6.476494336	0	41.27429034	56.70635302	29.66888902	14.6710804	14.52815547	47.20689246	31.8285517	27.42723103	42.87272817	42.75257824	41.13723792
4930526H09Rik	0	0	0	2.655127592	0	0	0	0	0	1.439220963	0	28.37607461	0	18.68041161	3.667770101	31.13176172	26.55387701	58.35234478	8.511899284	0	187.4536123	0
4930526I15Rik	335.4677948	145.0814849	171.2509046	174.7073955	253.850851	149.7498559	90.1493759	128.611011	161.8689168	172.7065156	172.5260282	114.79412	72.73206149	143.9490541	136.9300838	222.0732336	169.6497698	212.1903447	168.3464525	316.704992	230.2061905	181.0038469
4930526L06Rik	0	0	0	0	0	0	0	2.717134034	0	0.719610482	55.53920085	18.05750203	14.79296166	7.691934191	4.890360134	18.67905703	22.12823084	14.14602298	16.07803198	6.914956157	52.61855784	5.876748274
4930527F14Rik	51.20643443	0	1.497821323	0	0	0	0	0	1.419902779	0.719610482	0	29.66589618	2.46549361	4.395390966	3.667770101	43.58446641	70.8103387	68.96186202	3.783066348	22.1278597	0	0
4930527G23Rik	0	0	0	0	0	5.572087662	0	3.622845379	0	0	0	1.289821573	30.81867012	13.1861729	0	14.52815547	7.376076948	5.304758617	0.945766587	17.97888601	78.92783676	0
4930528A17Rik	0	5.126554236	3.994190194	7.434357257	0	0	0	0	0.709951389	2.158831445	0	5.159286293	4.93098722	7.691934191	3.056475084	45.6599172	28.0290924	35.36505744	9.457665871	13.82991231	0	0
4930528D03Rik	0	0	1.497821323	0	0	2.786043831	0	2.717134034	0	1.439220963	0	49.01321978	12.32746805	16.48271612	1.83388505	60.18807267	64.90947714	58.35234478	13.24073222	40.10674571	138.1237143	189.2312944
4930528G23Rik	0	3.075932542	0	0	26.94506239	0	0	1.811422689	0	0.719610482	0	12.89821573	12.32746805	23.07580257	0.611295017	58.11262189	38.35560013	83.10788499	1.891533174	11.06392985	105.2371157	0
4930528H21Rik	0	0	0	0	0	0	0	0	0	0	4.726740498	25.79643146	0	16.48271612	1.222590034	22.8299586	32.45473857	42.43806893	10.40343246	13.82991231	23.02061905	0
4930528P14Rik	0	0	0	0	0	0	70.70539286	0	0	0.719610482	0	6.449107866	0	10.98847742	2.445180067	33.20721251	32.45473857	5.304758617	5.674599523	0	0	0
4930529C04Rik	0.656492749	0	0	0	0	7.661620535	0	1.811422689	0	0	9.453480995	59.33179237	1.232746805	30.76773676	1.83388505	70.56532657	47.20689246	84.87613787	23.64416468	26.2768334	154.5670136	31.73444068
4930529K09Rik	0	0	0	0	0	2.786043831	52.14522724	0	0	0	0	19.3473236	0	13.1861729	3.056475084	72.64077736	45.73167707	30.06029883	1.891533174	8.297947388	0	0
4930529L06Rik	0	0	0	0	0	0	0.883817411	0	2.129854168	0	0	12.89821573	0	21.97695483	4.279065117	22.8299586	23.60344623	53.04758617	7.566132697	5.531964925	105.2371157	37.61118896
4930532I03Rik	0	0	0	2.124102073	0	1.393021915	0	0	0	0	0	21.92696675	36.98240415	9.889629674	1.83388505	14.52815547	41.30603091	60.12059766	5.674599523	2.765982463	36.17525851	9.402797239
4930532M18Rik	0	0	0	0	0	0	0	2.717134034	0	0	0	6.449107866	43.14613817	6.593086449	0	37.35811407	26.55387701	19.45078159	6.62036611	9.680938619	0	14.10419586
4930533B01Rik	3.938956494	19.99356152	19.97095097	13.27563796	49.63564125	28.55694927	0	7.245690758	17.74878473	20.14909349	0	33.5353609	12.32746805	58.2389303	15.89367044	114.149793	69.33512331	93.71740223	54.85446205	29.04281586	269.6701089	256.2262248
4930533N22Rik	0	0	0	0	0	7.661620535	0	0	0	0	0	7.738929439	6.163734024	19.77925935	3.056475084	43.58446641	48.68210785	49.51108042	7.566132697	27.65982463	6.57731973	0
4930533P14Rik	0	0	0.998547548	0	0	0	0	0	0	0	22.45201736	9.028751013	0	1.098847742	0	20.75450782	11.80172312	5.304758617	0	11.06392985	26.30927892	0
4930538K18Rik	57.11486917	0	9.985475484	13.27563796	0	4.875576704	78.65974956	9.962824792	27.68810419	3.598052409	5.908425622	67.07072181	0	23.07580257	7.946835218	99.62163752	75.23598487	111.399931	23.64416468	29.04281586	72.35051703	0
4930539C22Rik	0	0	2.995642645	5.310255183	0	2.786043831	35.35269643	4.528556724	0	5.037273372	115.8051422	56.75214922	22.18944249	35.16312773	3.056475084	70.56532657	41.30603091	148.5332413	11.34919905	23.51085093	342.0206259	0
4930539E08Rik	65.64927491	56.3920966	37.94480684	76.99870016	19.14517591	126.0684834	90.1493759	105.9682273	23.42839585	83.47481588	944.1664144	682.3156122	984.9646971	1612.009637	746.3912155	4418.634714	4856.409062	4229.66087	2248.087178	1636.078627	3680.010389	8168.680101
4930539J05Rik	38.73307219	43.57571101	38.94335439	52.57152631	38.99943241	39.70112459	7.954356697	16.30280421	24.84829863	19.42948301	0	24.50660989	61.63734024	18.68041161	34.84381596	62.26352345	47.20689246	37.13331032	47.28832935	49.78768433	23.02061905	56.41678343
4930539M17Rik	0	13.84169644	2.995642645	0	0	2.786043831	0	3.622845379	0	2.158831445	42.54066448	25.79643146	0	19.77925935	0	43.58446641	39.83081552	56.58409191	4.728832935	15.21290354	55.9072177	2.35069931
4930539N22Rik	5.908434742	0	0	2.124102073	0	16.71626299	0	1.811422689	0.709951389	1.439220963	0	20.63714517	38.21515095	18.68041161	4.890360134	99.62163752	29.50430779	45.97457468	17.02379857	33.19178955	210.4742313	29.38374137
4930540M03Rik	0	0	4.992737742	0	0	0	0	0	0	1.439220963	0	10.31857259	106.0162252	27.47119354	3.667770101	58.11262189	41.30603091	51.27933329	10.40343246	59.46862295	42.75257824	0
4930542C21Rik	0.656492749	0.512655424	9.48620171	4.248204147	0	0	0	0	0	0	0	2.579643146	36.98240415	15.38386838	1.83388505	24.90540938	32.45473857	21.21903447	13.24073222	16.59589478	141.4123742	5.876748274
4930542D17Rik	0	0	0	0	0	6.965109577	0	0.905711345	0	0	38.99560911	15.47785888	27.12042971	6.593086449	3.667770101	53.96172032	28.0290924	60.12059766	26.48146444	5.531964925	9.865979595	29.38374137
4930543E12Rik	0	0	0	0	0	0.696510958	0	0	0	0	0	28.37607461	1.232746805	9.889629674	0	26.98086016	25.07866162	49.51108042	11.34919905	9.680938619	453.8350613	0
4930543N07Rik	0	0	0	0	0	0	0	0.905711345	0	0	0	45.14375506	30.81867012	25.27349806	0	107.9234406	39.83081552	49.51108042	3.783066348	38.72375448	269.6701089	12.9288462
4930544D05Rik	0	0	0	13.80666348	45.38115771	4.875576704	0	1.811422689	0	1.439220963	0	1.289821573	11.09472124	9.889629674	3.667770101	33.20721251	16.22736928	42.43806893	10.40343246	2.765982463	180.8762926	0
4930544G11Rik	17.06881148	0	0	0	0	2.786043831	0	4.528556724	0	0.719610482	0	11.60839416	33.28416373	5.494238708	1.83388505	41.50901563	20.65301545	60.12059766	0.945766587	1.382991231	263.0927892	0
4930544M13Rik	0	1.025310847	0	0	0	0	0.883817411	1.811422689	1.419902779	0	0	18.05750203	0	13.1861729	3.056475084	45.6599172	28.0290924	90.18089648	12.29496563	26.2768334	138.1237143	48.18933585
4930545E07Rik	0	0	0	0	0	0	0	4.528556724	0	1.439220963	0	3.86946472	0	4.395390966	0.611295017	4.150901563	14.7521539	21.21903447	0.945766587	5.531964925	0	0
4930545H06Rik	0	0	0	0	0	2.786043831	0	5.434268068	0	0	0	21.92696675	3.698240415	5.494238708	0	8.301803126	20.65301545	8.841264361	0.945766587	4.148973694	0	0
4930545L23Rik	0	0	1.497821323	0.531025518	0	0	0	16.30280421	13.4890764	1.439220963	0	55.46232765	2.46549361	21.97695483	2.445180067	107.9234406	88.51292337	91.94914936	25.53569785	9.680938619	65.7731973	17.63024482
4930546C10Rik	0	0	0	0	0	2.786043831	0	8.151402103	0	2.158831445	0	70.94018653	55.47360622	30.76773676	6.724245184	101.6970883	106.215508	122.0094482	13.24073222	30.42580709	453.8350613	0
4930546K05Rik	0	0	0.998547548	0	0	0	0	0.905711345	2.129854168	2.878441927	8.271795871	58.0419708	75.1975551	36.26197547	3.056475084	197.1678243	122.4428773	127.3142068	34.04759714	81.59648265	309.1340273	75.22237791
4930547E08Rik	0	0	3.994190194	4.779229665	0	12.53719724	0	2.717134034	0	0	0	16.76768045	0	10.98847742	5.501655151	12.45270469	38.35560013	53.04758617	9.457665871	4.148973694	171.010313	0
4930547E14Rik	0	0	0	0	0	0	0	3.622845379	0	0	0	0	41.91339137	3.296543225	1.222590034	8.301803126	30.97952318	22.98728734	0	13.82991231	0	0
4930548G14Rik	1.969478247	0	4.992737742	7.434357257	0	0	0	1.811422689	0	0	0	18.05750203	0	8.790781933	1.83388505	37.35811407	32.45473857	49.51108042	21.7526315	40.10674571	78.92783676	19.98094413
4930548H24Rik	0	0	0	0	0	1.393021915	0	4.528556724	28.39805558	0.719610482	0	11.60839416	76.4303019	8.790781933	5.501655151	62.26352345	59.00861558	68.96186202	8.511899284	41.48973694	0	0
4930548J01Rik	0	0	0	0	0	1.393021915	0	0	0	2.158831445	0	28.37607461	14.79296166	5.494238708	3.056475084	41.50901563	22.12823084	38.90156319	3.783066348	12.44692108	0	0
4930548K13Rik	0	0	0	1.593076555	0	0	0	0	0	0	0	1.289821573	0	4.395390966	1.222590034	0	10.32650773	37.13331032	5.674599523	4.148973694	0	0
4930549C01Rik	0	0	2.496368871	0	0	0	0	3.622845379	0	0	0	11.60839416	17.25845527	5.494238708	0.611295017	10.37725391	14.7521539	14.14602298	0.945766587	15.21290354	39.46391838	0
4930549C15Rik	0	1.025310847	0	0.531025518	0	0	33.58506161	0	0	0	0	25.79643146	0	17.58156387	1.222590034	22.8299586	29.50430779	56.58409191	5.674599523	13.82991231	9.865979595	0
4930549G23Rik	5.908434742	1.025310847	13.4803919	11.15153588	0	11.14417532	0	7.245690758	26.26820141	6.476494336	9.453480995	23.21678832	7.396480829	13.1861729	6.112950168	51.88626954	42.7812463	28.29204596	27.42723103	35.95777201	0	25.85769241
4930550C14Rik	0	13.32904101	11.48329681	5.310255183	0	4.875576704	0	5.434268068	0	11.51376771	0	37.40482562	24.6549361	34.06427999	9.780720268	80.94258048	35.40516935	44.20632181	24.58993126	29.04281586	108.5257755	0
4930550C17Rik	0	0	0.998547548	0	0	0	0	11.77424748	0	0	0	14.18803731	17.25845527	28.57004128	6.112950168	39.43356485	69.33512331	47.74282755	24.58993126	11.06392985	52.61855784	66.99493033
4930550L24Rik	0	0	0	0	0	0	0	0	0	0	0	5.159286293	0	2.197695483	0.611295017	4.150901563	5.900861558	17.68252872	0	11.06392985	16.44329932	0
4930552N02Rik	0	0	0	3.717178628	0	1.393021915	10.60580893	1.811422689	0	0	21.27033224	7.738929439	0	19.77925935	2.445180067	66.41442501	36.88038474	60.12059766	6.62036611	16.59589478	131.5463946	0
4930552P12Rik	0	0	12.98111813	0.531025518	0	25.77090544	0	17.20851555	0	0	0	14.18803731	38.21515095	23.07580257	1.222590034	130.7533992	104.7402927	152.069747	34.99336372	45.63871063	417.6598028	0
4930553C11Rik	0	0	3.994190194	0	0	0.696510958	36.23651384	0.905711345	0	0.719610482	0	11.60839416	9.861974439	14.28502064	2.445180067	64.33897423	42.7812463	45.97457468	20.80686492	31.80879832	23.02061905	18.80559448
4930553E22Rik	0	4.101243389	0	0	0	0	0	0	0	0.719610482	0	1.289821573	0	4.395390966	0	33.20721251	19.17780006	7.073011489	12.29496563	6.914956157	0	0
4930554C24Rik	0	0	0.499273774	0	0	0	0	0	0	0	0	10.31857259	0	6.593086449	2.445180067	14.52815547	14.7521539	19.45078159	4.728832935	4.148973694	0	0
4930554G24Rik	0	0	0	0	0	0	0	0.905711345	0	0	0	10.31857259	1.232746805	9.889629674	1.83388505	6.226352345	22.12823084	15.91427585	1.891533174	20.74486847	65.7731973	0
4930554H23Rik	0	0	0	0.531025518	0	0.696510958	40.6556009	6.339979413	0	2.878441927	0	73.51982967	152.8606038	41.75621418	14.05978539	276.034954	138.6702466	219.2633562	22.69839809	42.87272817	677.4639322	19.98094413
4930554I06Rik	0	0	0	0	0	0	0	0	0	2.158831445	0	2.579643146	17.25845527	4.395390966	0.611295017	53.96172032	26.55387701	17.68252872	0	1.382991231	0	0
4930555B11Rik	0	0	0.499273774	0	0	0	0	0	0	0	0	30.95571776	1.232746805	23.07580257	2.445180067	24.90540938	20.65301545	35.36505744	4.728832935	0	0	0
4930555B12Rik	0	0	0	0	0	0	0	0	0	0	0	0	0	0	0	0	1.47521539	0	0	0	0	0
4930555G01Rik	0	0	0	0	0	0	0	1.811422689	0	0.719610482	4.726740498	10.31857259	0	2.197695483	1.83388505	43.58446641	20.65301545	37.13331032	12.29496563	27.65982463	6.57731973	0
4930555G21Rik	0	0	0	1.062051037	0	6.965109577	4.419087054	0	0	1.439220963	0	18.05750203	0	15.38386838	1.83388505	62.26352345	25.07866162	60.12059766	10.40343246	20.74486847	9.865979595	0
4930555K05Rik	0	0	0	0	0	0	0	0	0	0	0	2.579643146	34.51691054	0	1.222590034	16.60360625	14.7521539	19.45078159	0.945766587	2.765982463	203.8969116	250.3494765
4930556C24Rik	3.282463745	0	0	0	0	0	0	2.717134034	0	1.439220963	0	25.79643146	43.14613817	17.58156387	0.611295017	128.6779485	57.53340019	49.51108042	7.566132697	40.10674571	292.690728	0
4930556G01Rik	0	0	0	0	0	0	0	0	0	0	0	9.028751013	1.232746805	10.98847742	4.279065117	62.26352345	14.7521539	33.59680457	6.62036611	9.680938619	101.9484558	0
4930556J02Rik	0	0	1.497821323	0	0	0	5.302904465	2.717134034	0	0	118.1685124	39.98446877	3.698240415	18.68041161	3.056475084	18.67905703	14.7521539	28.29204596	0.945766587	6.914956157	118.3917551	0
4930556M19Rik	59.08434742	24.09480491	29.45715268	14.33768899	27.65414298	45.27321225	0.883817411	18.11422689	24.84829863	11.51376771	43.7223496	107.0551906	149.1623634	63.73316901	30.56475084	271.8840524	159.3232621	272.3109423	59.58329499	110.6392985	470.2783607	4.70139862
4930556N09Rik	0	0	0	0	0	0	0	7.245690758	0	1.439220963	0	16.76768045	0	13.1861729	0.611295017	35.28266329	14.7521539	28.29204596	3.783066348	9.680938619	62.48453743	133.9898607
4930556N13Rik	0	25.63277118	6.989832839	16.99281659	0	22.28835065	0	4.528556724	0	1.439220963	137.0754744	28.37607461	1.232746805	26.3723458	5.501655151	66.41442501	57.53340019	58.35234478	34.04759714	29.04281586	62.48453743	0
4930557A04Rik	0	0	0	0	0.709080589	0	0	0	0	0	0	5.159286293	0	1.098847742	0	14.52815547	5.900861558	1.768252872	0.945766587	5.531964925	36.17525851	191.5819937
4930557F10Rik	0	0	0	0	0	1.393021915	0	0	0	0	43.7223496	3.86946472	43.14613817	5.494238708	1.222590034	6.226352345	19.17780006	14.14602298	6.62036611	9.680938619	0	2.35069931
4930557J02Rik	0	0	0	0	0	0	0	0	0	0	0	1.289821573	3.698240415	10.98847742	0	14.52815547	23.60344623	30.06029883	3.783066348	29.04281586	121.680415	0
4930557K07Rik	0	13.84169644	3.994190194	5.841280702	0.709080589	16.01975203	0	7.245690758	0	12.95298867	30.72381323	16.76768045	0	9.889629674	4.890360134	4.150901563	13.27693851	26.52379308	4.728832935	1.382991231	19.73195919	0
4930558C23Rik	0	0	0	0.531025518	0	0	0	0	23.42839585	0.719610482	0	15.47785888	0	19.77925935	2.445180067	83.01803126	14.7521539	35.36505744	4.728832935	6.914956157	0	7.052097929
4930558F17Rik	0	0	0	2.124102073	0	0	0	0	0	4.31766289	0	3.86946472	22.18944249	9.889629674	1.222590034	8.301803126	4.425646169	0	0.945766587	9.680938619	0	0
4930558G05Rik	0	0	6.989832839	0	0	0	0	7.245690758	0	0	0	12.89821573	0	4.395390966	0	6.226352345	26.55387701	12.37777011	0	4.148973694	131.5463946	0
4930558J18Rik	11.16037673	18.96825067	9.985475484	14.33768899	17.01793414	15.32324107	7.954356697	18.11422689	0	15.11182012	0	52.8826845	86.29227634	23.07580257	9.780720268	74.71622814	63.43426175	84.87613787	18.91533174	47.02170187	0	45.83863654
4930558K02Rik	0	0	0	2.655127592	0	0	0	5.434268068	0	0.719610482	0	2.579643146	6.163734024	3.296543225	4.890360134	66.41442501	47.20689246	24.75554021	10.40343246	1.382991231	82.21649662	0
4930559C10Rik	0	0	0.998547548	0	0	11.84068628	0	4.528556724	0	0.719610482	9.453480995	32.24553933	35.74965734	14.28502064	4.890360134	26.98086016	39.83081552	63.6571034	38.77643007	5.531964925	157.8556735	0
4930562C15Rik	26.25970996	59.98068457	30.45570023	40.35793939	2.127241768	19.50230682	56.56431429	19.92564958	9.939319452	21.58831445	0	138.0109083	118.3436933	81.31473288	21.39532559	178.4887672	160.7984775	281.1522067	53.90869546	69.14956157	401.2165035	3.526048965
4930562F07Rik	8.534405738	0	0	0	0	0	0	0.905711345	0	0	0	1.289821573	8.629227634	0	0	0	0	1.768252872	0.945766587	0	0	0
4930563D23Rik	0	0	0	3.18615311	0	2.786043831	0	4.528556724	9.939319452	1.439220963	1.181685124	20.63714517	11.09472124	29.66888902	4.890360134	39.43356485	64.90947714	93.71740223	16.07803198	33.19178955	177.5876327	0
4930563E18Rik	0	3.075932542	0	0	0	0	0	4.528556724	0	2.158831445	9.453480995	39.98446877	0	16.48271612	5.501655151	64.33897423	28.0290924	42.43806893	3.783066348	12.44692108	299.2680477	27.03304206
4930563E22Rik	5.251941993	16.91762898	14.47893945	21.24102073	0	18.80579586	0	6.339979413	0	2.878441927	0	7.738929439	19.72394888	27.47119354	6.724245184	43.58446641	33.92995396	17.68252872	12.29496563	11.06392985	0	0
4930563F08Rik	0	0	0.499273774	0	0	0	0	2.717134034	1.419902779	0.719610482	0	3.86946472	22.18944249	14.28502064	2.445180067	20.75450782	20.65301545	30.06029883	4.728832935	15.21290354	128.2577347	0
4930563H07Rik	0	0	0	0	0	0	0	0	0	0	0	9.028751013	29.58592332	2.197695483	0	35.28266329	17.70258467	19.45078159	1.891533174	0	0	0
4930563M20Rik	0	0	0	0	0	0	0	1.811422689	0	0	0	9.028751013	3.698240415	5.494238708	2.445180067	14.52815547	17.70258467	5.304758617	1.891533174	9.680938619	75.63917689	0
4930563M21Rik	0	2.563277118	4.493463968	1.593076555	0	2.089532873	0	0.905711345	0	0.719610482	0	43.85393349	20.95669568	17.58156387	0	47.73536798	28.0290924	30.06029883	10.40343246	4.148973694	88.79381635	0
4930564B18Rik	0	0	0	0	0	0	0	11.77424748	0	0	3.545055373	36.11500405	70.26656788	37.36082321	4.279065117	143.2061039	69.33512331	53.04758617	7.566132697	60.85161418	16.44329932	0
4930564C03Rik	0	0	0	0	0	4.179065746	0	0	12.06917362	5.756883854	0	1.289821573	61.63734024	6.593086449	2.445180067	72.64077736	26.55387701	45.97457468	16.07803198	19.36187724	161.1443334	11.75349655
4930564D02Rik	0	0	0	1.593076555	0	0	0	6.339979413	0	0	0	42.56411192	9.861974439	13.1861729	4.279065117	89.24438361	32.45473857	130.8507125	17.96956515	5.531964925	0	0
4930565D16Rik	0	0	0	0	0	8.358131493	0	0.905711345	0	0	9.453480995	25.79643146	0	15.38386838	3.056475084	74.71622814	45.73167707	74.26662063	6.62036611	29.04281586	180.8762926	0
4930565N06Rik	17.06881148	49.21492067	53.92156761	57.8817815	19.8542565	119.1033738	15.90871339	47.09698993	17.03883335	68.36299577	50.81246035	154.7785888	73.96480829	132.9605767	69.68763191	136.9797516	168.1745544	97.25390797	144.7022878	127.2351933	0	98.72937101
4930567H12Rik	0	14.35435186	0	0	0	1.393021915	0	0	0	0	0	10.31857259	7.396480829	12.08732516	4.890360134	78.8671297	19.17780006	88.41264361	10.40343246	24.89384216	0	21.15629379
4930567H17Rik	0	0	4.493463968	0	0	0	0	0	0	0	0	11.60839416	22.18944249	26.3723458	6.112950168	93.39528517	59.00861558	54.81583904	6.62036611	27.65982463	236.7835103	27.03304206
4930567J20Rik	0	0	0	3.18615311	0	0	0	0.905711345	0	0	115.8051422	24.50660989	33.28416373	13.1861729	1.222590034	107.9234406	50.15732324	53.04758617	11.34919905	6.914956157	0	0
4930567K12Rik	0	0	0	0	0	0	0	3.622845379	0	0	0	21.92696675	17.25845527	10.98847742	3.056475084	60.18807267	32.45473857	45.97457468	2.837299761	22.1278597	16.44329932	31.73444068
4930567K20Rik	0	0	0	0	0	0	0	0.905711345	0	0	0	10.31857259	3.698240415	2.197695483	1.83388505	4.150901563	8.851292337	7.073011489	3.783066348	0	0	0
4930568D16Rik	10.50388399	0	0	0	0	0	0	12.67995883	0	0	0	30.95571776	23.42218929	8.790781933	0.611295017	89.24438361	38.35560013	47.74282755	29.3187642	34.57478078	147.9896939	0
4930568E12Rik	0	0	0	0	0	0	0	1.811422689	0	0	0	14.18803731	3.698240415	18.68041161	3.667770101	39.43356485	60.48383097	40.66981606	8.511899284	15.21290354	240.0721701	0
4930568G15Rik	31.51165196	0	3.994190194	1.593076555	0	12.53719724	0	1.811422689	0	0	4.726740498	28.37607461	34.51691054	17.58156387	0.611295017	83.01803126	35.40516935	132.6189654	16.07803198	24.89384216	684.0412519	52.89073447
4930570G19Rik	0	0	0	11.15153588	0	0	0	4.528556724	17.03883335	0.719610482	0	28.37607461	43.14613817	17.58156387	0.611295017	49.81081876	45.73167707	45.97457468	17.02379857	27.65982463	144.7010341	144.5680076
4930571K23Rik	0	0	0.499273774	1.062051037	0	0	0	10.86853614	0	0.719610482	0	39.98446877	53.00811261	34.06427999	4.279065117	64.33897423	106.215508	162.6792642	31.21029737	42.87272817	207.1855715	0
4930571O06Rik	0	0	0	0	0	0	0	0	0	0	0	0	0	0	0.611295017	6.226352345	8.851292337	8.841264361	6.62036611	0	0	0
4930572K03Rik	0	10.25310847	0	2.124102073	0	0	0	8.151402103	0	2.158831445	0	36.11500405	0	18.68041161	2.445180067	118.3006946	87.03770798	107.8634252	11.34919905	31.80879832	42.75257824	0
4930572O03Rik	0	0	0.499273774	0	0	2.089532873	0.883817411	0.905711345	0	0	7.090110747	24.50660989	6.163734024	14.28502064	4.890360134	8.301803126	64.90947714	44.20632181	10.40343246	23.51085093	3.288659865	0
4930572O13Rik	0	0	0	0	0	6.965109577	0	0	0	0	0	14.18803731	0	4.395390966	2.445180067	26.98086016	26.55387701	19.45078159	8.511899284	12.44692108	0	0
4930573O16Rik	0	0	0	0	0	0	0	0	0	0	0	7.738929439	2.46549361	2.197695483	1.222590034	22.8299586	17.70258467	10.60951723	0	4.148973694	0	0
4930577N17Rik	57.11486917	16.91762898	7.489106613	5.310255183	4.254483536	38.30810268	13.25726116	9.057113447	12.06917362	5.756883854	0	21.92696675	81.36128912	20.87810709	11.0033103	14.52815547	14.7521539	26.52379308	16.07803198	20.74486847	0	96.3786717
4930578C19Rik	0	0	0.998547548	0	0	0	0	4.528556724	0	0	0	6.449107866	4.93098722	23.07580257	1.222590034	72.64077736	23.60344623	51.27933329	15.13226539	5.531964925	0	56.41678343
4930578E11Rik	0	6.151865084	1.997095097	0	0	1.393021915	0	2.717134034	12.77912501	0.719610482	21.27033224	37.40482562	40.68064456	24.17465031	4.890360134	45.6599172	41.30603091	91.94914936	18.91533174	29.04281586	9.865979595	7.052097929
4930578I06Rik	0	0	0	0.531025518	0	3.482554789	0	6.339979413	0	0	22.45201736	16.76768045	6.163734024	19.77925935	5.501655151	33.20721251	16.22736928	70.73011489	17.02379857	31.80879832	0	0
4930578M01Rik	0	0	0	0.531025518	0	0	0	2.717134034	0	1.439220963	15.36190662	2.579643146	6.163734024	32.96543225	0.611295017	47.73536798	35.40516935	90.18089648	9.457665871	34.57478078	164.4329932	0
4930578N18Rik	0	0	0	0	0	0	0	1.811422689	4.969659726	0	0	16.76768045	3.698240415	10.98847742	2.445180067	22.8299586	13.27693851	45.97457468	5.674599523	11.06392985	9.865979595	0
4930579F01Rik	4.595449243	0	6.490559065	0	0	7.661620535	26.51452232	2.717134034	0	3.598052409	0	68.36054338	65.33558066	39.5585187	2.445180067	134.9043008	97.36421571	127.3142068	13.24073222	65.00058787	703.7732111	43.48793723
4930579G18Rik	47.26747793	61.00599541	75.3903399	65.84716427	31.19954593	126.7649943	0	13.58567017	19.8786389	38.85896601	29.54212811	77.38929439	44.37888498	59.33777804	42.17935616	95.47073595	106.215508	47.74282755	66.2036611	110.6392985	424.2371226	193.9326931
4930579G24Rik	72.87069515	126.6258896	52.92302007	13.27563796	0.709080589	27.16392735	0	31.69989707	9.229368062	28.78441927	0	32.24553933	11.09472124	37.36082321	26.28568572	56.0371711	53.10775402	28.29204596	31.21029737	24.89384216	128.2577347	0
4930579H20Rik	0	1.025310847	0.499273774	0	0	0	0	3.622845379	0	0	0	16.76768045	6.163734024	13.1861729	1.222590034	49.81081876	29.50430779	56.58409191	14.18649881	33.19178955	72.35051703	0
4930579J19Rik	0	0	0	0	0	7.661620535	0	0	0	0	0	37.40482562	1.232746805	21.97695483	0.611295017	4.150901563	35.40516935	38.90156319	4.728832935	13.82991231	88.79381635	3.526048965
4930579K19Rik	0	7.689831355	5.492011516	14.33768899	0	2.786043831	0	8.151402103	2.839805558	9.354936263	0	12.89821573	138.0676421	14.28502064	7.946835218	33.20721251	25.07866162	33.59680457	18.91533174	16.59589478	0	5.876748274
4930579P08Rik	0	0	0	0	0	0	0	0	0	0	0	6.449107866	20.95669568	12.08732516	5.501655151	56.0371711	45.73167707	76.03487351	9.457665871	15.21290354	29.59793878	21.15629379
4930581F22Rik	0	13.84169644	4.493463968	44.07511802	18.43609532	22.98486161	0.883817411	48.90841262	0	34.54130312	125.2586232	123.822871	33.28416373	141.7513587	28.73086579	143.2061039	141.6206774	228.1046205	114.437757	146.5970705	631.422694	112.8335669
4930583K01Rik	0	0	0	0	0	0	0	0	4.259708336	0	0	3.86946472	11.09472124	1.098847742	1.222590034	4.150901563	17.70258467	21.21903447	4.728832935	9.680938619	0	0
4930583P06Rik	0	0	0	0	0	0	0	0	2.839805558	0	0	1.289821573	12.32746805	3.296543225	0.611295017	8.301803126	23.60344623	8.841264361	1.891533174	1.382991231	0	8.227447584
4930584F24Rik	0	0	0	0	0	3.482554789	0	9.962824792	0	1.439220963	0	14.18803731	0	25.27349806	0.611295017	8.301803126	19.17780006	31.8285517	1.891533174	9.680938619	0	0
4930586N03Rik	0	0	0	6.37230622	0	1.393021915	0	1.811422689	0	0	0	12.89821573	49.3098722	15.38386838	0.611295017	43.58446641	28.0290924	30.06029883	7.566132697	16.59589478	95.37113608	68.17027998
4930587E11Rik	0	0	0	0	0	2.089532873	0	0	0	0	0	12.89821573	85.05952954	20.87810709	1.222590034	41.50901563	19.17780006	24.75554021	1.891533174	1.382991231	101.9484558	0
4930590J08Rik	11.16037673	0	6.490559065	0.531025518	0	5.572087662	0	14.49138152	0	4.31766289	0	90.28751013	36.98240415	59.33777804	9.169425251	234.5259383	98.8394311	189.2030573	40.66796325	85.74545634	651.1546532	43.48793723
4930590L20Rik	0	0	0	2.124102073	0	0	0	0.905711345	0	0	0	5.159286293	28.35317651	9.889629674	0.611295017	18.67905703	13.27693851	33.59680457	13.24073222	29.04281586	0	0
4930591A17Rik	0	0	1.997095097	0	0	0	0	0.905711345	0	0	0	11.60839416	2.46549361	18.68041161	0.611295017	14.52815547	44.25646169	44.20632181	5.674599523	11.06392985	88.79381635	37.61118896
4930591E09Rik	0	0	0	8.496408293	0	0.696510958	0	0	0	0	0	0	0	10.98847742	1.83388505	18.67905703	22.12823084	12.37777011	19.86109833	12.44692108	32.88659865	0
4930592A05Rik	0	0	0	0	0	0.696510958	0	4.528556724	0	0	115.8051422	20.63714517	4.93098722	18.68041161	2.445180067	72.64077736	67.85990792	76.03487351	8.511899284	24.89384216	72.35051703	29.38374137
4930592I03Rik	0	10.25310847	10.48474926	16.99281659	0	16.71626299	0	7.245690758	0	2.878441927	0	18.05750203	0	5.494238708	2.445180067	45.6599172	35.40516935	54.81583904	27.42723103	12.44692108	378.1958845	168.0750006
4930593A02Rik	0	0	0	0.531025518	0	0	0	1.811422689	0	0	51.99414547	10.31857259	30.81867012	30.76773676	1.83388505	33.20721251	54.58296941	76.03487351	16.07803198	22.1278597	105.2371157	0
4930593C16Rik	0	0	0	0	0	0	0	4.528556724	0	0	0	24.50660989	0	7.691934191	0.611295017	4.150901563	22.12823084	51.27933329	12.29496563	1.382991231	49.32989797	1.175349655
4930594C11Rik	0	59.98068457	68.40050707	80.18485327	4.963564125	71.74062865	0.883817411	28.07705169	27.68810419	43.1766289	147.7106406	95.44679642	55.47360622	153.8386838	31.17604585	294.714011	401.2585859	507.4885743	478.5578931	575.3243522	282.8247484	119.8856648
4930594O21Rik	0	0	0	2.655127592	0	4.179065746	0	3.622845379	9.229368062	0	12.99853637	50.30304136	59.17184663	47.25045289	5.501655151	93.39528517	73.76076948	171.5205286	16.07803198	44.2557194	736.6598097	15.27954551
4930595D18Rik	0	0	9.985475484	10.62051037	2.836322357	27.16392735	0	7.245690758	19.8786389	0.719610482	0	38.6946472	54.24085941	30.76773676	2.445180067	29.05631094	95.88900032	162.6792642	34.99336372	41.48973694	23.02061905	11.75349655
4930595M18Rik	0	0	0	0	0	1.393021915	0	4.528556724	9.939319452	0	47.26740498	3.86946472	2.46549361	9.889629674	3.667770101	14.52815547	5.900861558	33.59680457	5.674599523	6.914956157	0	0
4930596D02Rik	0	0	0.499273774	0	0	0	0	0.905711345	0	0	0	24.50660989	22.18944249	17.58156387	1.83388505	35.28266329	75.23598487	134.3872183	16.07803198	27.65982463	184.1649524	29.38374137
4930596I21Rik	0	6.151865084	7.988380387	14.33768899	0	34.82554789	0	14.49138152	0.709951389	5.037273372	0	59.33179237	19.72394888	24.17465031	6.112950168	87.16893283	53.10775402	91.94914936	69.04096086	102.3413511	118.3917551	9.402797239
4930597A21Rik	0	0	0	0	0	0	0	0	0	0	0	11.60839416	0	8.790781933	2.445180067	45.6599172	25.07866162	28.29204596	6.62036611	12.44692108	92.08247622	0
4930597G03Rik	0	0	0	0	0	0	0	0	0	0	56.72088597	24.50660989	22.18944249	24.17465031	3.056475084	91.31983439	59.00861558	54.81583904	26.48146444	12.44692108	381.4845443	21.15629379
4930598F16Rik	0	0	0	0	0	2.089532873	0	0	0	0	0	30.95571776	12.32746805	9.889629674	1.83388505	12.45270469	51.63253863	72.49836776	10.40343246	5.531964925	121.680415	7.052097929
4930599N23Rik	0	0	1.497821323	2.655127592	1.418161179	6.26859862	0	2.717134034	16.32888196	0	0	6.449107866	29.58592332	19.77925935	6.724245184	8.301803126	16.22736928	35.36505744	11.34919905	30.42580709	0	0
4931402G19Rik	0	0	0	0	0	7.661620535	0	3.622845379	0	3.598052409	1.181685124	47.72339821	0	30.76773676	3.056475084	47.73536798	87.03770798	106.0951723	16.07803198	65.00058787	29.59793878	0
4931403E22Rik	0	0	0	2.124102073	0	9.751153408	0	6.339979413	1.419902779	1.439220963	0	11.60839416	6.163734024	23.07580257	1.83388505	45.6599172	26.55387701	49.51108042	11.34919905	13.82991231	105.2371157	0
4931403G20Rik	11.16037673	0	15.97676077	5.841280702	0	17.41277394	0	13.58567017	0	7.915715299	12.99853637	38.6946472	16.02570846	46.15160515	18.95014552	103.7725391	63.43426175	83.10788499	39.72219666	8.297947388	118.3917551	25.85769241
4931406B18Rik	33.4811302	0	1.997095097	0.531025518	0	17.41277394	0	1.811422689	0	0.719610482	0	143.1701946	118.3436933	98.89629674	5.501655151	309.2421665	275.8652778	367.7965974	70.93249403	138.2991231	723.5051703	29.38374137
4931406C07Rik	1062.205268	1563.086387	1524.782106	1282.426627	1567.068102	1648.641437	975.7344215	664.792127	918.6770979	805.9637396	1011.522467	704.242579	790.1907019	598.8720192	978.0720268	1625.077962	1553.401805	1142.291355	1068.716243	1182.457503	259.8041293	1748.920286
4931406H21Rik	64.99278216	53.82881948	57.41648403	61.59896013	46.0902383	87.76038068	0	48.00270127	15.61893057	30.94325072	108.7150314	108.3450122	108.4817188	243.9441986	70.29892693	298.8649126	280.290924	436.7584594	209.0144157	262.768334	598.5360954	527.731995
4931406P16Rik	410.9644609	337.3272688	479.802097	398.2691387	352.4130529	437.4088815	344.6887902	414.8157959	491.2863615	311.5913386	152.4373811	410.1632603	480.7712539	420.858685	366.165715	581.1262189	523.7014633	367.7965974	430.3237971	322.2369569	993.1752792	599.428324
4931408C20Rik	0	0.512655424	0	3.18615311	0	9.751153408	0	18.11422689	0	5.037273372	12.99853637	109.6348337	160.2570846	84.6112761	14.05978539	309.2421665	174.075416	297.0664825	36.8848969	123.0862196	177.5876327	12.9288462
4931408D14Rik	13.78634773	0	5.99128529	3.18615311	0	0	0	9.962824792	0	5.037273372	75.62784796	87.70786698	17.25845527	86.80897158	4.890360134	176.4133164	116.5420158	164.4475171	24.58993126	89.89443004	289.4020681	57.59213309
4931409K22Rik	0	2.563277118	0.998547548	12.74461244	0	3.482554789	0	22.64278362	1.419902779	3.598052409	49.63077523	119.9534063	149.1623634	63.73316901	6.724245184	197.1678243	185.8771391	281.1522067	30.26453079	114.7882722	496.5876396	18.80559448
4931414P19Rik	164.1231873	144.056174	174.745821	127.9771499	128.3435867	139.3021915	4.419087054	124.0824542	155.4793543	146.8005383	226.8835439	163.8073398	152.8606038	156.0363793	178.4981449	178.4887672	169.6497698	194.5078159	142.8107547	94.04340373	565.6494968	114.0089165
4931417E11Rik	0	0	0	0	0	0	0	0	0	0	0	1.289821573	7.396480829	15.38386838	1.222590034	6.226352345	11.80172312	0	0	5.531964925	0	0
4931419H13Rik	0	0	0	0	0	4.179065746	0	0.905711345	0	3.598052409	3.545055373	33.5353609	53.00811261	29.66888902	2.445180067	70.56532657	23.60344623	83.10788499	10.40343246	13.82991231	85.50515649	0
4931420L22Rik	0	0	0.499273774	2.124102073	0	0	0	9.962824792	0	0.719610482	62.62931159	0	27.12042971	6.593086449	1.83388505	14.52815547	26.55387701	40.66981606	16.07803198	13.82991231	0	16.45489517
4931423N10Rik	0	0	4.992737742	2.124102073	0	2.089532873	0	2.717134034	0	2.158831445	0	18.05750203	29.58592332	31.86658451	5.501655151	85.09348205	69.33512331	47.74282755	16.07803198	19.36187724	134.8350545	2.35069931
4931428F04Rik	12.47336223	124.5752679	71.39614971	44.07511802	158.834052	38.30810268	164.3900384	50.71983531	88.74392367	69.80221673	2.363370249	85.12822383	170.1190591	106.5882309	72.13281198	114.149793	89.98813876	143.2284827	35.93913031	59.46862295	190.7422722	74.04702826
4931428L18Rik	0	0	0	0	0	0	0	0	0	0	15.36190662	19.3473236	22.18944249	7.691934191	0.611295017	37.35811407	20.65301545	24.75554021	2.837299761	27.65982463	49.32989797	0
4931429I11Rik	0	0	2.496368871	6.903331738	0	6.965109577	0	14.49138152	1.419902779	0.719610482	2.363370249	101.8959043	62.87008705	89.00666707	13.44849037	288.4876586	109.1659388	238.7141378	36.8848969	47.02170187	614.9793947	892.0903881
4931429L15Rik	0	0	5.492011516	1.062051037	0	1.393021915	0	17.20851555	0	1.439220963	0	41.27429034	3.698240415	41.75621418	6.724245184	118.3006946	118.0172312	123.7777011	21.7526315	16.59589478	226.9175307	29.38374137
4931429P17Rik	0	0	5.99128529	8.496408293	0	0	0	7.245690758	0	0	0	20.63714517	6.163734024	28.57004128	7.335540201	45.6599172	92.93856954	53.04758617	27.42723103	55.31964925	95.37113608	0
4931430N09Rik	34.7941157	0	0	0.531025518	0	10.44766437	0	0	0	0	0	28.37607461	3.698240415	34.06427999	2.445180067	24.90540938	67.85990792	129.0824597	30.26453079	44.2557194	55.9072177	0
4931431B13Rik	0	0	0	0	0	1.393021915	0	0	0	0	0	2.579643146	0	0	0	0	0	0	0	0	0	0
4931431C16Rik	0	0	7.489106613	5.841280702	0	2.786043831	0	4.528556724	9.229368062	6.476494336	0	39.98446877	71.49931468	25.27349806	3.056475084	91.31983439	64.90947714	116.7046896	23.64416468	45.63871063	174.2989728	0
4931431F19Rik	0	0	0	0	0	6.26859862	0	2.717134034	0	0	0	42.56411192	12.32746805	16.48271612	0.611295017	68.48987579	39.83081552	113.1681838	26.48146444	40.10674571	55.9072177	0
4931440F15Rik	172.0011003	116.3727812	96.8591122	141.7838134	193.5790009	190.8440024	3.535269643	19.01993824	1.419902779	20.14909349	332.05352	86.41804541	104.7834784	59.33777804	18.95014552	209.6205289	141.6206774	132.6189654	81.33592649	89.89443004	95.37113608	1.175349655
4931440J10Rik	0	0	0	0	0	0	0	4.528556724	0	0	0	20.63714517	0	2.197695483	1.222590034	14.52815547	8.851292337	35.36505744	0.945766587	1.382991231	88.79381635	0
4931440P22Rik	52.51941993	4.613898813	27.95933136	13.80666348	0	16.01975203	0	9.057113447	2.129854168	14.39220963	0	10.31857259	22.18944249	43.95390966	12.22590034	22.8299586	39.83081552	35.36505744	9.457665871	8.297947388	427.5257824	0
4932411E22Rik	0	0	0	0	0	4.875576704	0	0	6.389562505	0	0	36.11500405	3.698240415	27.47119354	10.39201528	99.62163752	73.76076948	76.03487351	33.10183055	34.57478078	42.75257824	10.57814689
4932411N23Rik	0	0	0	0	0	3.482554789	0	0	0	0	0	1.289821573	9.861974439	5.494238708	4.279065117	10.37725391	17.70258467	26.52379308	5.674599523	6.914956157	0	0
4932412D23Rik	33.4811302	3.588587965	0	0	0	2.786043831	0	0.905711345	0.709951389	0	24.81538761	41.27429034	30.81867012	51.64584385	4.279065117	126.6024977	76.71120025	125.5459539	36.8848969	30.42580709	46.04123811	51.71538481
4932413F04Rik	0	0	0	4.779229665	0	0	0	0.905711345	0	0.719610482	0	24.50660989	1.232746805	17.58156387	2.445180067	89.24438361	56.0581848	104.3269195	11.34919905	5.531964925	6.57731973	18.80559448
4932414J04Rik	0	0	6.490559065	1.593076555	0	6.26859862	0	2.717134034	26.9781528	3.598052409	7.090110747	42.56411192	108.4817188	34.06427999	6.724245184	112.0743422	151.9471851	173.2887815	27.42723103	80.21349142	453.8350613	16.45489517
4932414N04Rik	0	0.512655424	0	1.062051037	0	4.875576704	0	19.01993824	0	0	83.89964383	47.72339821	62.87008705	71.4251032	6.112950168	170.1869641	123.9180927	146.7649884	45.39679618	51.17067556	161.1443334	84.62517515
4932415M13Rik	32.1681447	0	0	0.531025518	0	4.179065746	0	7.245690758	0	0.719610482	38.99560911	63.20125709	65.33558066	53.84353934	15.89367044	238.6768399	126.8685235	194.5078159	23.64416468	85.74545634	351.8866055	2.35069931
4932416H05Rik	23.63373897	10.25310847	21.96804606	45.13716906	13.4725312	54.3278547	94.56846295	20.83136093	34.07766669	24.46675638	10.63516612	37.40482562	6.163734024	23.07580257	22.0066206	49.81081876	30.97952318	31.8285517	29.3187642	13.82991231	52.61855784	0
4932416K20Rik	0	9.227797626	0	1.062051037	0	0	0	17.20851555	0	11.51376771	191.4329902	135.4312652	168.8863123	113.1813174	18.95014552	425.4674102	262.5883393	288.2252182	101.1970248	128.6181845	970.1546601	673.4753522
4932418E24Rik	0	0	18.97240342	0	0	7.661620535	0	1.811422689	4.969659726	2.158831445	211.5216373	101.8959043	96.15425078	42.85506192	6.724245184	234.5259383	122.4428773	206.8855861	54.85446205	136.9161319	401.2165035	223.3164344
4932429P05Rik	0	0	0	0	0	0	0	1.811422689	0	0	0	0	0	7.691934191	0	8.301803126	11.80172312	24.75554021	0	12.44692108	65.7731973	0
4932435O22Rik	0	0	0.998547548	0.531025518	0	17.41277394	0	8.151402103	0	2.878441927	0	55.46232765	20.95669568	24.17465031	4.890360134	153.5833578	75.23598487	77.80312638	21.7526315	56.70264048	263.0927892	0
4932438A13Rik	1690.468829	2217.747363	2787.944755	2831.428064	2906.521335	3774.39288	2643.497876	4449.759837	2736.152655	2648.166573	3881.835634	3750.801135	2818.059196	3998.706932	2849.857368	3638.26522	3457.904873	3172.245653	4239.87161	3274.923236	2157.360871	3885.705959
4932438H23Rik	45.29799969	17.4302844	13.4803919	22.30307177	0	28.55694927	12.37344375	17.20851555	4.259708336	13.67259915	12.99853637	55.46232765	33.28416373	65.93086449	12.83719535	157.7342594	131.2941697	123.7777011	28.37299761	70.5325528	453.8350613	1.175349655
4932441J04Rik	0	0	4.992737742	0	0	4.179065746	0	5.434268068	0	0	0	12.89821573	0	7.691934191	0	4.150901563	4.425646169	22.98728734	0	2.765982463	19.73195919	0
4932443I19Rik	0	0	0	0	0	4.179065746	0	3.622845379	0	0	0	23.21678832	0	14.28502064	5.501655151	39.43356485	23.60344623	49.51108042	10.40343246	5.531964925	46.04123811	11.75349655
4932702P03Rik	0	0	2.496368871	0	0	0	0	0	0	0.719610482	0	0	0	7.691934191	0	12.45270469	4.425646169	0	2.837299761	9.680938619	16.44329932	0
4933400A11Rik	0	0	0	0	0	4.179065746	0	4.528556724	0	0	0	2.579643146	3.698240415	2.197695483	7.335540201	62.26352345	16.22736928	42.43806893	23.64416468	22.1278597	3.288659865	1.175349655
4933400B14Rik	0	0	1.997095097	0	0	0	0	1.811422689	0	0	0	9.028751013	19.72394888	12.08732516	3.056475084	60.18807267	39.83081552	58.35234478	11.34919905	17.97888601	29.59793878	32.90979034
4933400C23Rik	0	0	0	0	0	0	0	1.811422689	0	0	0	5.159286293	17.25845527	12.08732516	1.83388505	45.6599172	19.17780006	21.21903447	11.34919905	4.148973694	0	0
4933400F21Rik	0	13.32904101	24.46441494	31.8615311	0	59.89994237	22.97925268	38.94558782	8.519416673	34.54130312	83.89964383	118.6635847	45.61163178	160.4317703	51.34878141	155.6588086	147.521539	196.2760688	109.7089241	139.6821144	46.04123811	36.4358393
4933400L20Rik	0	0	0	4.779229665	0	0	0	0	0	0	22.45201736	11.60839416	39.44789776	8.790781933	2.445180067	83.01803126	63.43426175	65.42535627	6.62036611	27.65982463	124.9690749	0
4933401B06Rik	0	0	0	0.531025518	0	0	0	0.905711345	0	0	0	7.738929439	0	6.593086449	1.222590034	10.37725391	8.851292337	10.60951723	17.96956515	5.531964925	29.59793878	0
4933401D09Rik	0	0	0	0	0	5.572087662	0	0.905711345	24.84829863	0.719610482	0	45.14375506	44.37888498	24.17465031	2.445180067	114.149793	70.8103387	102.5586666	17.02379857	31.80879832	72.35051703	0
4933401H06Rik	0	16.40497356	27.95933136	6.903331738	0	0.696510958	0	10.86853614	0	7.915715299	0	12.89821573	13.56021485	15.38386838	7.335540201	49.81081876	17.70258467	7.073011489	21.7526315	29.04281586	62.48453743	22.33164344
4933402C06Rik	0	0	0	4.779229665	0	0	0	9.057113447	19.16868751	0.719610482	0	34.82518248	9.861974439	24.17465031	6.112950168	89.24438361	61.95904636	30.06029883	9.457665871	23.51085093	13.15463946	0
4933402D24Rik	0	0	0	3.18615311	0	22.98486161	23.86307009	1.811422689	0	7.196104817	47.26740498	33.5353609	6.163734024	45.0527574	1.222590034	58.11262189	38.35560013	63.6571034	14.18649881	9.680938619	46.04123811	29.38374137
4933402E13Rik	0	0	0	0	0	0	0	4.528556724	0	2.158831445	0	41.27429034	0	29.66888902	1.83388505	33.20721251	70.8103387	45.97457468	17.02379857	45.63871063	522.8969185	76.39772757
4933402J07Rik	0	1.025310847	0.499273774	1.062051037	0	0	0	6.339979413	7.099513894	0	0	51.59286293	16.02570846	21.97695483	2.445180067	78.8671297	79.66163103	70.73011489	19.86109833	48.4046931	121.680415	30.55909103
4933402J10Rik	0	0	0	0	0	6.26859862	0	0	0	3.598052409	0	10.31857259	1.232746805	18.68041161	1.83388505	91.31983439	32.45473857	19.45078159	13.24073222	16.59589478	157.8556735	0
4933402J15Rik	0	0	0	0	0	0	0	0	0	0	0	0	0	23.07580257	1.222590034	18.67905703	23.60344623	28.29204596	13.24073222	6.914956157	0	0
4933402N03Rik	0	0	0.998547548	0	0	3.482554789	0	0.905711345	39.04732642	1.439220963	172.5260282	30.95571776	53.00811261	23.07580257	6.112950168	43.58446641	38.35560013	79.57137925	6.62036611	17.97888601	194.030932	0
4933402N22Rik	0	0	0	0	0	4.875576704	0	0	0	0	0	5.159286293	0	18.68041161	0	60.18807267	20.65301545	12.37777011	10.40343246	4.148973694	0	0
4933402P03Rik	0	0	0	1.062051037	0	0	0	8.151402103	0	0	0	20.63714517	35.74965734	18.68041161	1.83388505	126.6024977	82.61206181	70.73011489	17.02379857	19.36187724	88.79381635	74.04702826
4933403O08Rik	0	0	0	0	0	0	0	0	0	0	0	6.449107866	0	9.889629674	0	20.75450782	14.7521539	19.45078159	0	5.531964925	36.17525851	0
4933404G15Rik	0	0	0	12.74461244	0	0	0	0	0	0	0	18.05750203	0	27.47119354	5.501655151	24.90540938	30.97952318	84.87613787	15.13226539	29.04281586	32.88659865	25.85769241
4933404K08Rik	0	0	0	0	0	0	0	0	0	0.719610482	0	27.08625304	28.35317651	8.790781933	0.611295017	18.67905703	57.53340019	17.68252872	4.728832935	1.382991231	141.4123742	0
4933404K13Rik	0	0	0.499273774	4.248204147	0	0	0	0	0	0	0	6.449107866	29.58592332	12.08732516	3.056475084	68.48987579	23.60344623	22.98728734	5.674599523	5.531964925	9.865979595	0
4933404O12Rik	38.73307219	6.664520507	31.45424777	3.18615311	10.63620884	4.875576704	8.838174108	23.54849496	44.72693753	21.58831445	11.81685124	73.51982967	108.4817188	43.95390966	25.6743907	93.39528517	75.23598487	113.1681838	34.04759714	26.2768334	95.37113608	0
4933405D12Rik	0	0	0	0	0	4.875576704	0	3.622845379	0	10.07454674	25.99707274	37.40482562	29.58592332	13.1861729	6.724245184	114.149793	56.0581848	79.57137925	26.48146444	63.61759664	62.48453743	0
4933405E24Rik	0	0	0	2.655127592	0	0	0	1.811422689	0	0	0	14.18803731	11.09472124	19.77925935	1.83388505	83.01803126	72.28555409	134.3872183	27.42723103	16.59589478	200.6082518	0
4933405L10Rik	0	0	1.997095097	5.310255183	0	8.358131493	0	9.057113447	0	1.439220963	28.36044299	38.6946472	134.3694017	27.47119354	2.445180067	93.39528517	78.18641564	107.8634252	19.86109833	6.914956157	13.15463946	0
4933405O20Rik	0	6.151865084	0	0	0	4.875576704	0	11.77424748	12.77912501	1.439220963	0	29.66589618	2.46549361	15.38386838	1.83388505	64.33897423	48.68210785	24.75554021	3.783066348	35.95777201	147.9896939	0
4933406C10Rik	196.9478247	78.43627982	178.2407374	45.13716906	106.3620884	67.5615629	126.3858897	93.28826851	53.95630559	97.86702552	68.53773722	125.1126926	32.05141693	78.01818965	73.35540201	89.24438361	50.15732324	61.88885053	34.99336372	47.02170187	203.8969116	42.31258758
4933406D12Rik	0	0	0	6.903331738	0	0	0	0.905711345	0	0	88.62638433	21.92696675	0	13.1861729	1.83388505	66.41442501	39.83081552	33.59680457	18.91533174	15.21290354	88.79381635	0
4933406F09Rik	0	0	0	0	0	0	0	0	0	0	0	3.86946472	9.861974439	6.593086449	0	37.35811407	13.27693851	3.536505744	0	4.148973694	9.865979595	0
4933406G16Rik	0	0	0	0	0	0	0	2.717134034	0	0	0	21.92696675	0	23.07580257	4.890360134	64.33897423	42.7812463	45.97457468	12.29496563	31.80879832	55.9072177	0
4933406I18Rik	0	0	0.499273774	0	0	0	0	0.905711345	0.709951389	2.158831445	0	12.89821573	69.03382107	23.07580257	3.667770101	58.11262189	60.48383097	81.33963212	23.64416468	8.297947388	174.2989728	0
4933406J08Rik	0	0	0	1.062051037	0	0	0	4.528556724	0	0	16.54359174	33.5353609	11.09472124	25.27349806	1.222590034	31.13176172	75.23598487	118.4729424	10.40343246	13.82991231	26.30927892	0
4933406J10Rik	0	0	4.493463968	3.717178628	0	5.572087662	0	3.622845379	0	5.037273372	0	16.76768045	17.25845527	20.87810709	5.501655151	53.96172032	30.97952318	40.66981606	15.13226539	24.89384216	16.44329932	10.57814689
4933406K04Rik	30.19866646	0	0	16.46179107	0	0	0	2.717134034	6.389562505	0.719610482	0	18.05750203	32.05141693	41.75621418	6.112950168	64.33897423	69.33512331	141.4602298	13.24073222	31.80879832	368.3299049	37.61118896
4933406M09Rik	0	7.177175931	4.493463968	0	0	0	0	2.717134034	0	0	0	20.63714517	38.21515095	12.08732516	7.946835218	112.0743422	47.20689246	58.35234478	6.62036611	29.04281586	46.04123811	0
4933407E24Rik	0	5.63920966	0	0	0	0.696510958	0	5.434268068	0	0.719610482	0	12.89821573	7.396480829	25.27349806	0	41.50901563	33.92995396	47.74282755	11.34919905	5.531964925	39.46391838	38.78653861
4933407G14Rik	17.06881148	0	0	0	0	4.179065746	0	0	0	1.439220963	0	11.60839416	3.698240415	23.07580257	0.611295017	31.13176172	54.58296941	67.19360914	19.86109833	27.65982463	414.371143	0
4933407I05Rik	0	0	1.997095097	0	0	2.089532873	0	0	0	0	1.181685124	23.21678832	23.42218929	10.98847742	6.724245184	14.52815547	53.10775402	61.88885053	10.40343246	12.44692108	13.15463946	0
4933407K13Rik	9.190898487	43.06305559	59.9128529	64.25408772	65.9444948	44.5767013	0	29.88847438	9.939319452	36.70013457	118.1685124	63.20125709	8.629227634	98.89629674	53.18266646	80.94258048	64.90947714	77.80312638	78.49862673	89.89443004	59.19587757	4.70139862
4933407L21Rik	0.656492749	0	0	0	0	6.26859862	0	1.811422689	0	0	0	14.18803731	80.12854232	24.17465031	1.222590034	58.11262189	25.07866162	42.43806893	13.24073222	31.80879832	0	0
4933408B17Rik	1.969478247	2.050621695	16.97530832	2.655127592	0	5.572087662	0	9.962824792	0.709951389	5.756883854	10.63516612	41.27429034	102.3179848	37.36082321	10.39201528	80.94258048	98.8394311	120.2411953	21.7526315	23.51085093	394.6391838	19.98094413
4933408J17Rik	0	0	0	0	0	4.875576704	0	5.434268068	0	0.719610482	0	12.89821573	1.232746805	23.07580257	3.667770101	33.20721251	41.30603091	61.88885053	10.40343246	9.680938619	13.15463946	0
4933408N05Rik	0	0	0	0	0	0.696510958	0	0	0	0	0	12.89821573	11.09472124	8.790781933	1.222590034	80.94258048	54.58296941	60.12059766	2.837299761	22.1278597	233.4948504	59.9428324
4933409G03Rik	0	0	0	1.593076555	0	0	0	0.905711345	0	0.719610482	0	69.65036496	14.79296166	38.45967095	3.667770101	141.1306531	66.38469253	95.4856551	24.58993126	26.2768334	32.88659865	0
4933409K07Rik	0	0	0.998547548	2.655127592	2.127241768	2.786043831	30.93360938	1.811422689	0	0	0	0	0	13.1861729	0	10.37725391	8.851292337	10.60951723	2.837299761	4.148973694	16.44329932	0
4933411E08Rik	0	0	0	0	0	0	0	7.245690758	0	0	0	41.27429034	80.12854232	31.86658451	3.667770101	155.6588086	56.0581848	26.52379308	6.62036611	2.765982463	52.61855784	0
4933411G06Rik	0	0	0	0	0	22.28835065	0	6.339979413	0	0	157.1641215	52.8826845	73.96480829	24.17465031	6.112950168	56.0371711	88.51292337	118.4729424	13.24073222	19.36187724	6.57731973	21.15629379
4933411K16Rik	0	0	8.986927936	10.08948485	0	36.2185698	0	1.811422689	0.709951389	2.158831445	0	39.98446877	13.56021485	17.58156387	8.558130235	24.90540938	60.48383097	120.2411953	50.12562912	16.59589478	0	163.373602
4933412E12Rik	11.16037673	6.151865084	11.48329681	14.86871451	0	11.84068628	0	7.245690758	0	9.354936263	0	33.5353609	7.396480829	37.36082321	22.0066206	39.43356485	47.20689246	125.5459539	6.62036611	53.93665802	420.9484627	97.55402136
4933412E24Rik	26.91620271	2.050621695	0	0	0	4.179065746	0	2.717134034	0	2.158831445	3.545055373	27.08625304	0	32.96543225	1.222590034	72.64077736	87.03770798	65.42535627	22.69839809	35.95777201	437.391762	17.63024482
4933412O06Rik	0	0	0	0	0	0	0	0	0	1.439220963	0	10.31857259	6.163734024	26.3723458	6.112950168	26.98086016	30.97952318	45.97457468	5.674599523	5.531964925	0	35.26048965
4933413G19Rik	0	0	0	0	0	11.84068628	0	0	0	0.719610482	0	6.449107866	4.93098722	5.494238708	3.056475084	10.37725391	28.0290924	45.97457468	1.891533174	9.680938619	207.1855715	0
4933413J09Rik	0	3.075932542	12.48184436	9.55845933	0	6.26859862	0	13.58567017	20.58859029	9.354936263	0	130.2719789	30.81867012	76.91934191	23.84050565	199.243275	138.6702466	267.0061837	39.72219666	87.12844757	233.4948504	131.6391613
4933413L06Rik	0	0	0	0	0	0	0	1.811422689	0	0	82.71795871	12.89821573	0	9.889629674	0.611295017	26.98086016	26.55387701	42.43806893	2.837299761	9.680938619	0	0
4933415F23Rik	0	0	0	0.531025518	0	0	0	0.905711345	0	0	0	11.60839416	4.93098722	2.197695483	1.222590034	18.67905703	7.376076948	40.66981606	5.674599523	13.82991231	105.2371157	3.526048965
4933416C03Rik	0	0	1.497821323	0	0	0	0	5.434268068	0.709951389	0	150.0740108	36.11500405	99.8524912	15.38386838	1.222590034	95.47073595	69.33512331	83.10788499	26.48146444	34.57478078	901.092803	92.85262274
4933416E03Rik	0	0	0	0	0	0	0	4.528556724	0.709951389	0	0	28.37607461	8.629227634	24.17465031	3.056475084	85.09348205	79.66163103	86.64439074	41.61372983	31.80879832	118.3917551	58.76748274
4933416I08Rik	0	0	0	0	0	0	0	0	0	0	0	0	0	0	0	0	0	0	0	0	0	0
4933416M06Rik	0	0	0.998547548	0	0	0	0	14.49138152	17.03883335	0	0	15.47785888	24.6549361	18.68041161	3.056475084	122.4515961	19.17780006	45.97457468	15.13226539	6.914956157	19.73195919	0
4933416M07Rik	42.01553594	41.01243389	31.45424777	55.75767942	15.59977296	64.07900811	0	26.265629	0	20.14909349	3.545055373	69.65036496	18.49120207	40.65736644	12.22590034	145.2815547	154.8976159	258.1649193	57.69176181	114.7882722	194.030932	41.13723792
4933417A18Rik	0	0	1.997095097	0	0	0	0	0	0	0	0	3.86946472	13.56021485	8.790781933	3.056475084	18.67905703	23.60344623	17.68252872	7.566132697	4.148973694	49.32989797	0
4933417D19Rik	0	78.94893524	1.497821323	37.17178628	0	11.14417532	0	5.434268068	1.419902779	5.037273372	2.363370249	12.89821573	2.46549361	18.68041161	4.279065117	105.8479899	20.65301545	67.19360914	21.7526315	20.74486847	118.3917551	21.15629379
4933417E11Rik	6.564927491	0	0	0	0	3.482554789	0	2.717134034	0	0.719610482	0	33.5353609	83.82678273	25.27349806	0	12.45270469	50.15732324	84.87613787	10.40343246	19.36187724	101.9484558	0
4933417G07Rik	0	0	0	0	0	0	0	9.962824792	0	0.719610482	8.271795871	7.738929439	0	6.593086449	1.83388505	56.0371711	17.70258467	19.45078159	0	0	351.8866055	0
4933417O13Rik	83.37457913	13.32904101	29.45715268	19.64794418	25.52690121	19.50230682	0	9.057113447	0	10.07454674	0	42.56411192	51.7753658	51.64584385	11.0033103	53.96172032	44.25646169	58.35234478	38.77643007	51.17067556	226.9175307	0
4933421I07Rik	0	0	0	0	0	0	0	0.905711345	0	1.439220963	8.271795871	29.66589618	28.35317651	0	2.445180067	62.26352345	20.65301545	35.36505744	8.511899284	4.148973694	13.15463946	12.9288462
4933421O10Rik	98.47391236	58.4427183	101.8518499	69.03331738	77.99886482	88.45689163	174.9958473	143.1023925	81.64440978	155.4358641	157.1641215	214.1103812	193.5412484	186.8041161	207.2290107	155.6588086	91.46335415	171.5205286	127.6784893	195.0017636	319.0000069	76.39772757
4933422A05Rik	0	3.075932542	2.995642645	11.6825614	0	0	0	0.905711345	13.4890764	4.31766289	18.90696199	49.01321978	18.49120207	54.94238708	7.946835218	49.81081876	60.48383097	137.923724	24.58993126	15.21290354	460.4123811	15.27954551
4933424G05Rik	0	13.32904101	0	0	0	9.751153408	0	2.717134034	0	2.158831445	114.6234571	12.89821573	3.698240415	24.17465031	4.890360134	53.96172032	44.25646169	47.74282755	14.18649881	19.36187724	98.65979595	39.96188827
4933424G06Rik	0	0	0	0	0	0	0	3.622845379	0	2.158831445	0	25.79643146	0	25.27349806	1.83388505	51.88626954	30.97952318	68.96186202	14.18649881	22.1278597	49.32989797	0
4933425B07Rik	0	1.025310847	0	2.124102073	0	11.84068628	0	13.58567017	0	2.158831445	0	47.72339821	0	27.47119354	1.222590034	178.4887672	88.51292337	123.7777011	25.53569785	65.00058787	342.0206259	119.8856648
4933425L06Rik	0	0	3.494916419	0	0	0	0	5.434268068	0	0	0	20.63714517	4.93098722	12.08732516	1.222590034	87.16893283	70.8103387	40.66981606	12.29496563	35.95777201	0	0
4933427D06Rik	0	0	0	13.80666348	0	1.393021915	0	2.717134034	0	0.719610482	23.63370249	51.59286293	130.6711613	28.57004128	6.724245184	103.7725391	84.0872772	104.3269195	27.42723103	48.4046931	213.7628912	0
4933427D14Rik	262.5970996	228.1316635	262.6180052	254.3612233	97.85312132	270.2462516	73.35684509	182.9536916	163.998771	188.5379462	109.8967166	257.9643146	299.5574736	305.4796722	185.2223901	327.9212235	267.0139855	348.3458158	244.0077795	248.9384216	315.711347	413.7230785
4933427E11Rik	7.877912989	0	1.497821323	0	0	0	0	0.905711345	3.549756947	0	0	3.86946472	0	4.395390966	0	31.13176172	11.80172312	17.68252872	5.674599523	0	0	0
4933427E13Rik	0	5.63920966	5.492011516	0	0	2.786043831	0	2.717134034	0	0	0	41.27429034	11.09472124	27.47119354	5.501655151	112.0743422	70.8103387	79.57137925	17.02379857	13.82991231	0	0
4933427G17Rik	2.625970996	6.151865084	26.46151003	0.531025518	0	9.751153408	0	7.245690758	0	7.196104817	0	34.82518248	40.68064456	43.95390966	12.22590034	51.88626954	69.33512331	129.0824597	18.91533174	70.5325528	69.06185716	25.85769241
4933427I22Rik	0	0	0	0.531025518	0	0	0	2.717134034	0	0.719610482	27.17875786	30.95571776	29.58592332	30.76773676	1.222590034	72.64077736	59.00861558	100.7904137	15.13226539	38.72375448	6.57731973	14.10419586
4933428C19Rik	0	0	0	0	0	0	0	0	3.549756947	0	0	33.5353609	3.698240415	40.65736644	1.222590034	51.88626954	25.07866162	65.42535627	13.24073222	26.2768334	210.4742313	0
4933428G20Rik	0	0	0	0	0	13.2337082	0	3.622845379	0	0	0	12.89821573	39.44789776	3.296543225	0	37.35811407	20.65301545	72.49836776	2.837299761	20.74486847	23.02061905	79.92377653
4933429K18Rik	0	0	0	4.779229665	0	0	0	10.86853614	7.809465283	0.719610482	1.181685124	59.33179237	8.629227634	14.28502064	0.611295017	128.6779485	63.43426175	153.8379999	12.29496563	23.51085093	0	3.526048965
4933429O19Rik	0.656492749	0	0	3.717178628	0	0	0	1.811422689	0	0.719610482	18.90696199	41.27429034	0	9.889629674	1.222590034	107.9234406	98.8394311	42.43806893	21.7526315	33.19178955	378.1958845	5.876748274
4933430H16Rik	0	0	0	0	0	0	0	0	0	0	0	20.63714517	0	28.57004128	0.611295017	22.8299586	14.7521539	53.04758617	11.34919905	12.44692108	72.35051703	61.11818205
4933430I17Rik	13.12985498	0	22.46731984	28.67537799	14.18161179	10.44766437	22.97925268	9.057113447	1.419902779	10.07454674	79.17290334	55.46232765	102.3179848	71.4251032	20.17273555	116.2252438	159.3232621	162.6792642	51.0713957	105.1073336	259.8041293	3.526048965
4933430M04Rik	0	0	2.995642645	0	0	0	0	1.811422689	0	0	0	7.738929439	11.09472124	5.494238708	3.056475084	45.6599172	11.80172312	31.8285517	7.566132697	19.36187724	16.44329932	0
4933430N04Rik	0	0	0	0	0	0	0	4.528556724	0	0	0	37.40482562	0	6.593086449	2.445180067	26.98086016	26.55387701	58.35234478	9.457665871	0	0	105.7814689
4933431E20Rik	165.4361728	171.2269115	306.5540974	170.9902169	87.21691248	282.7834488	118.431533	134.9509904	114.3021737	200.7713244	153.6190662	264.4134225	146.6968698	310.9739109	226.1791562	552.0699079	451.4159092	293.5299768	397.2219666	308.4070446	269.6701089	222.1410848
4933431G14Rik	29.54217371	67.1578605	32.45279532	64.78511324	0	43.18367938	0	22.64278362	26.9781528	6.476494336	0	50.30304136	19.72394888	26.3723458	1.83388505	95.47073595	76.71120025	137.923724	26.48146444	62.23460541	371.6185647	18.80559448
4933432G23Rik	0	0	0	0	0	5.572087662	0	2.717134034	0.709951389	0	0	46.43357664	2.46549361	25.27349806	1.83388505	85.09348205	41.30603091	38.90156319	8.511899284	31.80879832	434.1031022	0
4933432I03Rik	0	0	0	0	0	0.696510958	0	3.622845379	0	0	0	9.028751013	0	4.395390966	0	10.37725391	56.0581848	51.27933329	0.945766587	17.97888601	19.73195919	0
4933432I09Rik	11.81686948	0	0	0	0	6.965109577	0	9.057113447	0	5.756883854	115.8051422	20.63714517	2.46549361	23.07580257	7.335540201	45.6599172	54.58296941	129.0824597	16.07803198	22.1278597	124.9690749	77.57307722
4933432K03Rik	0	0	0	0	0	2.089532873	0	0	0	0	0	3.86946472	13.56021485	20.87810709	1.83388505	16.60360625	38.35560013	24.75554021	6.62036611	5.531964925	16.44329932	34.08513999
4933433C11Rik	0	0	4.992737742	9.027433812	0	0	0	0.905711345	0	6.476494336	24.81538761	76.09947282	69.03382107	35.16312773	2.445180067	95.47073595	72.28555409	132.6189654	15.13226539	27.65982463	266.3814491	1.175349655
4933433F19Rik	0	0	0	0	0	0	0	4.528556724	0	0	0	2.579643146	0	9.889629674	0.611295017	62.26352345	22.12823084	35.36505744	9.457665871	12.44692108	13.15463946	0
4933433G08Rik	0	2.050621695	0	2.655127592	0	0	0	1.811422689	14.19902779	0	24.81538761	23.21678832	0	18.68041161	1.83388505	78.8671297	91.46335415	70.73011489	31.21029737	30.42580709	200.6082518	19.98094413
4933433G15Rik	0	12.81638559	6.490559065	2.655127592	0	6.26859862	0	4.528556724	0	7.915715299	0	9.028751013	12.32746805	24.17465031	3.667770101	26.98086016	33.92995396	44.20632181	16.07803198	19.36187724	85.50515649	0
4933433G19Rik	29.54217371	5.63920966	26.96078381	17.5238421	0	8.358131493	0	26.265629	6.389562505	17.99026204	12.99853637	47.72339821	11.09472124	27.47119354	10.39201528	76.79167892	60.48383097	88.41264361	31.21029737	82.97947388	92.08247622	0
4933433H22Rik	16.41231873	0	0	0	0	0	0	3.622845379	2.839805558	0	0	25.79643146	65.33558066	17.58156387	5.501655151	14.52815547	33.92995396	68.96186202	20.80686492	19.36187724	0	0
4933434E20Rik	580.3395902	247.6125696	323.5294057	351.5388931	345.322247	312.73342	403.0207393	363.1902492	280.4307988	348.2914732	348.5971117	355.9907542	416.66842	361.520907	410.1789562	211.6959797	327.4978165	249.323655	324.3979394	355.4287465	190.7422722	620.5846178
4933436E23Rik	0	0	0	0	0	9.751153408	0	0	4.259708336	0	22.45201736	19.3473236	0	25.27349806	9.169425251	74.71622814	26.55387701	38.90156319	2.837299761	2.765982463	124.9690749	0
4933436H12Rik	0	0	3.994190194	0	0	0	0	0	0	0	0	14.18803731	8.629227634	20.87810709	1.222590034	26.98086016	16.22736928	31.8285517	4.728832935	8.297947388	101.9484558	0
4933436I01Rik	0	0	0	0	0	0	0	0	0	0.719610482	0	37.40482562	13.56021485	13.1861729	0	10.37725391	28.0290924	49.51108042	17.96956515	23.51085093	95.37113608	0
4933438B17Rik	0	5.126554236	0	0	0	9.751153408	0	0	8.519416673	1.439220963	37.81392398	23.21678832	0	28.57004128	3.667770101	51.88626954	60.48383097	88.41264361	16.07803198	13.82991231	118.3917551	0
4933438K21Rik	0	0	2.995642645	2.655127592	0	3.482554789	0	0.905711345	0	0.719610482	0	77.38929439	60.40459344	30.76773676	9.169425251	109.9988914	115.0668004	162.6792642	41.61372983	47.02170187	430.8144423	39.96188827
4933439C10Rik	93.22197037	24.60746033	74.39179236	75.93664912	44.67207712	56.41738758	0	4.528556724	1.419902779	21.58831445	0	77.38929439	34.51691054	75.82049417	37.90029104	174.3378657	119.4924466	205.1173332	54.85446205	92.6604125	105.2371157	11.75349655
4933439K11Rik	28.22918821	47.16429898	26.96078381	57.8817815	90.05323484	54.3278547	38.00414866	33.51131976	9.939319452	38.85896601	304.8747621	49.01321978	8.629227634	39.5585187	29.95345582	134.9043008	87.03770798	160.9110114	104.0343246	38.72375448	217.0515511	124.5870634
4933440J02Rik	0	24.09480491	1.997095097	5.310255183	0	0	0	2.717134034	2.129854168	0	0	24.50660989	48.07712539	40.65736644	7.335540201	14.52815547	42.7812463	72.49836776	6.62036611	23.51085093	16.44329932	17.63024482
4933440M02Rik	0.656492749	0	0	0	0	0	0	4.528556724	0	0	27.17875786	29.66589618	11.09472124	18.68041161	1.83388505	136.9797516	56.0581848	81.33963212	20.80686492	5.531964925	269.6701089	50.54003516
5031410I06Rik	0	0	0	0	0	0	0	0	0	0	0	11.60839416	0	6.593086449	0	24.90540938	7.376076948	14.14602298	3.783066348	12.44692108	46.04123811	0
5031414D18Rik	0	0	5.99128529	0	0	9.054642451	0	10.86853614	2.129854168	3.598052409	122.8952529	77.38929439	40.68064456	42.85506192	7.946835218	186.7905703	125.3933081	169.7522757	35.93913031	30.42580709	713.6391907	3.526048965
5031425E22Rik	69.5882314	110.7335715	123.3206222	136.4735582	196.4153232	172.7347175	109.5933589	124.9881656	134.890764	108.6611827	83.89964383	150.9091241	129.4384145	191.199507	103.3088578	230.3750368	199.1540776	274.0791952	314.9402735	266.9173076	157.8556735	326.7472041
5031425F14Rik	0	0	0.499273774	0	0	0	0	3.622845379	0	2.878441927	0	14.18803731	0	18.68041161	3.667770101	26.98086016	17.70258467	31.8285517	2.837299761	9.680938619	32.88659865	4.70139862
5031426D15Rik	0	0	0	0	0.709080589	0.696510958	0	2.717134034	0	0	2.363370249	14.18803731	9.861974439	19.77925935	3.056475084	49.81081876	42.7812463	49.51108042	14.18649881	20.74486847	516.3195988	197.458742
5031434C07Rik	0	1.025310847	0	1.062051037	0	0	0	0	4.969659726	2.878441927	17.72527687	18.05750203	3.698240415	16.48271612	5.501655151	87.16893283	63.43426175	97.25390797	3.783066348	62.23460541	144.7010341	0
5031434O11Rik	0.656492749	4.613898813	10.48474926	4.779229665	0	3.482554789	0	3.622845379	0	2.158831445	73.26447771	30.95571776	38.21515095	16.48271612	4.279065117	43.58446641	60.48383097	100.7904137	9.457665871	31.80879832	315.711347	0
5031439G07Rik	1211.885615	1012.494462	989.5606205	801.8485327	855.8602713	619.8947524	836.975088	893.9370973	828.5132714	816.0382863	1390.843391	737.7779399	803.7509168	870.2874113	813.6336673	705.6532657	565.0074942	489.8060456	469.1002272	420.4293343	503.1649593	930.8769267
5033403F01Rik	7.22142024	0	7.988380387	12.74461244	0	0.696510958	0	3.622845379	0	1.439220963	0	18.05750203	0	14.28502064	3.056475084	4.150901563	20.65301545	26.52379308	14.18649881	15.21290354	0	32.90979034
5033403H07Rik	0	0	0	0	0	2.089532873	0	4.528556724	0	0	0	3.86946472	0	12.08732516	0	18.67905703	16.22736928	37.13331032	1.891533174	11.06392985	0	0
5033404E19Rik	0	2.563277118	3.494916419	61.06793461	58.85368891	110.0487313	0	0.905711345	17.03883335	5.756883854	0	3.86946472	0	10.98847742	3.056475084	72.64077736	160.7984775	212.1903447	255.3569785	214.3636409	16.44329932	8.227447584
5033406O09Rik	15.09933323	61.51865084	103.848945	74.87459808	109.1984107	71.74062865	46.84232277	192.0108051	122.8215904	153.9966431	251.6989315	131.5618005	154.0933506	168.1237045	174.8303748	74.71622814	87.03770798	116.7046896	72.82402721	103.7243423	42.75257824	29.38374137
5033428I22Rik	0	0	0	1.593076555	0	0	0	9.057113447	1.419902779	0	0	10.31857259	25.8876829	9.889629674	3.056475084	49.81081876	29.50430779	83.10788499	9.457665871	11.06392985	16.44329932	0
5330411J11Rik	0	0	0	0	0	0	0	2.717134034	0	0	0	32.24553933	0	25.27349806	2.445180067	97.54618674	54.58296941	68.96186202	16.07803198	16.59589478	72.35051703	70.52097929
5330413P13Rik	12.47336223	0	5.492011516	6.37230622	0	0.696510958	0	9.057113447	0	1.439220963	5.908425622	65.78090024	60.40459344	49.44814837	6.724245184	143.2061039	94.41378493	210.4220918	40.66796325	62.23460541	171.010313	28.20839172
5330417C22Rik	4057.781682	2825.24404	2673.611061	3350.771021	3708.491482	3505.53965	15328.04536	22846.56867	13593.43925	12941.4749	11714.04464	12346.1721	10334.11647	8077.629748	11417.15703	2085.828036	1733.378083	1082.170758	2035.289695	1833.846373	4002.299056	5599.365756
5330426P16Rik	30.85515921	0	0	9.55845933	0	11.84068628	0	7.245690758	1.419902779	4.31766289	0	46.43357664	6.163734024	49.44814837	14.05978539	222.0732336	109.1659388	167.9840229	27.42723103	71.91554403	105.2371157	59.9428324
5330434G04Rik	0	2.563277118	0	0	0	3.482554789	0	8.151402103	0	0	0	19.3473236	14.79296166	20.87810709	3.667770101	31.13176172	73.76076948	40.66981606	11.34919905	19.36187724	19.73195919	31.73444068
5330439B14Rik	0	0	0	0	0	0	0	0	0	0	0	0	4.93098722	5.494238708	1.83388505	0	5.900861558	1.768252872	0	5.531964925	0	0
5430401F13Rik	0	0	0	0	0	0	0	0	0	0	0	15.47785888	0	8.790781933	0.611295017	12.45270469	28.0290924	14.14602298	2.837299761	22.1278597	0	0
5430402E10Rik	0	0	0	0	0	0	0	0	0	0	0	0	0	5.494238708	0	0	2.950430779	0	0	4.148973694	0	0
5430402O13Rik	0	0	1.997095097	0	0	2.089532873	0	0	0	0	0	14.18803731	0	8.790781933	2.445180067	29.05631094	28.0290924	7.073011489	1.891533174	5.531964925	0	0
5430403N17Rik	0	15.89231813	6.490559065	0	0	3.482554789	0	1.811422689	0.709951389	0.719610482	17.72527687	14.18803731	27.12042971	38.45967095	2.445180067	87.16893283	48.68210785	130.8507125	14.18649881	20.74486847	124.9690749	2.35069931
5430405H02Rik	25.60321721	18.96825067	9.985475484	4.248204147	7.090805893	7.661620535	0	10.86853614	4.259708336	7.196104817	60.26594135	15.47785888	94.92150398	18.68041161	4.279065117	35.28266329	11.80172312	19.45078159	9.457665871	13.82991231	0	71.69632895
5430416N02Rik	305.9256211	128.1638559	158.7690602	83.9020319	74.45346187	163.6800751	0	40.75701051	88.03397229	129.5298867	109.8967166	122.5330495	71.49931468	91.20436255	91.69425251	163.9606117	53.10775402	164.4475171	94.57665871	177.0228776	151.2783538	104.6061193
5430416O09Rik	9.190898487	0	4.493463968	1.593076555	0.709080589	0	0	2.717134034	2.839805558	0	0	73.51982967	27.12042971	46.15160515	8.558130235	176.4133164	163.7489082	205.1173332	44.45102959	63.61759664	503.1649593	41.13723792
5430419D17Rik	0	0	1.497821323	1.593076555	0	11.14417532	0	7.245690758	0	7.915715299	49.63077523	69.65036496	112.1799592	64.83201675	7.335540201	147.3570055	247.8361854	337.7362986	55.80022864	52.55366679	1088.546415	17.63024482
5430421F17Rik	0	13.32904101	3.994190194	9.55845933	0	9.054642451	0	13.58567017	0	1.439220963	79.17290334	67.07072181	18.49120207	30.76773676	5.501655151	120.3761453	100.3146465	146.7649884	35.93913031	37.34076325	134.8350545	31.73444068
5430421N21Rik	0	0	7.489106613	0	0	0	0	0	7.099513894	0.719610482	0	0	2.46549361	12.08732516	1.222590034	0	10.32650773	15.91427585	7.566132697	4.148973694	0	0
5430425K12Rik	0	0	0.499273774	0	0	0	50.37759241	2.717134034	20.58859029	0.719610482	0	11.60839416	13.56021485	6.593086449	4.279065117	0	26.55387701	47.74282755	1.891533174	30.42580709	13.15463946	18.80559448
5430427M07Rik	0	0	0	3.717178628	0	13.93021915	0	0	0	2.878441927	0	25.79643146	7.396480829	5.494238708	2.445180067	392.2601977	562.0570634	643.6440455	187.2617842	134.1501494	154.5670136	0
5430427O19Rik	0.656492749	0	4.992737742	0	0	0.696510958	0	1.811422689	10.64927084	0	0	27.08625304	12.32746805	5.494238708	3.667770101	33.20721251	38.35560013	24.75554021	26.48146444	24.89384216	19.73195919	0
5430428K19Rik	0	0	0	0	0	0	0	0.905711345	0	0	0	7.738929439	13.56021485	9.889629674	0	0	10.32650773	3.536505744	2.837299761	8.297947388	0	5.876748274
5430431A17Rik	0	5.63920966	2.995642645	12.21358692	0	7.661620535	0	0.905711345	0	0	0	0	36.98240415	8.790781933	6.112950168	18.67905703	13.27693851	12.37777011	0	5.531964925	118.3917551	0
5430434I15Rik	0	0	4.992737742	0	0	0	0	4.528556724	0	0	0	2.579643146	0	7.691934191	3.056475084	20.75450782	29.50430779	33.59680457	1.891533174	8.297947388	19.73195919	0
5430437J10Rik	0	0	0	0	0	0.696510958	0	14.49138152	0	0	92.1714397	24.50660989	27.12042971	17.58156387	0	70.56532657	36.88038474	33.59680457	1.891533174	2.765982463	292.690728	0
5430440P10Rik	0	11.79107474	13.4803919	13.27563796	0.709080589	13.2337082	0	0.905711345	0	5.037273372	80.35458846	6.449107866	51.7753658	13.1861729	14.6710804	29.05631094	29.50430779	74.26662063	32.15606396	16.59589478	322.2886668	1.175349655
5530400C23Rik	0	0	0	0	0	0	0	0	0	0	30.72381323	15.47785888	0	6.593086449	1.83388505	64.33897423	42.7812463	42.43806893	7.566132697	12.44692108	19.73195919	1.175349655
5530401A14Rik	0	0	0	0	0	0	0	3.622845379	7.099513894	2.158831445	0	12.89821573	20.95669568	18.68041161	3.667770101	99.62163752	36.88038474	61.88885053	29.3187642	34.57478078	0	63.46888136
5530601H04Rik	53.17591267	75.8730027	74.39179236	85.49510845	105.6530078	48.75576704	22.09543527	45.28556724	38.33737503	51.81195469	4.726740498	90.28751013	41.91339137	97.797449	61.12950168	109.9988914	104.7402927	72.49836776	77.55286014	66.3835791	75.63917689	114.0089165
5730403I07Rik	0	6.664520507	0	0	0	0	0	14.49138152	3.549756947	0	0	18.05750203	14.79296166	28.57004128	3.056475084	76.79167892	50.15732324	93.71740223	14.18649881	15.21290354	141.4123742	0
5730405O15Rik	0	3.075932542	7.988380387	1.062051037	0.709080589	7.661620535	0	5.434268068	1.419902779	5.756883854	0	5.159286293	32.05141693	9.889629674	8.558130235	14.52815547	22.12823084	37.13331032	17.02379857	17.97888601	0	121.0610145
5730408K05Rik	116.1992166	76.89831355	67.90123329	30.26845454	23.39965945	29.25346023	6.186721875	41.66272186	41.17718059	28.78441927	3.545055373	16.76768045	49.3098722	9.889629674	11.61460532	43.58446641	13.27693851	33.59680457	38.77643007	31.80879832	52.61855784	61.11818205
5730409E04Rik	71.55770965	62.03130626	56.41793648	29.20640351	0	12.53719724	0	19.92564958	22.00849307	10.79415723	0	21.92696675	56.70635302	27.47119354	15.28237542	18.67905703	42.7812463	54.81583904	37.83066348	42.87272817	338.7319661	74.04702826
5730412P04Rik	0	6.151865084	0	0	0	2.089532873	0	0	0	0	0	10.31857259	3.698240415	23.07580257	4.890360134	56.0371711	41.30603091	53.04758617	8.511899284	24.89384216	147.9896939	2.35069931
5730416F02Rik	0	0	0	1.593076555	0	1.393021915	0	0	0	0	0	18.05750203	0	2.197695483	4.279065117	18.67905703	4.425646169	21.21903447	4.728832935	1.382991231	378.1958845	0
5730420D15Rik	0	8.202486778	14.97821323	5.310255183	0	14.62673011	0	22.64278362	0	2.878441927	114.6234571	18.05750203	30.81867012	15.38386838	14.05978539	97.54618674	38.35560013	79.57137925	47.28832935	12.44692108	249.9381497	86.97587446
5730422E09Rik	0	2.563277118	2.995642645	0	0	31.3429931	0	6.339979413	41.17718059	2.878441927	38.99560911	21.92696675	46.84437859	59.33777804	2.445180067	109.9988914	26.55387701	114.9364367	17.96956515	35.95777201	29.59793878	59.9428324
5730435O14Rik	0	0	5.492011516	9.027433812	0	0	0	4.528556724	0	2.158831445	119.3501976	16.76768045	44.37888498	15.38386838	7.946835218	70.56532657	45.73167707	91.94914936	9.457665871	58.08563172	315.711347	0
5730455P16Rik	395.2086349	144.5688295	271.1056594	169.9281659	99.98036309	196.4160901	72.47302768	225.5221248	201.6261946	179.9026204	238.7003951	219.2696675	281.0662715	228.5603302	215.1758459	174.3378657	210.9558007	252.8601607	147.5395876	138.2991231	217.0515511	319.6951061
5730457N03Rik	0	0	0	0	0	2.089532873	0	1.811422689	17.03883335	2.158831445	0	32.24553933	14.79296166	12.08732516	4.279065117	47.73536798	48.68210785	68.96186202	32.15606396	30.42580709	325.5773266	0
5730460C07Rik	0	0	0.499273774	3.717178628	0	0	0	9.057113447	0	0.719610482	0	52.8826845	32.05141693	28.57004128	4.890360134	132.82885	109.1659388	162.6792642	19.86109833	20.74486847	447.2577416	34.08513999
5730480H06Rik	6.564927491	3.588587965	11.98257058	16.99281659	38.29035182	27.86043831	0	0.905711345	1.419902779	7.196104817	0	14.18803731	3.698240415	32.96543225	9.780720268	12.45270469	29.50430779	31.8285517	20.80686492	38.72375448	0	0
5730488B01Rik	0	0	0	4.779229665	0	0	0	1.811422689	0	0	233.9736546	34.82518248	0	13.1861729	3.056475084	53.96172032	45.73167707	95.4856551	18.91533174	27.65982463	700.4845512	10.57814689
5730507C01Rik	5.251941993	10.25310847	49.42810365	11.15153588	6.381725304	36.2185698	47.72614018	35.32274245	25.55825002	23.7471459	2.363370249	52.8826845	29.58592332	51.64584385	37.28899602	43.58446641	60.48383097	30.06029883	38.77643007	51.17067556	9.865979595	0
5730508B09Rik	134.5810136	134.8283764	53.42229384	113.1084354	38.29035182	130.9440601	186.4854737	86.9482891	126.3713473	96.42780455	7.090110747	105.765369	149.1623634	116.4778606	137.5413788	103.7725391	131.2941697	90.18089648	111.6004573	149.363053	49.32989797	32.90979034
5730522E02Rik	0	0	11.98257058	0	0	5.572087662	0	3.622845379	9.939319452	0.719610482	11.81685124	20.63714517	7.396480829	18.68041161	4.890360134	45.6599172	51.63253863	26.52379308	18.91533174	29.04281586	42.75257824	8.227447584
5730559C18Rik	1689.155843	1463.631234	1385.983997	1578.738866	2688.833595	1871.524943	1542.261382	1612.166194	1511.486508	1243.486912	1220.680734	1239.518532	1103.30839	1118.627001	934.6700806	2185.449673	1718.625929	1359.786459	2001.242098	1529.588302	259.8041293	954.3839198
5830411N06Rik	0	0	0	2.655127592	0	2.786043831	0	13.58567017	0	5.756883854	0	74.80965125	78.89579551	51.64584385	4.890360134	143.2061039	119.4924466	143.2284827	43.50526301	52.55366679	1052.371157	35.26048965
5830415F09Rik	92.56547762	66.13254965	104.8474926	86.55715949	21.98149827	58.50692045	22.97925268	58.87123741	106.4927084	60.44728047	106.3516612	91.5773317	77.66304871	84.6112761	87.4151874	107.9234406	94.41378493	109.6316781	71.87826062	48.4046931	157.8556735	61.11818205
5830416I19Rik	0	1.537966271	5.492011516	4.779229665	0	10.44766437	0	11.77424748	7.099513894	1.439220963	0	42.56411192	4.93098722	39.5585187	3.667770101	70.56532657	94.41378493	91.94914936	28.37299761	35.95777201	118.3917551	64.64423102
5830416P10Rik	0	0	0.499273774	1.062051037	0	2.786043831	0	8.151402103	2.129854168	3.598052409	115.8051422	82.54858069	215.7306909	82.41358062	7.946835218	288.4876586	199.1540776	261.7014251	43.50526301	114.7882722	217.0515511	3.526048965
5830417I10Rik	290.1697951	439.8583535	383.4422586	397.7381132	252.4326898	304.3752885	252.7717795	430.2128888	391.8931669	355.487578	345.0520563	408.8734387	357.4965734	471.4056811	353.3285197	292.6385602	479.4450016	447.3679767	364.120136	283.5132024	772.8350682	601.7790233
5830418P13Rik	0	0	2.995642645	0	0	0	0	9.057113447	3.549756947	0.719610482	1.181685124	42.56411192	41.91339137	29.66888902	0	197.1678243	76.71120025	51.27933329	24.58993126	63.61759664	42.75257824	0
5830428M24Rik	12.47336223	0	3.494916419	4.779229665	0	6.965109577	0	2.717134034	0	5.756883854	0	29.66589618	39.44789776	21.97695483	11.61460532	85.09348205	54.58296941	102.5586666	75.66132697	63.61759664	82.21649662	19.98094413
5830432E09Rik	0	9.227797626	1.497821323	7.965382775	0	2.786043831	0	0.905711345	0	3.598052409	48.4490901	45.14375506	39.44789776	31.86658451	7.335540201	109.9988914	25.07866162	100.7904137	10.40343246	23.51085093	23.02061905	0
5830444B04Rik	0	5.63920966	30.45570023	40.88896491	7.090805893	36.91508076	31.81742679	30.79418572	26.26820141	20.14909349	12.99853637	77.38929439	23.42218929	76.91934191	17.11626047	159.8097102	159.3232621	235.177632	45.39679618	73.29853526	776.1237281	95.20332205
5830454E08Rik	2.625970996	6.151865084	11.98257058	2.655127592	0	2.786043831	0	7.245690758	0	6.476494336	0	18.05750203	28.35317651	12.08732516	4.279065117	35.28266329	20.65301545	30.06029883	17.02379857	23.51085093	217.0515511	0
5830473C10Rik	14.44284048	0	2.496368871	0	0	10.44766437	0	5.434268068	0	3.598052409	0	72.2300081	46.84437859	52.7446916	6.724245184	224.1486844	85.56249259	134.3872183	30.26453079	30.42580709	522.8969185	16.45489517
5930403L14Rik	32.82463745	13.84169644	24.96368871	14.33768899	51.05380243	2.089532873	8.838174108	24.45420631	4.969659726	11.51376771	46.08571985	58.0419708	129.4384145	70.32625546	18.95014552	149.4324563	137.1950312	249.323655	80.3901599	60.85161418	578.8041362	21.15629379
5930412G12Rik	0	0	0.499273774	1.062051037	0	0	0	19.01993824	0.709951389	0.719610482	38.99560911	25.79643146	9.861974439	56.04123482	11.61460532	122.4515961	92.93856954	118.4729424	16.07803198	48.4046931	460.4123811	7.052097929
5930430L01Rik	65.64927491	25.63277118	51.42519874	65.84716427	25.52690121	33.43252597	110.4771763	44.37985589	24.13834724	33.10208216	92.1714397	73.51982967	82.59403593	113.1813174	50.73748639	109.9988914	150.4719697	106.0951723	73.76979379	96.80938619	115.1030953	34.08513999
5930438M14Rik	0	0	0	3.717178628	0	0	0	2.717134034	0	0	0	12.89821573	6.163734024	3.296543225	4.279065117	47.73536798	25.07866162	44.20632181	9.457665871	9.680938619	9.865979595	0
6030407O03Rik	0	0	5.492011516	4.779229665	0	0	0	4.528556724	2.839805558	1.439220963	0	45.14375506	106.0162252	31.86658451	6.112950168	134.9043008	97.36421571	155.6062528	36.8848969	53.93665802	279.5360885	0
6030408B16Rik	30.19866646	10.25310847	3.994190194	16.46179107	0	14.62673011	0	4.528556724	8.519416673	2.158831445	0	21.92696675	0	16.48271612	0.611295017	56.0371711	32.45473857	68.96186202	5.674599523	13.82991231	36.17525851	28.20839172
6030419C18Rik	0	0	0	0	0	0	0	1.811422689	0	0	4.726740498	20.63714517	3.698240415	24.17465031	0	66.41442501	60.48383097	68.96186202	9.457665871	26.2768334	338.7319661	54.06608412
6030440G07Rik	0	0	0	0	6.381725304	7.661620535	0	0	0	1.439220963	0	11.60839416	43.14613817	20.87810709	0	60.18807267	70.8103387	81.33963212	7.566132697	16.59589478	23.02061905	0
6030443J06Rik	34.7941157	51.26554236	34.44989042	23.89614832	21.98149827	39.00461363	0	17.20851555	43.30703475	13.67259915	121.7135678	103.1857259	55.47360622	56.04123482	27.50827575	51.88626954	118.0172312	77.80312638	74.71556038	34.57478078	345.3092858	1.175349655
6030458C11Rik	840.9672116	654.1483206	675.5174165	613.3344737	765.0979558	520.9901964	565.6431429	596.8637762	440.8798128	567.0530596	532.9399911	543.0148823	717.4586404	586.784694	530.6040745	371.5056899	497.1475863	645.4122984	553.2734535	644.4739138	335.4433062	567.6938833
6030466F02Rik	0	0	0	1.062051037	0	0	0	0	0	0	0	55.46232765	12.32746805	34.06427999	2.445180067	76.79167892	59.00861558	106.0951723	9.457665871	29.04281586	121.680415	0
6030468B19Rik	0	0	0	7.965382775	0	27.16392735	0	2.717134034	0	0	0	25.79643146	40.68064456	36.26197547	5.501655151	78.8671297	50.15732324	95.4856551	18.91533174	22.1278597	272.9587688	0
6030469F06Rik	0	0	0	0.531025518	0	0	0	0.905711345	0	2.158831445	0	34.82518248	81.36128912	20.87810709	3.056475084	43.58446641	53.10775402	67.19360914	3.783066348	22.1278597	434.1031022	0
6030471H07Rik	0	0	0	0	0	0	0	2.717134034	0	0	0	2.579643146	0	1.098847742	0	10.37725391	5.900861558	28.29204596	6.62036611	5.531964925	0	0
6030498E09Rik	0	0	0	0	0	0	0	0	0	0	0	28.37607461	0	26.3723458	4.279065117	76.79167892	23.60344623	21.21903447	9.457665871	12.44692108	9.865979595	0
6230400D17Rik	0	1.025310847	18.47312965	39.29588836	0	7.661620535	0	5.434268068	0	3.598052409	0	10.31857259	6.163734024	7.691934191	5.501655151	10.37725391	16.22736928	22.98728734	11.34919905	12.44692108	75.63917689	0
6330403A02Rik	19.03828972	0	10.48474926	0	0	0	0	11.77424748	0.709951389	0.719610482	69.71942234	41.27429034	73.96480829	36.26197547	7.946835218	265.6577	143.0958928	203.3490803	27.42723103	42.87272817	716.9278505	178.6531475
6330403K07Rik	0	0	1.997095097	0	0	0.696510958	0	2.717134034	0	1.439220963	0	28.37607461	1.232746805	13.1861729	5.501655151	39.43356485	44.25646169	86.64439074	6.62036611	49.78768433	75.63917689	39.96188827
6330407A03Rik	0	11.79107474	0	0	0	20.89532873	0	2.717134034	0	2.878441927	20.08864712	21.92696675	0	35.16312773	9.780720268	0	32.45473857	49.51108042	2.837299761	22.1278597	184.1649524	50.54003516
6330408A02Rik	129.3290716	86.6387666	119.8257058	64.25408772	142.5251984	39.00461363	103.4066371	70.64548489	113.5922223	62.60611191	316.6916133	150.9091241	85.05952954	108.7859264	51.96007642	303.0158141	188.8275699	339.5045515	88.90205919	172.8739039	832.0309458	284.4346165
6330409D20Rik	0	0	0	0	0	0	0	5.434268068	3.549756947	0	0	12.89821573	8.629227634	10.98847742	4.279065117	31.13176172	35.40516935	14.14602298	1.891533174	0	85.50515649	1.175349655
6330410L21Rik	0	0	0	0	0	3.482554789	0	3.622845379	1.419902779	3.598052409	0	15.47785888	11.09472124	24.17465031	3.667770101	33.20721251	73.76076948	72.49836776	19.86109833	30.42580709	174.2989728	9.402797239
6330415B21Rik	0	0	0	0	0	4.179065746	0	2.717134034	0	0	0	29.66589618	1.232746805	2.197695483	1.83388505	14.52815547	11.80172312	21.21903447	9.457665871	20.74486847	36.17525851	158.6722034
6330415G19Rik	7.877912989	0.512655424	10.98402303	20.70999521	0	4.179065746	0	7.245690758	31.94781252	10.79415723	30.72381323	28.37607461	0	24.17465031	10.39201528	172.2624149	53.10775402	125.5459539	25.53569785	22.1278597	289.4020681	72.8716786
6330416G13Rik	561.9577932	501.8896597	385.4393537	415.7929809	790.6248571	365.6682528	289.0082933	268.090558	315.2184169	261.9382154	548.3018977	309.5571776	318.0486757	284.6015651	239.6276466	452.4482704	398.3081552	534.0123674	495.5816916	453.6211239	345.3092858	247.9987772
6330418K02Rik	0	5.63920966	1.997095097	1.062051037	0	3.482554789	0	2.717134034	0	7.915715299	0	5.159286293	0	2.197695483	3.667770101	4.150901563	11.80172312	15.91427585	2.837299761	0	9.865979595	0
6330549D23Rik	27.57269546	37.42384593	55.91866271	38.76486284	44.67207712	40.39763555	37.12033125	22.64278362	10.64927084	45.33546035	135.8937893	38.6946472	65.33558066	46.15160515	42.79065117	93.39528517	32.45473857	47.74282755	34.04759714	35.95777201	16.44329932	21.15629379
6430411K18Rik	0	0	0	0	0	0	0	0	0	0	0	0	0	0	0	0	0	0	0	0	0	0
6430503K07Rik	0	0	0	7.965382775	0	6.965109577	22.09543527	5.434268068	8.519416673	12.23337819	0	7.738929439	11.09472124	17.58156387	6.112950168	43.58446641	39.83081552	17.68252872	12.29496563	5.531964925	355.1752654	181.0038469
6430531B16Rik	0	0	0	0	0	3.482554789	0	5.434268068	0	0.719610482	20.08864712	15.47785888	24.6549361	28.57004128	6.724245184	97.54618674	81.13684642	120.2411953	17.96956515	33.19178955	292.690728	0
6430548M08Rik	526.5071848	570.0728311	324.0286795	736.0013684	938.1136196	768.2515864	1912.580877	2066.833289	1576.092084	1342.793159	1757.16578	1363.341403	1230.281311	1016.434161	1210.975428	987.914572	795.1410949	831.0788499	864.4306606	951.4979672	684.0412519	512.4524495
6430550D23Rik	0	18.45559525	2.995642645	11.15153588	0	18.80579586	0	11.77424748	2.129854168	5.756883854	17.72527687	29.66589618	197.2394888	19.77925935	12.22590034	64.33897423	53.10775402	95.4856551	48.23409594	19.36187724	65.7731973	31.73444068
6430562O15Rik	0	0	2.995642645	4.779229665	0	4.875576704	0	0	0	0.719610482	1.181685124	28.37607461	3.698240415	16.48271612	0.611295017	35.28266329	28.0290924	31.8285517	10.40343246	5.531964925	16.44329932	15.27954551
6430571L13Rik	0	0	9.48620171	2.655127592	0	1.393021915	39.77178348	1.811422689	39.75727781	2.878441927	0	54.17250608	113.412706	15.38386838	9.169425251	66.41442501	23.60344623	58.35234478	16.07803198	41.48973694	348.5979457	0
6430573F11Rik	134.5810136	77.92362439	53.92156761	54.69562839	14.89069237	29.94997118	66.28630581	30.79418572	53.2463542	30.22364023	2.363370249	23.21678832	69.03382107	27.47119354	33.0099309	45.6599172	41.30603091	30.06029883	13.24073222	16.59589478	108.5257755	2.35069931
6430584L05Rik	4.595449243	0	0	2.655127592	0	10.44766437	0	1.811422689	0	0	120.5318827	36.11500405	7.396480829	31.86658451	3.667770101	116.2252438	89.98813876	95.4856551	21.7526315	34.57478078	269.6701089	81.09912619
6430706D22Rik	0	0	0	0	0	0	0	0	0	0	0	0	0	0	0	0	0	0	0	0	0	0
6430710C18Rik	5.251941993	1.025310847	6.989832839	0	0	2.089532873	0	4.528556724	0	10.79415723	0	11.60839416	24.6549361	32.96543225	12.83719535	91.31983439	51.63253863	53.04758617	52.01716229	13.82991231	151.2783538	39.96188827
6530402F18Rik	53.17591267	0.512655424	1.997095097	2.124102073	0	0	0	14.49138152	0	5.037273372	31.90549836	25.79643146	29.58592332	41.75621418	12.83719535	182.6396688	87.03770798	201.5808274	9.457665871	26.2768334	249.9381497	63.46888136
6530403H02Rik	0	4.101243389	2.496368871	2.655127592	0	27.16392735	0	15.39709286	0	0	17.72527687	49.01321978	60.40459344	47.25045289	9.780720268	122.4515961	193.253216	107.8634252	31.21029737	26.2768334	49.32989797	0
6530411M01Rik	0	0	1.997095097	0.531025518	0	0	0	0	0	2.158831445	0	11.60839416	20.95669568	18.68041161	1.222590034	43.58446641	30.97952318	63.6571034	8.511899284	16.59589478	0	132.814511
6720468P15Rik	0	1.025310847	0	0	0	2.089532873	0	6.339979413	5.679611115	3.598052409	43.7223496	43.85393349	34.51691054	41.75621418	31.17604585	136.9797516	112.1163696	122.0094482	26.48146444	31.80879832	13.15463946	0
6720483E21Rik	0	53.31616406	0	1.593076555	0	6.965109577	0	0.905711345	0	1.439220963	0	21.92696675	28.35317651	6.593086449	0	35.28266329	17.70258467	56.58409191	9.457665871	22.1278597	42.75257824	0
6720489N17Rik	132.6115353	19.4809061	45.93318723	28.14435247	0	19.50230682	0	38.94558782	56.08615976	31.6628612	22.45201736	73.51982967	1.232746805	56.04123482	31.78734087	83.01803126	30.97952318	95.4856551	13.24073222	17.97888601	29.59793878	70.52097929
6820408C15Rik	0	0	0.998547548	21.77204625	0	13.93021915	24.7468875	2.717134034	0	3.598052409	0	88.99768855	46.84437859	53.84353934	7.946835218	109.9988914	76.71120025	136.1554712	14.18649881	48.4046931	3.288659865	0
6820431F20Rik	60.39733291	122.0119908	117.8286107	123.7289458	112.7438137	162.2870532	114.8962634	56.15410337	14.90897918	54.69039661	9.453480995	88.99768855	61.63734024	91.20436255	66.01986181	151.5079071	237.5096777	224.5681148	107.8173909	147.9800618	292.690728	18.80559448
7420426K07Rik	0	0	0	0	0	0	0	0	4.969659726	0.719610482	0	14.18803731	0	9.889629674	3.667770101	31.13176172	44.25646169	10.60951723	4.728832935	15.21290354	32.88659865	0
7420461P10Rik	0	0	0	0	0	0	0	8.151402103	0	1.439220963	0	28.37607461	0	6.593086449	0.611295017	24.90540938	38.35560013	67.19360914	8.511899284	34.57478078	180.8762926	0
7420700N18Rik	22.32075347	0	0	0	0	0	0	4.528556724	0	0.719610482	15.36190662	39.98446877	0	16.48271612	1.222590034	97.54618674	26.55387701	30.06029883	6.62036611	9.680938619	32.88659865	0
7420701I03Rik	0	0	3.494916419	0	0	3.482554789	8.838174108	0	0	1.439220963	0	42.56411192	48.07712539	20.87810709	1.222590034	64.33897423	61.95904636	67.19360914	11.34919905	62.23460541	108.5257755	0
7530416G11Rik	77.46614439	0	0	10.62051037	0	3.482554789	0	5.434268068	0	0	25.99707274	25.79643146	62.87008705	30.76773676	1.222590034	35.28266329	48.68210785	88.41264361	9.457665871	42.87272817	210.4742313	54.06608412
7630403G23Rik	0	0	0	1.062051037	0	4.875576704	0	1.811422689	0	0.719610482	0	34.82518248	30.81867012	12.08732516	0	4.150901563	42.7812463	54.81583904	11.34919905	20.74486847	134.8350545	0
8030411F24Rik	0	0	0	1.062051037	0	0	0	0.905711345	0	0.719610482	43.7223496	5.159286293	0	3.296543225	3.667770101	24.90540938	39.83081552	15.91427585	0	1.382991231	29.59793878	0
8030423F21Rik	0	5.126554236	4.992737742	0	0	0	0	16.30280421	0	0	0	72.2300081	17.25845527	39.5585187	6.724245184	128.6779485	76.71120025	169.7522757	12.29496563	40.10674571	259.8041293	29.38374137
8030423J24Rik	0	0	0	0	0	0	0	0	0	0	0	27.08625304	0	14.28502064	0.611295017	56.0371711	51.63253863	49.51108042	4.728832935	20.74486847	95.37113608	0
8030442B05Rik	0	0	0	0	0	6.26859862	0	0	0	0	0	10.31857259	0	8.790781933	3.056475084	10.37725391	11.80172312	37.13331032	4.728832935	16.59589478	0	0
8030443G20Rik	0	0	0	0	0	0	0	0	0	0	0	19.3473236	0	12.08732516	2.445180067	35.28266329	38.35560013	21.21903447	4.728832935	1.382991231	95.37113608	38.78653861
8030451O07Rik	0	0	2.496368871	0	0	4.875576704	0	0	0	0	0	15.47785888	0	15.38386838	0.611295017	39.43356485	29.50430779	10.60951723	9.457665871	16.59589478	0	25.85769241
8030455M16Rik	0	0.512655424	10.48474926	0	0	5.572087662	0	1.811422689	0	4.31766289	60.26594135	24.50660989	6.163734024	43.95390966	7.335540201	53.96172032	23.60344623	19.45078159	19.86109833	24.89384216	55.9072177	0
8030462N17Rik	137.2069846	293.7515577	298.565717	267.1058357	166.6339385	220.7939736	255.4232317	198.3507845	147.669889	190.6967777	345.0520563	214.1103812	348.8673458	215.3741573	219.454911	244.9031922	305.3695856	219.2633562	301.6995413	251.7044041	437.391762	622.9353171
8430408G22Rik	53.83240542	14.35435186	42.93754458	7.434357257	12.05437002	25.07439448	0	28.98276303	7.099513894	11.51376771	0	51.59286293	20.95669568	50.54699611	22.61791562	95.47073595	91.46335415	125.5459539	23.64416468	19.36187724	0	283.2592668
8430419L09Rik	0	2.050621695	0	43.5440925	0	61.29296428	29.16597456	19.01993824	0.709951389	15.11182012	166.6176025	118.6635847	235.4546397	136.25712	64.79727178	340.3739282	278.8157086	286.4569653	84.17322625	105.1073336	608.402075	98.72937101
8430422H06Rik	0	0	0	0	0	0	0	0	26.9781528	0	0	12.89821573	0	14.28502064	1.83388505	4.150901563	16.22736928	15.91427585	2.837299761	9.680938619	0	0
8430423G03Rik	0	0	0	2.124102073	0	0	0	2.717134034	0	0	0	21.92696675	6.163734024	23.07580257	3.667770101	91.31983439	32.45473857	81.33963212	4.728832935	20.74486847	171.010313	1.175349655
8430426J06Rik	19.03828972	0	0	3.717178628	0	0	0	1.811422689	0	2.878441927	0	29.66589618	18.49120207	26.3723458	11.61460532	118.3006946	36.88038474	70.73011489	23.64416468	27.65982463	230.2061905	15.27954551
8430429K09Rik	185.787448	216.3405888	147.7850372	134.8804817	100.6894437	162.2870532	38.00414866	98.72253658	93.7135834	73.40026914	44.90403473	92.86715327	102.3179848	130.7628812	74.57799204	249.0540938	107.6907234	167.9840229	133.3530888	157.6610004	309.1340273	83.4498255
8430430B14Rik	62.36681116	27.17073745	27.95933136	35.57870973	80.83518718	38.30810268	0	9.057113447	27.68810419	38.13935553	72.08279259	69.65036496	0	28.57004128	39.12288107	89.24438361	116.5420158	164.4475171	30.26453079	24.89384216	105.2371157	41.13723792
8430431K14Rik	0	0	0	0	0	2.786043831	0	2.717134034	0	0	3.545055373	29.66589618	1.232746805	32.96543225	3.667770101	60.18807267	41.30603091	33.59680457	6.62036611	12.44692108	6.57731973	12.9288462
8430436N08Rik	0	0	0	0	0	4.179065746	0	3.622845379	0	0	0	7.738929439	0	12.08732516	1.83388505	33.20721251	8.851292337	24.75554021	0.945766587	35.95777201	6.57731973	47.0139862
8430437L04Rik	0	2.563277118	0	2.124102073	0	7.661620535	0	1.811422689	0	0	0	38.6946472	41.91339137	27.47119354	1.222590034	31.13176172	70.8103387	123.7777011	15.13226539	31.80879832	210.4742313	0
9030025P20Rik	0	6.664520507	32.9520691	4.779229665	12.05437002	41.79065746	0	49.81412396	0	15.11182012	0	90.28751013	45.61163178	98.89629674	7.946835218	4.150901563	13.27693851	44.20632181	19.86109833	17.97888601	0	51.71538481
9030204H09Rik	0	9.227797626	0	0	0	2.089532873	0	3.622845379	0	1.439220963	4.726740498	9.028751013	0	19.77925935	1.222590034	24.90540938	14.7521539	30.06029883	17.96956515	22.1278597	13.15463946	0
9030404E10Rik	5.908434742	23.58214949	9.985475484	24.42717384	0	15.32324107	0	7.245690758	1.419902779	2.158831445	0	16.76768045	23.42218929	39.5585187	14.05978539	49.81081876	35.40516935	42.43806893	34.04759714	49.78768433	23.02061905	0
9030612E09Rik	0	1.537966271	0	1.593076555	0	2.089532873	0	0	0	0.719610482	0	14.18803731	0	9.889629674	1.222590034	37.35811407	20.65301545	42.43806893	8.511899284	31.80879832	55.9072177	0
9030617O03Rik	862.6314723	420.3774474	574.6641141	636.168571	602.7185009	504.9704444	331.431529	288.921919	264.8118682	249.7048372	684.195687	294.0793187	282.2990183	363.7186025	309.3152785	392.2601977	507.474094	525.1711031	440.7272296	342.9818254	322.2886668	247.9987772
9030619P08Rik	0	0	7.988380387	10.08948485	0	0	18.56016563	33.51131976	73.12499311	20.86870397	35.45055373	54.17250608	20.95669568	57.14008256	44.62453622	76.79167892	63.43426175	76.03487351	25.53569785	207.4486847	124.9690749	0
9030624G23Rik	0	3.588587965	29.95642645	2.124102073	0	9.751153408	0	10.86853614	0.709951389	7.196104817	61.44762647	25.79643146	1.232746805	14.28502064	10.39201528	56.0371711	44.25646169	33.59680457	5.674599523	23.51085093	0	0
9030624J02Rik	765.4705454	562.3829997	463.8253362	653.6924131	640.2997721	600.3924456	897.0746719	673.8492405	680.133431	619.5846248	810.6359954	889.9768855	1018.248861	1183.459018	907.7730999	857.1611728	652.0452022	650.717057	640.2839795	568.4093961	832.0309458	957.9099687
9030625G05Rik	30.19866646	20.50621695	21.46877229	4.779229665	0	35.52205884	23.86307009	3.622845379	0	3.598052409	0	39.98446877	19.72394888	16.48271612	6.724245184	31.13176172	44.25646169	56.58409191	14.18649881	17.97888601	0	0
9130008F23Rik	303.9561428	269.6567528	354.4843797	495.9778341	501.3199766	384.4740487	7.954356697	30.79418572	75.25484728	58.28844902	1.181685124	100.6060827	151.627857	72.52395094	69.68763191	398.4865501	508.9493094	378.4061147	443.5645293	485.4299222	276.2474286	393.7421344
9130011E15Rik	265.8795634	362.4473845	307.0533711	401.4552919	350.9948917	430.4437719	188.2531085	308.8475686	252.7426946	290.7226346	198.5231009	379.2075425	273.6697907	304.3808244	375.3351403	442.0710165	457.3167707	346.577563	423.703431	395.5354922	799.1443472	209.2122386
9130015A21Rik	0	0	0	0	0	0	0	0	0	0.719610482	0	19.3473236	50.542619	6.593086449	0	53.96172032	38.35560013	65.42535627	13.24073222	5.531964925	3.288659865	0
9130015L21Rik	0	0	0	0	0	1.393021915	0	3.622845379	0	0	0	18.05750203	7.396480829	3.296543225	0	14.52815547	39.83081552	10.60951723	6.62036611	6.914956157	213.7628912	0
9130019O22Rik	172.0011003	94.32859795	147.2857634	187.452008	121.2527808	154.6254326	268.6804929	240.9192177	217.2451252	153.2770326	263.5157827	171.5462692	51.7753658	179.1121819	159.5479994	197.1678243	247.8361854	277.6157009	203.3398162	125.8522021	749.8144492	76.39772757
9130019P16Rik	22.32075347	41.01243389	11.48329681	10.62051037	4.963564125	18.80579586	0	36.22845379	24.84829863	20.86870397	135.8937893	77.38929439	53.00811261	215.3741573	50.12619137	153.5833578	166.699339	312.9807584	37.83066348	107.873316	628.1340342	148.0940565
9130023H24Rik	172.0011003	75.36034728	112.835873	96.11561882	87.92599307	88.45689163	197.9751	144.0081038	85.90411812	94.26897311	79.17290334	172.8360908	126.9729209	112.0824696	95.97331763	66.41442501	89.98813876	102.5586666	83.22745966	60.85161418	39.46391838	222.1410848
9130024F11Rik	588.2175032	507.5288694	485.2941085	614.3965247	599.8821785	695.1179358	175.8796647	431.1186001	298.8895349	352.6091361	536.4850465	394.6854014	710.0621596	401.0794257	367.9996001	529.2399493	528.1271094	549.9266433	620.4228811	636.1759664	693.9072315	903.8438846
9130204L05Rik	0	0	0	0	0	0	0	1.811422689	0	2.878441927	0	0	0	4.395390966	0	2.075450782	2.950430779	12.37777011	2.837299761	12.44692108	52.61855784	0
9130209A04Rik	0	2.050621695	1.497821323	11.6825614	0	18.1092849	0	0	0	0	0	5.159286293	7.396480829	6.593086449	4.279065117	155.6588086	147.521539	226.3363676	75.66132697	55.31964925	0	0
9130221F21Rik	95.84794136	177.891432	147.2857634	200.7276459	333.9769576	291.8380913	105.1742719	55.24839203	30.52790974	22.30792493	30.72381323	46.43357664	59.17184663	36.26197547	14.6710804	242.8277414	283.2413548	180.361793	146.593821	110.6392985	509.742279	445.4575192
9130221H12Rik	20.35127522	50.24023152	16.47603455	27.08230143	4.254483536	27.16392735	71.58921027	49.81412396	12.77912501	38.13935553	29.54212811	39.98446877	44.37888498	32.96543225	22.0066206	47.73536798	33.92995396	8.841264361	20.80686492	13.82991231	0	38.78653861
9130227L01Rik	56.45837642	42.55040016	38.94335439	87.61921052	13.4725312	51.54181087	0.883817411	11.77424748	0	9.354936263	55.53920085	38.6946472	41.91339137	16.48271612	11.61460532	132.82885	72.28555409	91.94914936	31.21029737	29.04281586	147.9896939	59.9428324
9130230L23Rik	47.92397068	74.84769185	61.41067423	27.08230143	0	37.61159172	0	23.54849496	34.78761808	53.97078613	3.545055373	171.5462692	75.1975551	151.6409883	95.36202261	219.9977829	150.4719697	178.5935401	59.58329499	80.21349142	319.0000069	64.64423102
9130401M01Rik	328.9028673	175.3281549	173.2479996	169.3971403	172.3065832	110.0487313	163.506221	138.5738357	141.9902779	208.6870397	42.54066448	162.5175182	156.5588442	128.5651858	177.2755549	58.11262189	115.0668004	123.7777011	109.7089241	130.0011757	46.04123811	85.80052481
9130409I23Rik	0	0	0	0.531025518	0	0	0	0	0	1.439220963	0	12.89821573	0	15.38386838	3.667770101	49.81081876	32.45473857	44.20632181	1.891533174	6.914956157	180.8762926	0
9130409J20Rik	480.5526923	404.4851293	243.6456018	381.8073477	270.1597045	478.503028	254.5394143	583.278106	399.7026322	579.2864378	297.7846514	483.68309	395.7117244	487.8883973	627.7999822	745.0868306	868.9018644	680.7773558	708.3791737	744.0492825	466.9897008	755.7498281
9230009I02Rik	0	0	0	0	0	1.393021915	0	3.622845379	0	0	0	29.66589618	65.33558066	9.889629674	1.222590034	20.75450782	33.92995396	45.97457468	0.945766587	37.34076325	342.0206259	0
9230102K24Rik	0	6.151865084	0	10.62051037	0	4.875576704	0	1.811422689	3.549756947	4.31766289	79.17290334	20.63714517	55.47360622	21.97695483	3.056475084	47.73536798	42.7812463	74.26662063	13.24073222	30.42580709	0	23.5069931
9230102O04Rik	0	0	0	0.531025518	0	0	0	0.905711345	0	0	0	18.05750203	4.93098722	16.48271612	3.056475084	20.75450782	8.851292337	30.06029883	6.62036611	8.297947388	124.9690749	0
9230104L09Rik	0	0	0	0	0	0	0	0	0	0	49.63077523	28.37607461	9.861974439	9.889629674	0.611295017	41.50901563	23.60344623	17.68252872	23.64416468	11.06392985	141.4123742	0
9230105E05Rik	66.30576766	129.7018222	244.1448756	176.8314976	252.4326898	215.9183969	1.767634822	36.22845379	44.01698614	74.11987962	30.72381323	119.9534063	44.37888498	75.82049417	62.35209171	226.2241352	197.6788622	288.2252182	122.9496563	237.8744918	272.9587688	84.62517515
9230110C19Rik	87.31353563	4.613898813	15.477487	18.05486762	22.69057886	3.482554789	162.6224036	15.39709286	54.66625698	22.30792493	4.726740498	37.40482562	49.3098722	35.16312773	22.61791562	37.35811407	30.97952318	14.14602298	14.18649881	41.48973694	0	17.63024482
9230110F15Rik	0	0	0	0	0	0.696510958	0	9.057113447	2.839805558	0	36.63223886	16.76768045	0	1.098847742	0.611295017	37.35811407	16.22736928	14.14602298	0.945766587	1.382991231	26.30927892	3.526048965
9230112D13Rik	0	0	0	0	0	0.696510958	0	0.905711345	0	0	0	6.449107866	30.81867012	9.889629674	0	6.226352345	20.65301545	42.43806893	1.891533174	2.765982463	0	0
9230112J17Rik	15.09933323	0.512655424	30.954974	8.496408293	0	20.19881777	0	7.245690758	20.58859029	5.756883854	151.2556959	78.67911597	43.14613817	45.0527574	8.558130235	188.8660211	116.5420158	187.4348045	38.77643007	58.08563172	470.2783607	0
9230114K14Rik	45.95449243	16.91762898	10.48474926	15.93076555	0	33.43252597	0	19.01993824	15.61893057	15.11182012	0	61.91143552	40.68064456	108.7859264	33.62122592	49.81081876	47.20689246	100.7904137	28.37299761	35.95777201	207.1855715	50.54003516
9230116L04Rik	10.50388399	37.42384593	56.41793648	22.83409729	15.59977296	45.27321225	24.7468875	44.37985589	149.7997432	64.04533288	48.4490901	72.2300081	39.44789776	49.44814837	59.29561663	47.73536798	41.30603091	95.4856551	57.69176181	70.5325528	164.4329932	1.175349655
9230116N13Rik	0	2.563277118	8.986927936	12.21358692	0	4.179065746	0	7.245690758	0	2.158831445	0	23.21678832	9.861974439	24.17465031	4.890360134	51.88626954	56.0581848	70.73011489	28.37299761	17.97888601	0	0
9230117E06Rik	0	3.075932542	1.997095097	0	4.254483536	12.53719724	0	1.811422689	0	0.719610482	82.71795871	12.89821573	1.232746805	12.08732516	5.501655151	72.64077736	44.25646169	37.13331032	8.511899284	40.10674571	147.9896939	38.78653861
9330020H09Rik	42.67202869	18.96825067	61.909948	61.59896013	48.92656066	32.73601501	0	48.90841262	61.76577088	47.4942918	0	69.65036496	87.52502315	72.52395094	29.95345582	236.6013891	94.41378493	153.8379999	67.14942768	100.9583599	391.3505239	14.10419586
9330102E08Rik	0	2.563277118	5.492011516	0	0	1.393021915	0	6.339979413	3.549756947	5.037273372	5.908425622	59.33179237	3.698240415	51.64584385	6.112950168	172.2624149	128.3437389	150.3014941	16.07803198	41.48973694	401.2165035	8.227447584
9330111N05Rik	0	0	9.985475484	0	0	1.393021915	0	10.86853614	7.809465283	2.158831445	0	61.91143552	41.91339137	50.54699611	2.445180067	126.6024977	115.0668004	192.7395631	31.21029737	63.61759664	55.9072177	0
9330117O12Rik	0	0	0	0	24.81782062	2.786043831	0	6.339979413	0	0.719610482	0	20.63714517	0	10.98847742	4.890360134	95.47073595	36.88038474	33.59680457	15.13226539	19.36187724	213.7628912	0
9330133O14Rik	28.22918821	76.38565812	83.37872029	61.59896013	116.9982972	91.93944642	93.68464554	82.41973237	37.62742364	79.87676347	159.5274918	51.59286293	193.5412484	87.90781933	84.97000733	91.31983439	85.56249259	159.1427585	79.44439332	70.5325528	29.59793878	45.83863654
9330136K24Rik	0	5.126554236	6.989832839	20.1789697	0	9.054642451	0	1.811422689	2.129854168	8.635325781	0	38.6946472	43.14613817	31.86658451	7.335540201	45.6599172	48.68210785	51.27933329	18.91533174	48.4046931	69.06185716	16.45489517
9330151L19Rik	0	22.04418322	57.41648403	56.28870494	39.708513	58.50692045	0	38.94558782	24.13834724	18.70987253	0	73.51982967	117.1109465	49.44814837	26.89698074	103.7725391	81.13684642	95.4856551	124.8411895	96.80938619	16.44329932	0
9330158H04Rik	0	0	0	0	0	0.696510958	0	0.905711345	7.809465283	0	0	10.31857259	0	8.790781933	0	80.94258048	35.40516935	44.20632181	12.29496563	6.914956157	3.288659865	5.876748274
9330159F19Rik	0	1.537966271	4.493463968	0.531025518	0	7.661620535	0	6.339979413	6.389562505	3.598052409	0	96.73661799	24.6549361	49.44814837	14.6710804	207.5450782	98.8394311	162.6792642	24.58993126	49.78768433	552.4948573	34.08513999
9330159M07Rik	24.29023172	28.70870372	12.98111813	19.64794418	0	16.71626299	0	7.245690758	0	13.67259915	122.8952529	29.66589618	4.93098722	24.17465031	22.61791562	26.98086016	50.15732324	22.98728734	3.783066348	20.74486847	6.57731973	31.73444068
9330162012Rik	113.5732456	43.06305559	110.3395041	80.71587879	7.799886482	55.02436566	113.1286286	111.4024954	85.90411812	77.71793203	106.3516612	104.4755474	112.1799592	97.797449	62.96338673	58.11262189	36.88038474	31.8285517	46.34256277	16.59589478	167.7216531	49.36468551
9330162B11Rik	10.50388399	19.99356152	15.97676077	1.593076555	0	3.482554789	0	8.151402103	0	5.037273372	0	21.92696675	49.3098722	36.26197547	4.279065117	109.9988914	100.3146465	118.4729424	30.26453079	40.10674571	217.0515511	1.175349655
9330175E14Rik	0	0.512655424	13.97966568	11.6825614	0	0	0	7.245690758	0	2.158831445	0	9.028751013	20.95669568	18.68041161	5.501655151	51.88626954	23.60344623	47.74282755	13.24073222	37.34076325	92.08247622	1.175349655
9330175M20Rik	0	0	0	1.062051037	0	9.751153408	20.32780045	3.622845379	0	0.719610482	0	43.85393349	0	69.22740772	8.558130235	174.3378657	131.2941697	127.3142068	38.77643007	74.68152649	499.8762995	22.33164344
9330178D15Rik	0	0	0	0.531025518	0	7.661620535	0	0	0	1.439220963	0	29.66589618	12.32746805	19.77925935	2.445180067	60.18807267	41.30603091	65.42535627	15.13226539	26.2768334	88.79381635	19.98094413
9330179D12Rik	3.938956494	13.32904101	18.97240342	14.33768899	38.99943241	4.179065746	0	1.811422689	0	2.158831445	0	5.159286293	35.74965734	13.1861729	1.83388505	68.48987579	28.0290924	63.6571034	34.04759714	62.23460541	256.5154695	0
9330182L06Rik	0.656492749	0	7.988380387	12.74461244	0	9.751153408	0	29.88847438	27.68810419	33.82169264	14.18022149	92.86715327	30.81867012	91.20436255	36.06640599	230.3750368	143.0958928	166.21577	55.80022864	78.83050019	542.6288777	743.9963315
9330182O14Rik	30.85515921	6.664520507	7.988380387	0	0	10.44766437	72.47302768	12.67995883	0	1.439220963	161.890862	60.62161394	62.87008705	46.15160515	4.890360134	95.47073595	148.9967543	139.6919769	22.69839809	34.57478078	299.2680477	0
9330188P03Rik	0	0	0	0	0	9.054642451	0	6.339979413	0	3.598052409	0	1.289821573	12.32746805	9.889629674	1.222590034	43.58446641	41.30603091	42.43806893	14.18649881	23.51085093	46.04123811	0
9330199G10Rik	0	0	0	0	0	0	0	2.717134034	0	0	0	55.46232765	0	7.691934191	3.056475084	141.1306531	57.53340019	102.5586666	19.86109833	22.1278597	223.6288708	8.227447584
9430007A20Rik	0	0	0	11.6825614	0	0	0	5.434268068	0	0	22.45201736	21.92696675	19.72394888	9.889629674	0	47.73536798	60.48383097	104.3269195	8.511899284	19.36187724	141.4123742	0
9430014N10Rik	16.41231873	0	0.499273774	1.062051037	0	0	0	4.528556724	0	3.598052409	0	3.86946472	16.02570846	27.47119354	1.222590034	93.39528517	33.92995396	102.5586666	5.674599523	58.08563172	200.6082518	31.73444068
9430015G10Rik	170.031622	138.4169644	194.2174982	167.2730383	248.8872868	243.7788352	159.9709514	79.70259834	93.7135834	133.1279391	256.425672	145.7498378	125.7401741	186.8041161	140.5978539	205.4696274	197.6788622	194.5078159	86.06475943	121.7032284	388.0618641	185.7052455
9430016H08Rik	196.9478247	201.4735815	184.2320227	227.8099474	114.1619749	209.6497983	110.4771763	175.7080009	174.6480418	226.6773018	191.4329902	197.3427007	49.3098722	160.4317703	155.8802293	249.0540938	253.737047	224.5681148	169.2922191	165.9589478	134.8350545	0
9430018G01Rik	1.969478247	0	22.46731984	12.21358692	0	10.44766437	0	5.434268068	0	7.196104817	0	100.6060827	28.35317651	79.11703739	13.44849037	101.6970883	107.6907234	84.87613787	51.0713957	52.55366679	217.0515511	54.06608412
9430019J16Rik	0	0	1.997095097	0	0	1.393021915	0	0	0	0	0	0	13.56021485	7.691934191	0.611295017	35.28266329	51.63253863	40.66981606	1.891533174	4.148973694	108.5257755	0
9430020K01Rik	0	0.512655424	21.96804606	5.841280702	0	4.179065746	4.419087054	8.151402103	2.839805558	15.8314306	8.271795871	88.99768855	181.2137803	80.21588513	23.84050565	143.2061039	129.8189543	144.9967355	36.8848969	80.21349142	384.7732042	23.5069931
9430021M05Rik	0	0	0	0	0	5.572087662	0	0	0	0	63.81099672	58.0419708	19.72394888	27.47119354	9.780720268	186.7905703	41.30603091	90.18089648	16.07803198	8.297947388	411.0824831	210.3875882
9430037G07Rik	0	25.12011576	4.493463968	6.903331738	26.94506239	32.03950406	0	18.11422689	0	12.95298867	94.53480995	21.92696675	6.163734024	18.68041161	6.724245184	45.6599172	60.48383097	30.06029883	16.07803198	40.10674571	88.79381635	91.67727308
9430038I01Rik	58.42785467	110.7335715	64.90559065	73.81254705	129.7617478	82.88480397	6.186721875	48.00270127	15.61893057	61.88650143	9.453480995	104.4755474	219.4289313	80.21588513	75.80058208	99.62163752	115.0668004	127.3142068	132.4073222	110.6392985	26.30927892	12.9288462
9430041J12Rik	0	0	0	0	0	0.696510958	0	1.811422689	8.519416673	0	7.090110747	36.11500405	44.37888498	25.27349806	3.667770101	103.7725391	61.95904636	111.399931	13.24073222	29.04281586	272.9587688	0
9430060I03Rik	5.251941993	15.37966271	11.48329681	4.779229665	0.709080589	11.84068628	8.838174108	16.30280421	20.58859029	11.51376771	47.26740498	43.85393349	28.35317651	63.73316901	31.17604585	89.24438361	67.85990792	111.399931	30.26453079	47.02170187	19.73195919	43.48793723
9430065F17Rik	0	0	2.496368871	2.655127592	0	4.875576704	0	7.245690758	0	0	0	19.3473236	3.698240415	15.38386838	0.611295017	22.8299586	39.83081552	35.36505744	13.24073222	9.680938619	0	0
9430069I07Rik	0	0	0	5.841280702	0	0	0	9.057113447	0	0	118.1685124	19.3473236	4.93098722	16.48271612	0	35.28266329	51.63253863	40.66981606	6.62036611	27.65982463	46.04123811	0
9430076C15Rik	0	0	0	0	0	0	0	9.962824792	2.129854168	0	42.54066448	52.8826845	8.629227634	28.57004128	4.890360134	93.39528517	88.51292337	125.5459539	23.64416468	37.34076325	506.4536192	44.66328689
9430078K24Rik	0	0	8.487654161	0	0	2.786043831	0	0	0	0	0	9.028751013	4.93098722	15.38386838	4.279065117	83.01803126	30.97952318	47.74282755	7.566132697	9.680938619	65.7731973	0
9430083A17Rik	24.94672446	31.27198084	44.4353659	39.82691387	75.16254246	43.88019034	111.3609938	43.47414455	17.03883335	38.85896601	151.2556959	74.80965125	51.7753658	73.62279869	38.51158606	58.11262189	82.61206181	93.71740223	69.98672745	56.70264048	342.0206259	36.4358393
9430091E24Rik	43.98501419	106.6323281	69.89832839	76.46767464	79.417026	139.3021915	40.6556009	116.8367635	100.8130973	84.19442636	202.0681563	51.59286293	24.6549361	83.51242836	92.30554753	101.6970883	125.3933081	72.49836776	147.5395876	81.59648265	0	55.24143378
9530002B09Rik	0	0	0	0	0	3.482554789	0	0	0	0	0	10.31857259	0	10.98847742	1.83388505	29.05631094	14.7521539	28.29204596	1.891533174	8.297947388	3.288659865	0
9530003J23Rik	0	0	0	9.55845933	0	0	0	9.962824792	6.389562505	0.719610482	0	29.66589618	6.163734024	18.68041161	4.890360134	16.60360625	59.00861558	45.97457468	11.34919905	16.59589478	0	0
9530014B07Rik	0	0	4.992737742	0	0	0	0	0.905711345	0	0	3.545055373	15.47785888	0	16.48271612	2.445180067	43.58446641	33.92995396	38.90156319	10.40343246	12.44692108	0	0
9530020I12Rik	0	0	0	0	0	18.1092849	0	5.434268068	0	4.31766289	40.17729423	36.11500405	24.6549361	32.96543225	8.558130235	141.1306531	72.28555409	208.6538389	38.77643007	42.87272817	332.1546463	158.6722034
9530026F06Rik	0	2.563277118	0	0	0	6.26859862	0	18.11422689	0	0	0	46.43357664	3.698240415	27.47119354	0.611295017	60.18807267	41.30603091	102.5586666	7.566132697	27.65982463	657.731973	22.33164344
9530026P05Rik	0	0	0	0	0	0	0	4.528556724	0	0	0	10.31857259	0	7.691934191	1.222590034	145.2815547	112.1163696	99.02216084	25.53569785	23.51085093	46.04123811	18.80559448
9530027J09Rik	0	14.86700729	7.988380387	9.027433812	0	6.26859862	0	0	0	2.158831445	17.72527687	2.579643146	0	1.098847742	3.056475084	33.20721251	4.425646169	3.536505744	8.511899284	9.680938619	0	0
9530036O11Rik	0	13.84169644	19.97095097	25.48922488	0	2.786043831	123.7344375	28.07705169	0	19.42948301	0	49.01321978	60.40459344	69.22740772	40.34547111	139.0552024	85.56249259	95.4856551	36.8848969	49.78768433	427.5257824	0
9530051G07Rik	0	0	0	0	0	6.965109577	0	0.905711345	0	2.158831445	0	20.63714517	14.79296166	13.1861729	6.724245184	41.50901563	22.12823084	58.35234478	8.511899284	12.44692108	115.1030953	0
9530052E02Rik	0	0	0	1.062051037	0	1.393021915	0	1.811422689	0	0.719610482	0	47.72339821	3.698240415	31.86658451	4.890360134	76.79167892	61.95904636	136.1554712	16.07803198	45.63871063	147.9896939	12.9288462
9530053A07Rik	8.534405738	2.563277118	50.42665119	22.83409729	15.59977296	19.50230682	4.419087054	52.531258	12.77912501	20.86870397	56.72088597	181.8648418	61.63734024	141.7513587	27.50827575	379.807493	268.4892009	562.3044134	83.22745966	156.2780091	815.5876465	11.75349655
9530059O14Rik	0	0	0	2.655127592	0	0	33.58506161	14.49138152	0	2.158831445	0	23.21678832	27.12042971	16.48271612	1.83388505	18.67905703	57.53340019	83.10788499	8.511899284	23.51085093	161.1443334	115.1842662
9530062K07Rik	0	0	4.992737742	2.655127592	0	18.80579586	0	1.811422689	0	4.31766289	0	11.60839416	0	17.58156387	1.222590034	16.60360625	38.35560013	56.58409191	11.34919905	40.10674571	29.59793878	0
9530068E07Rik	1236.832339	1033.513334	983.0700614	1018.506944	1338.744153	989.742071	994.2945871	1026.170954	1133.792369	1103.882479	911.0792309	804.8486617	913.4653824	861.4966294	1120.503766	790.7467478	778.9137257	983.148597	1042.234779	1156.180669	874.783524	1549.110845
9530077C05Rik	10.50388399	16.40497356	15.477487	1.062051037	10.63620884	18.1092849	0	18.11422689	24.84829863	8.635325781	80.35458846	60.62161394	45.61163178	54.94238708	23.22921064	97.54618674	76.71120025	107.8634252	41.61372983	48.4046931	595.2474355	0
9530080O11Rik	3.282463745	9.227797626	7.489106613	18.58589314	11.34528943	4.875576704	1.767634822	4.528556724	0	18.70987253	25.99707274	21.92696675	0	24.17465031	12.22590034	18.67905703	22.12823084	14.14602298	1.891533174	5.531964925	157.8556735	64.64423102
9530082P21Rik	150.3368395	168.150979	123.3206222	182.6727783	158.834052	166.4661189	339.3858857	74.26833027	75.96479867	112.2592352	290.6945406	162.5175182	204.6359696	140.6525109	103.9201528	442.0710165	193.253216	212.1903447	205.2313494	217.1296233	115.1030953	347.9034978
9530091C08Rik	7.22142024	2.563277118	3.994190194	27.61332695	0.709080589	21.59183969	0	20.83136093	6.389562505	6.476494336	50.81246035	52.8826845	106.0162252	65.93086449	15.89367044	269.8086016	178.5010621	203.3490803	41.61372983	65.00058787	1062.237136	1584.371335
9630001P10Rik	0	0	0	0	0	2.089532873	0	2.717134034	0	0.719610482	0	30.95571776	0	12.08732516	0	18.67905703	10.32650773	47.74282755	6.62036611	12.44692108	46.04123811	0
9630013A20Rik	3.282463745	14.86700729	17.97385587	0	0	4.875576704	0	2.717134034	3.549756947	7.196104817	0	24.50660989	46.84437859	23.07580257	3.667770101	35.28266329	28.0290924	33.59680457	12.29496563	31.80879832	0	0
9630013K17Rik	36.1071012	62.03130626	40.44117571	35.57870973	2.127241768	6.965109577	0	16.30280421	0	8.635325781	0	16.76768045	0	31.86658451	11.0033103	20.75450782	41.30603091	58.35234478	52.01716229	47.02170187	36.17525851	5.876748274
9630028B13Rik	56.45837642	33.32260254	77.387435	37.7028118	176.5610667	51.54181087	102.5228196	13.58567017	0	5.756883854	0	38.6946472	73.96480829	51.64584385	20.17273555	217.9223321	241.9353239	272.3109423	121.0581231	195.0017636	670.8866124	285.6099661
9630028H03Rik	0	0.512655424	1.497821323	0	0	0	0	0	0	7.196104817	0	15.47785888	1.232746805	21.97695483	3.667770101	26.98086016	25.07866162	30.06029883	8.511899284	13.82991231	72.35051703	1.175349655
9630028I04Rik	0	0	8.986927936	0.531025518	0	7.661620535	0	5.434268068	1.419902779	0.719610482	0	76.09947282	28.35317651	59.33777804	12.22590034	155.6588086	153.4224005	86.64439074	36.8848969	31.80879832	430.8144423	77.57307722
9830107B12Rik	3.282463745	0	0	0	0	1.393021915	0	8.151402103	4.259708336	1.439220963	50.81246035	43.85393349	70.26656788	35.16312773	9.780720268	76.79167892	72.28555409	116.7046896	12.29496563	47.02170187	144.7010341	16.45489517
9830132P13Rik	0	2.050621695	7.988380387	4.248204147	2.127241768	2.786043831	0	0	0	2.878441927	116.9868273	47.72339821	86.29227634	37.36082321	0.611295017	66.41442501	106.215508	97.25390797	33.10183055	44.2557194	157.8556735	12.9288462
9830147E19Rik	85.34405738	117.398092	169.7530832	119.4807416	72.32622011	142.7847463	93.68464554	113.2139181	131.341007	123.0533924	218.611748	166.3869829	144.2313762	223.0660915	97.80720268	103.7725391	101.7898619	68.96186202	112.5462239	94.04340373	144.7010341	228.017833
9830166K06Rik	0	0	0	5.310255183	0	4.179065746	29.16597456	3.622845379	0	2.878441927	0	38.6946472	54.24085941	49.44814837	4.279065117	72.64077736	75.23598487	144.9967355	16.07803198	37.34076325	16.44329932	0
9930012K11Rik	0	32.29729169	12.48184436	32.39255662	51.76288302	15.32324107	8.838174108	16.30280421	29.81795835	17.27065156	7.090110747	37.40482562	13.56021485	53.84353934	19.56144054	170.1869641	92.93856954	153.8379999	32.15606396	53.93665802	397.9278436	45.83863654
9930014A18Rik	145.0848975	186.0939188	210.1942589	82.83998086	124.0891031	78.00922727	0	65.21121682	62.47572227	79.87676347	119.3501976	78.67911597	152.8606038	63.73316901	82.52482726	184.7151196	125.3933081	132.6189654	72.82402721	120.3202371	697.1958913	21.15629379
9930021J03Rik	1005.746892	1109.386337	1158.81443	1049.306424	905.4959125	1317.102221	827.2530965	998.0939019	786.6261395	1055.668577	1409.750353	1011.220113	740.8808297	1020.829552	1130.284486	886.2174838	1050.353357	486.2695399	1020.482147	679.0486946	453.8350613	1298.761369
9930104L06Rik	99.78689786	180.9673645	164.7603455	182.1417528	189.3245173	116.3173299	15.02489598	53.43696934	106.4927084	80.59637396	53.1758306	96.73661799	106.0162252	139.5536632	105.1427429	120.3761453	163.7489082	143.2284827	168.3464525	118.9372459	134.8350545	95.20332205
9930111H07Rik	0	0	2.496368871	5.841280702	0	0	0	0	9.229368062	0	0	19.3473236	22.18944249	8.790781933	0.611295017	49.81081876	23.60344623	30.06029883	9.457665871	13.82991231	0	0
9930111J21Rik1	0	0	9.48620171	0	0	2.089532873	0	0	14.90897918	2.878441927	0	11.60839416	0	2.197695483	4.279065117	33.20721251	13.27693851	31.8285517	6.62036611	23.51085093	36.17525851	11.75349655
9930111J21Rik2	0	0	0	0	0	0	0	0	0	0	0	0	0	4.395390966	2.445180067	8.301803126	16.22736928	15.91427585	0.945766587	0	0	0
a	3.938956494	0	0	0	0	0	0	4.528556724	0	1.439220963	44.90403473	29.66589618	4.93098722	15.38386838	4.890360134	31.13176172	36.88038474	44.20632181	15.13226539	44.2557194	427.5257824	0
A130010J15Rik	85.34405738	117.9107474	210.1942589	136.4735582	54.59920537	153.2324107	133.456429	208.3136093	327.2875905	228.1165227	254.0623018	255.3846715	483.2367475	216.4730051	236.5711715	178.4887672	163.7489082	203.3490803	129.5700224	150.7460442	289.4020681	426.6519247
A130077B15Rik	0	0	3.494916419	0	0	4.875576704	0	6.339979413	0	0.719610482	0	18.05750203	7.396480829	12.08732516	7.335540201	37.35811407	64.90947714	68.96186202	12.29496563	5.531964925	128.2577347	9.402797239
A1bg	47.92397068	0	0	3.717178628	0	0	0	9.057113447	0.709951389	0.719610482	0	24.50660989	32.05141693	31.86658451	1.222590034	53.96172032	36.88038474	102.5586666	38.77643007	63.61759664	115.1030953	0
A1cf	774.6614439	679.2684363	601.6248979	832.6480127	532.5195226	897.1061136	200.6265522	226.4278362	389.0533614	356.2071885	750.370054	386.946472	440.0906093	691.1752294	402.843416	558.2962603	935.286557	523.4028502	781.2032009	634.7929752	542.6288777	1799.460322
A230001M10Rik	0	0	4.493463968	0	0	0.696510958	0	3.622845379	0	0	0	32.24553933	14.79296166	16.48271612	9.780720268	53.96172032	50.15732324	72.49836776	19.86109833	53.93665802	39.46391838	0
A230009B12Rik	0	0	0	9.55845933	0	0	0	5.434268068	11.35922223	0.719610482	1.181685124	68.36054338	147.9296166	49.44814837	9.169425251	205.4696274	95.88900032	205.1173332	37.83066348	44.2557194	572.2268165	181.0038469
A230020J21Rik	0	0	1.497821323	2.655127592	14.18161179	0	0	0	0	2.878441927	0	0	0	10.98847742	0	24.90540938	8.851292337	3.536505744	2.837299761	11.06392985	6.57731973	27.03304206
A230028O05Rik	0	0	0.499273774	3.18615311	0	0	0	0.905711345	0	0.719610482	0	37.40482562	32.05141693	47.25045289	3.056475084	95.47073595	82.61206181	141.4602298	13.24073222	63.61759664	312.4226872	4.70139862
A230046K03Rik	564.5837642	695.6734099	638.0718834	655.8165151	436.793643	785.6643603	338.5020683	546.1439409	542.4028615	630.378782	503.397863	602.3466747	812.3801444	825.2346539	554.4445802	624.7106853	742.0333409	624.1932639	766.0709356	709.4745017	496.5876396	610.0064709
A230050P20Rik	224.5205202	133.2904101	235.1579476	127.4461244	116.2892166	91.93944642	38.88796607	70.64548489	93.00363201	92.82975215	8.271795871	73.51982967	8.629227634	106.5882309	73.96669703	39.43356485	75.23598487	139.6919769	57.69176181	120.3202371	526.1855784	189.2312944
A230056J06Rik	0	0	3.994190194	1.593076555	0	11.84068628	0	10.86853614	1.419902779	0.719610482	24.81538761	126.4025142	29.58592332	28.57004128	4.279065117	120.3761453	100.3146465	114.9364367	30.26453079	20.74486847	134.8350545	0
A230056P14Rik	0	7.689831355	24.96368871	0	0	15.32324107	0	6.339979413	34.78761808	12.95298867	16.54359174	36.11500405	3.698240415	18.68041161	12.83719535	33.20721251	36.88038474	19.45078159	21.7526315	6.914956157	269.6701089	129.288462
A230057D06Rik	0	0	0	2.655127592	0	0	0	0	0	0.719610482	0	12.89821573	0	12.08732516	2.445180067	14.52815547	41.30603091	33.59680457	11.34919905	6.914956157	0	0
A230065H16Rik	0	0	0	0	0	9.054642451	0	0	0	0	0	24.50660989	0	9.889629674	2.445180067	8.301803126	36.88038474	70.73011489	1.891533174	5.531964925	29.59793878	0
A230070E04Rik	0	1.025310847	0	0	0	0	0	0	0	0.719610482	0	25.79643146	20.95669568	10.98847742	1.83388505	6.226352345	45.73167707	53.04758617	8.511899284	16.59589478	217.0515511	101.0800703
A230072C01Rik	0	23.58214949	29.45715268	6.903331738	1.418161179	5.572087662	8.838174108	7.245690758	0	7.915715299	34.26886861	33.5353609	78.89579551	50.54699611	12.22590034	37.35811407	51.63253863	21.21903447	9.457665871	23.51085093	226.9175307	83.4498255
A230072E10Rik	89.28301387	11.79107474	31.95352155	12.74461244	48.21748007	4.179065746	3.535269643	0	1.419902779	12.95298867	15.36190662	25.79643146	56.70635302	39.5585187	26.28568572	68.48987579	63.43426175	70.73011489	18.91533174	35.95777201	16.44329932	10.57814689
A230077H06Rik	0	0	0	0	0	0	0	9.057113447	0	1.439220963	0	10.31857259	13.56021485	17.58156387	3.667770101	37.35811407	56.0581848	104.3269195	13.24073222	40.10674571	167.7216531	0
A230103J11Rik	0	0	9.985475484	0	46.79931889	10.44766437	0	5.434268068	2.839805558	5.756883854	53.1758306	9.028751013	6.163734024	21.97695483	7.335540201	51.88626954	19.17780006	10.60951723	11.34919905	45.63871063	0	0
A230108P19Rik	0	0	0	9.55845933	13.4725312	0	0	9.057113447	32.65776391	0.719610482	0	32.24553933	103.5507316	13.1861729	3.667770101	47.73536798	91.46335415	84.87613787	13.24073222	2.765982463	269.6701089	0
A2m	1.969478247	1.025310847	3.994190194	2.124102073	20.56333709	9.054642451	0	19.01993824	0	9.354936263	86.26301408	113.5042984	51.7753658	91.20436255	14.05978539	323.7703219	237.5096777	403.1616549	56.74599523	121.7032284	647.8659934	77.57307722
A330009N23Rik	0	19.99356152	21.46877229	6.37230622	0	2.089532873	28.28215714	0	0	10.79415723	0	18.05750203	13.56021485	20.87810709	7.335540201	26.98086016	61.95904636	45.97457468	1.891533174	9.680938619	134.8350545	8.227447584
A330015K06Rik	0.656492749	0	0	0	0	4.179065746	0	3.622845379	0	0	24.81538761	43.85393349	43.14613817	32.96543225	3.667770101	41.50901563	70.8103387	100.7904137	29.3187642	44.2557194	233.4948504	5.876748274
A330023F24Rik	14.44284048	33.83525796	33.95061665	79.12280223	6.381725304	89.84991355	5.302904465	45.28556724	2.839805558	30.94325072	29.54212811	141.8803731	119.5764401	176.9144864	69.68763191	583.2016696	451.4159092	373.101356	322.5064062	369.2586588	226.9175307	331.4486027
A330032B11Rik	0	0	0	0	0	5.572087662	0	0.905711345	0	1.439220963	0	11.60839416	1.232746805	31.86658451	3.667770101	14.52815547	23.60344623	44.20632181	10.40343246	9.680938619	36.17525851	0
A330033J07Rik	0	0	0	8.496408293	0.709080589	0.696510958	44.19087054	0	0	2.158831445	0	10.31857259	40.68064456	17.58156387	6.112950168	45.6599172	81.13684642	30.06029883	16.07803198	17.97888601	101.9484558	49.36468551
A330035P11Rik	24.29023172	49.72757609	23.46586739	72.75049601	80.83518718	101.6905998	96.33609777	144.0081038	181.0376043	159.7535269	116.9868273	139.3007299	168.8863123	112.0824696	95.97331763	134.9043008	97.36421571	134.3872183	115.3835236	124.4692108	32.88659865	22.33164344
A330040F15Rik	21.66426072	18.96825067	11.98257058	67.44024083	0	34.12903693	0	13.58567017	1.419902779	14.39220963	196.1597307	27.08625304	154.0933506	50.54699611	25.06309569	47.73536798	17.70258467	68.96186202	36.8848969	34.57478078	154.5670136	10.57814689
A330041J22Rik	0	0	0.499273774	0	0	0	0	0	0	0.719610482	0	18.05750203	0	2.197695483	0	64.33897423	26.55387701	33.59680457	1.891533174	6.914956157	226.9175307	0
A330048O09Rik	0	0	0.499273774	0	0	0	0	0	0	0	0	25.79643146	6.163734024	16.48271612	0	85.09348205	19.17780006	40.66981606	4.728832935	23.51085093	263.0927892	14.10419586
A330049N07Rik	0	0	0	0	0	2.089532873	0	5.434268068	0	0	0	27.08625304	39.44789776	6.593086449	3.056475084	85.09348205	50.15732324	70.73011489	1.891533174	13.82991231	42.75257824	16.45489517
A330050F15Rik	0	0	0	0	0	0	0	10.86853614	2.839805558	2.878441927	9.453480995	42.56411192	12.32746805	19.77925935	6.112950168	60.18807267	79.66163103	90.18089648	52.96292888	40.10674571	75.63917689	9.402797239
A330069E16Rik	7.22142024	9.227797626	19.47167719	21.24102073	8.508967071	18.80579586	0	2.717134034	0	7.915715299	5.908425622	6.449107866	29.58592332	20.87810709	7.946835218	26.98086016	17.70258467	15.91427585	17.96956515	23.51085093	6.57731973	22.33164344
A330070K13Rik	0	0	0	0	0	0.696510958	0	0.905711345	0	0	220.9751183	24.50660989	29.58592332	38.45967095	1.222590034	56.0371711	36.88038474	60.12059766	19.86109833	23.51085093	26.30927892	34.08513999
A330074K22Rik	0	0	0.499273774	10.08948485	0	0.696510958	0	9.962824792	2.129854168	0	0	39.98446877	62.87008705	19.77925935	1.83388505	56.0371711	73.76076948	93.71740223	17.96956515	66.3835791	407.7938232	198.6340917
A330076C08Rik	0	0	9.985475484	2.124102073	0	10.44766437	0	3.622845379	0	0	70.90110747	43.85393349	3.698240415	18.68041161	7.946835218	76.79167892	57.53340019	56.58409191	37.83066348	41.48973694	269.6701089	1.175349655
A330076H08Rik	5.908434742	2.050621695	0	0	0	0	0	0	0	0	0	12.89821573	81.36128912	0	1.222590034	16.60360625	14.7521539	14.14602298	9.457665871	15.21290354	0	0
A330093E20Rik	0	0	0	0	0	1.393021915	0	5.434268068	6.389562505	0.719610482	23.63370249	24.50660989	8.629227634	27.47119354	6.724245184	62.26352345	36.88038474	97.25390797	9.457665871	40.10674571	29.59793878	29.38374137
A330102I10Rik	0	4.101243389	11.98257058	0	0	16.01975203	0	16.30280421	9.229368062	9.354936263	5.908425622	27.08625304	4.93098722	54.94238708	5.501655151	107.9234406	69.33512331	88.41264361	12.29496563	19.36187724	279.5360885	0
A3galt2	0	4.613898813	0	0.531025518	0	9.054642451	0	18.11422689	1.419902779	6.476494336	0	101.8959043	48.07712539	54.94238708	4.890360134	203.3941766	113.591585	192.7395631	21.7526315	65.00058787	499.8762995	17.63024482
A430005L14Rik	378.7963162	409.6116835	292.5744317	240.0235343	482.8838813	261.8881201	463.1203232	198.3507845	211.565514	310.8717281	148.8923257	188.3139497	157.791591	153.8386838	279.3618227	157.7342594	147.521539	166.21577	189.1533174	204.6827022	223.6288708	0
A430033K04Rik	291.4827806	158.9231813	194.2174982	156.1215024	160.9612938	266.0671859	84.84647143	159.4051967	215.115271	158.314306	341.507001	205.0816301	260.1095758	208.7810709	195.6144054	244.9031922	190.3027852	157.3745056	287.5130425	206.0656935	272.9587688	48.18933585
A430035B10Rik	14.44284048	22.55683864	2.995642645	18.05486762	0	16.01975203	42.42323572	21.73707227	0	11.51376771	43.7223496	41.27429034	20.95669568	34.06427999	18.3388505	47.73536798	56.0581848	79.57137925	27.42723103	31.80879832	105.2371157	0
A430046D13Rik	27.57269546	13.32904101	42.93754458	23.89614832	14.18161179	44.5767013	5.302904465	20.83136093	41.88713197	30.94325072	0	76.09947282	51.7753658	75.82049417	33.62122592	68.48987579	106.215508	88.41264361	69.04096086	55.31964925	164.4329932	24.68234275
A430078G23Rik	0	0	2.995642645	1.062051037	0	4.179065746	0	3.622845379	0	0	94.53480995	100.6060827	94.92150398	64.83201675	13.44849037	178.4887672	174.075416	236.9458849	26.48146444	81.59648265	720.2165104	69.34562964
A430078I02Rik	32.1681447	8.715142202	24.96368871	42.48204147	27.65414298	22.28835065	20.32780045	64.30550548	36.20752086	88.51208925	3.545055373	90.28751013	43.14613817	65.93086449	72.74410699	105.8479899	104.7402927	192.7395631	56.74599523	69.14956157	131.5463946	143.3926579
A430085M09Rik	0	0	0	0	0	0	0	7.245690758	0	0	34.26886861	39.98446877	14.79296166	9.889629674	3.056475084	56.0371711	41.30603091	63.6571034	8.511899284	24.89384216	19.73195919	7.052097929
A430088P11Rik	0	14.86700729	26.46151003	63.7230622	36.87219064	48.75576704	6.186721875	93.28826851	33.3677153	33.10208216	0	67.07072181	6.163734024	103.2916877	29.3421608	118.3006946	141.6206774	130.8507125	88.90205919	77.44750895	394.6391838	84.62517515
A430089I19Rik	0	0	0	0	0	0	0	0	0	0	0	6.449107866	0	5.494238708	0	0	7.376076948	3.536505744	0	2.765982463	0	0
A430090L17Rik	0	2.050621695	1.497821323	0.531025518	0	2.089532873	0	15.39709286	9.939319452	8.635325781	0	36.11500405	120.8091869	45.0527574	14.05978539	93.39528517	85.56249259	123.7777011	35.93913031	19.36187724	545.9175376	0
A430093F15Rik	0	0	0	0.531025518	0	0	0	4.528556724	0	2.158831445	0	18.05750203	2.46549361	13.1861729	1.222590034	39.43356485	47.20689246	60.12059766	11.34919905	30.42580709	29.59793878	0
A430105I19Rik	122.7641441	157.3852151	103.848945	124.7909968	103.525766	147.660323	14.14107857	77.89117565	105.0728056	58.28844902	55.53920085	135.4312652	131.9039081	186.8041161	99.64108773	315.4685188	393.882509	583.5234478	269.5434773	304.2580709	299.2680477	713.4372405
A4galt	0	1.025310847	3.994190194	9.027433812	24.81782062	35.52205884	0	11.77424748	30.52790974	15.11182012	363.9590183	196.0528791	424.0649009	383.4978618	237.7937615	205.4696274	141.6206774	178.5935401	196.7194501	196.3847548	85.50515649	95.20332205
A4gnt	261.9406069	65.61989423	197.2131408	646.7890813	343.1950052	709.048155	6215.88785	8023.696803	5631.334421	6023.859343	4028.364589	6040.234427	3408.544915	4098.702076	5236.964409	163.9606117	60.48383097	192.7395631	173.0752854	224.0445795	226.9175307	25.85769241
A530006G24Rik	0	0	0	0	0	0	0	4.528556724	0	0	0	5.159286293	0	7.691934191	0.611295017	16.60360625	17.70258467	15.91427585	2.837299761	9.680938619	0	0
A530013C23Rik	0	16.91762898	0.998547548	0	0	0	0	14.49138152	0	1.439220963	0	30.95571776	14.79296166	10.98847742	3.667770101	41.50901563	60.48383097	72.49836776	11.34919905	24.89384216	0	15.27954551
A530016L24Rik	0	8.715142202	0	0	0	9.751153408	0	2.717134034	0	2.878441927	0	51.59286293	34.51691054	30.76773676	1.222590034	66.41442501	41.30603091	130.8507125	9.457665871	24.89384216	259.8041293	3.526048965
A530032D15Rik	0	0	0.499273774	0	0.709080589	5.572087662	0	4.528556724	0	2.878441927	2.363370249	78.67911597	103.5507316	41.75621418	14.6710804	116.2252438	166.699339	249.323655	26.48146444	118.9372459	542.6288777	0
A530046M15Rik	0	0	0	0	0	0	0	6.339979413	0	0	0	39.98446877	28.35317651	7.691934191	3.667770101	80.94258048	20.65301545	12.37777011	8.511899284	26.2768334	108.5257755	0
A530050N04Rik	0	0	0	0	0	0.696510958	0	0	1.419902779	2.158831445	0	12.89821573	0	20.87810709	0.611295017	85.09348205	47.20689246	31.8285517	3.783066348	17.97888601	0	23.5069931
A530053G22Rik	0	0	0	0	0	0.696510958	0	6.339979413	0	0	0	19.3473236	0	1.098847742	1.222590034	10.37725391	14.7521539	22.98728734	0.945766587	5.531964925	0	0
A530058N18Rik	0	0	0	0	0	0.696510958	0	0	0	2.878441927	24.81538761	46.43357664	0	8.790781933	0	26.98086016	42.7812463	35.36505744	5.674599523	12.44692108	75.63917689	0
A530064D06Rik	0	0	5.492011516	0	0	0	0.883817411	6.339979413	16.32888196	0	0	43.85393349	41.91339137	18.68041161	3.667770101	56.0371711	60.48383097	81.33963212	5.674599523	42.87272817	59.19587757	0
A530065N20Rik	0	0	0	0	0	0.696510958	0	0	0	0	139.4388447	7.738929439	27.12042971	18.68041161	2.445180067	80.94258048	69.33512331	70.73011489	26.48146444	8.297947388	207.1855715	101.0800703
A530072M11Rik	5.251941993	7.689831355	2.496368871	19.11691866	7.090805893	12.53719724	0	19.92564958	29.81795835	27.34519831	86.26301408	55.46232765	34.51691054	53.84353934	18.95014552	62.26352345	98.8394311	127.3142068	42.55949642	102.3413511	605.1134151	59.9428324
A530088E08Rik	0	0	0	0	0	0	0	0	0	0	0	25.79643146	0	2.197695483	2.445180067	4.150901563	16.22736928	5.304758617	1.891533174	6.914956157	3.288659865	0
A530099J19Rik	0	0	9.48620171	8.496408293	0	0.696510958	0	0	0	0	0	19.3473236	96.15425078	5.494238708	4.279065117	76.79167892	28.0290924	47.74282755	6.62036611	22.1278597	42.75257824	0
A630001G21Rik	5.908434742	20.50621695	8.986927936	61.06793461	12.05437002	29.94997118	4.419087054	5.434268068	0	3.598052409	107.5333463	46.43357664	40.68064456	76.91934191	21.39532559	195.0923735	116.5420158	268.7744366	121.0581231	211.5976584	184.1649524	7.052097929
A630010A05Rik	15.75582598	0	0	0	0	0	0	2.717134034	0	0.719610482	0	15.47785888	24.6549361	24.17465031	5.501655151	33.20721251	16.22736928	30.06029883	27.42723103	16.59589478	36.17525851	0
A630012P03Rik	0	0	1.497821323	0	0	1.393021915	0	0.905711345	0	0	34.26886861	9.028751013	0	6.593086449	3.056475084	35.28266329	47.20689246	63.6571034	8.511899284	19.36187724	88.79381635	0
A630019I02Rik	0	1.025310847	0	0	0	0	0	5.434268068	0	0	0	23.21678832	0	8.790781933	1.222590034	12.45270469	54.58296941	42.43806893	10.40343246	15.21290354	111.8144354	0
A630020A06	23.63373897	0	0	4.779229665	0	14.62673011	6.186721875	9.962824792	2.129854168	2.878441927	74.44616284	59.33179237	46.84437859	48.34930063	12.22590034	174.3378657	113.591585	155.6062528	28.37299761	66.3835791	253.2268096	0
A630023A22Rik	0	0	0	0	0	0	0	0	0	2.158831445	56.72088597	5.159286293	14.79296166	3.296543225	1.222590034	22.8299586	19.17780006	10.60951723	5.674599523	1.382991231	134.8350545	0
A630023P12Rik	0	0	0	0	0	0.696510958	0	0	0	0.719610482	0	14.18803731	0	7.691934191	0.611295017	26.98086016	10.32650773	31.8285517	2.837299761	0	13.15463946	27.03304206
A630033H20Rik	0	0	0	0	0	0	0	0.905711345	0	0	0	0	8.629227634	9.889629674	4.890360134	26.98086016	17.70258467	24.75554021	4.728832935	9.680938619	0	0
A630066F11Rik	8.534405738	4.101243389	14.97821323	15.93076555	0	8.358131493	0	20.83136093	0	10.79415723	0	15.47785888	3.698240415	8.790781933	9.169425251	18.67905703	20.65301545	17.68252872	4.728832935	22.1278597	190.7422722	16.45489517
A630072M18Rik	31.51165196	26.14542661	40.44117571	69.03331738	18.43609532	84.97433684	0	26.265629	9.939319452	26.62558782	5.908425622	72.2300081	73.96480829	72.52395094	50.73748639	128.6779485	144.5711082	129.0824597	132.4073222	58.08563172	207.1855715	352.6048965
A630073D07Rik	0	0	0	0	0	0	0	0	0	0	0	0	0	5.494238708	0	10.37725391	20.65301545	3.536505744	0	0	75.63917689	0
A630075F10Rik	0	0	0	2.655127592	0	0.696510958	0	3.622845379	0	5.756883854	16.54359174	55.46232765	18.49120207	12.08732516	8.558130235	107.9234406	67.85990792	122.0094482	18.91533174	33.19178955	772.8350682	0
A630076J17Rik	0	0	0	1.593076555	0	0	0	4.528556724	0	0	0	7.738929439	0	4.395390966	1.222590034	8.301803126	28.0290924	28.29204596	9.457665871	5.531964925	154.5670136	0
A630077J23Rik	0	0	0.998547548	0	0	0.696510958	0	4.528556724	0	2.158831445	0	10.31857259	34.51691054	9.889629674	4.279065117	22.8299586	29.50430779	19.45078159	4.728832935	22.1278597	171.010313	0
A630089N07Rik	106.3518253	244.0239817	182.2349276	76.46767464	53.1810442	50.84529992	13.25726116	78.79688699	102.2330001	87.07286829	0	88.99768855	119.5764401	107.6870787	64.79727178	91.31983439	85.56249259	107.8634252	79.44439332	132.7671582	39.46391838	19.98094413
A630095E13Rik	0	0	0	0	0	0	0	7.245690758	0	0	30.72381323	16.76768045	11.09472124	16.48271612	1.222590034	33.20721251	19.17780006	40.66981606	7.566132697	12.44692108	0	0
A630095N17Rik	17.06881148	0	17.4745821	0	0	3.482554789	0	18.11422689	0	9.354936263	0	9.028751013	23.42218929	8.790781933	1.83388505	31.13176172	54.58296941	47.74282755	15.13226539	15.21290354	207.1855715	19.98094413
A730004F24Rik	0	0	0	0	0	12.53719724	0	0.905711345	0	0	14.18022149	3.86946472	0	8.790781933	0	14.52815547	13.27693851	38.90156319	9.457665871	15.21290354	29.59793878	0
A730006G06Rik	0	0	6.490559065	0	0	4.179065746	16.7925308	0	0	0	0	14.18803731	18.49120207	19.77925935	6.112950168	24.90540938	32.45473857	72.49836776	7.566132697	6.914956157	26.30927892	12.9288462
A730008H23Rik	0	0	0	0	0	0	0	0	0	0	0	0	0	0	0	0	0	0	0	0	0	0
A730017C20Rik	0	6.664520507	9.985475484	0	0	1.393021915	0	7.245690758	4.969659726	0	0	39.98446877	25.8876829	28.57004128	7.335540201	114.149793	106.215508	77.80312638	34.04759714	35.95777201	154.5670136	18.80559448
A730017L22Rik	122.7641441	61.00599541	123.819896	86.55715949	60.27185009	89.15340259	54.79667947	45.28556724	31.94781252	52.53156517	18.90696199	54.17250608	25.8876829	58.2389303	33.0099309	93.39528517	79.66163103	123.7777011	95.5224253	96.80938619	9.865979595	115.1842662
A730018C14Rik	0	0	0.499273774	0	0	5.572087662	0	4.528556724	7.099513894	0	0	50.30304136	13.56021485	39.5585187	0.611295017	112.0743422	82.61206181	125.5459539	18.91533174	11.06392985	355.1752654	102.25542
A730020E08Rik	66.30576766	22.04418322	36.94625929	24.95819936	0	1.393021915	2.651452232	27.17134034	22.71844446	28.06480879	0	34.82518248	72.73206149	25.27349806	18.3388505	91.31983439	61.95904636	31.8285517	17.96956515	26.2768334	315.711347	45.83863654
A730020M07Rik	0	0	1.497821323	0	0	0	6.186721875	15.39709286	0	2.878441927	28.36044299	65.78090024	80.12854232	47.25045289	12.22590034	153.5833578	97.36421571	231.6411263	27.42723103	62.23460541	325.5773266	115.1842662
A730036I17Rik	15.75582598	0.512655424	5.99128529	6.903331738	24.10874004	26.46741639	0	9.057113447	2.839805558	2.158831445	10.63516612	87.70786698	168.8863123	58.2389303	12.22590034	267.7331508	168.1745544	270.5426895	70.93249403	69.14956157	638.0000138	0
A730043L09Rik	0	0	0	0.531025518	0	13.93021915	0	2.717134034	0	0.719610482	8.271795871	15.47785888	0	38.45967095	3.667770101	29.05631094	54.58296941	84.87613787	29.3187642	48.4046931	190.7422722	16.45489517
A730046J19Rik	0	0	0	0	0	0	0	5.434268068	0	0.719610482	0	14.18803731	45.61163178	21.97695483	1.83388505	66.41442501	53.10775402	129.0824597	6.62036611	30.42580709	9.865979595	0
A730056A06Rik	0	0	0	0	0	3.482554789	0	0.905711345	9.939319452	0	0	28.37607461	6.163734024	36.26197547	3.667770101	49.81081876	42.7812463	77.80312638	3.783066348	24.89384216	167.7216531	0
A730082K24Rik	0	2.563277118	0.499273774	0.531025518	0	8.358131493	0	0	0	0.719610482	4.726740498	36.11500405	50.542619	18.68041161	4.279065117	62.26352345	64.90947714	83.10788499	34.99336372	58.08563172	0	84.62517515
A730085K08Rik	0	1.537966271	2.995642645	0	0	2.786043831	0	10.86853614	9.939319452	0	0	3.86946472	6.163734024	7.691934191	1.222590034	22.8299586	33.92995396	35.36505744	3.783066348	19.36187724	0	59.9428324
A730090H04Rik	0	0	0	0	0	0	0	4.528556724	0	0	0	20.63714517	4.93098722	29.66888902	1.222590034	58.11262189	19.17780006	40.66981606	20.80686492	5.531964925	26.30927892	0
A730090N16Rik	0	1.025310847	0	16.46179107	0	1.393021915	0	12.67995883	0.709951389	2.158831445	0	9.028751013	1.232746805	12.08732516	1.83388505	37.35811407	19.17780006	45.97457468	2.837299761	12.44692108	0	0
A830009L08Rik	0	0	0	2.124102073	0	8.358131493	0	3.622845379	0	0.719610482	135.8937893	28.37607461	0	26.3723458	3.056475084	33.20721251	22.12823084	45.97457468	9.457665871	13.82991231	118.3917551	2.35069931
A830010M20Rik	176.5965495	184.0432971	231.1637575	184.2658549	189.3245173	270.2462516	45.95850536	79.70259834	100.8130973	160.4731374	212.7033224	166.3869829	157.791591	195.594898	167.4948346	523.013597	326.0226011	452.6727353	334.8013718	258.6193603	1118.144354	523.0305964
A830011K09Rik	3.282463745	0	0	0	0	5.572087662	0	0	0	0.719610482	57.9025711	49.01321978	82.59403593	12.08732516	7.946835218	168.1115133	54.58296941	114.9364367	9.457665871	69.14956157	184.1649524	0
A830018L16Rik	0	0	0.499273774	7.965382775	0	23.68137256	0	9.962824792	0	0.719610482	11.81685124	46.43357664	18.49120207	65.93086449	12.83719535	153.5833578	159.3232621	159.1427585	48.23409594	37.34076325	450.5464015	16.45489517
A830019L24Rik	0	0	0	1.062051037	0	6.965109577	0	0	0	2.158831445	17.72527687	12.89821573	17.25845527	24.17465031	3.667770101	35.28266329	44.25646169	33.59680457	17.02379857	13.82991231	874.783524	0
A830052D11Rik	0	5.63920966	7.489106613	0	0	4.875576704	0	0	7.099513894	1.439220963	1.181685124	30.95571776	7.396480829	9.889629674	0.611295017	6.226352345	30.97952318	24.75554021	20.80686492	30.42580709	0	0
A830080D01Rik	217.9555927	203.5242032	240.1506854	219.8445646	192.8699203	348.2554789	52.14522724	197.4450732	208.7257085	230.9949646	203.2498414	269.5727088	285.9972587	219.7695483	221.9000911	188.8660211	281.7661394	261.7014251	275.2180768	284.8961937	733.3711499	292.6620641
A830082K12Rik	0	0	0	0	0	0	0	3.622845379	0	0.719610482	0	15.47785888	0	4.395390966	2.445180067	80.94258048	20.65301545	26.52379308	16.07803198	12.44692108	92.08247622	0
A830082N09Rik	5.908434742	8.715142202	6.989832839	19.64794418	0	10.44766437	59.21576652	4.528556724	0	9.354936263	69.71942234	87.70786698	85.05952954	89.00666707	22.0066206	201.3187258	143.0958928	212.1903447	73.76979379	80.21349142	253.2268096	21.15629379
A930001A20Rik	0	0	0	0	0	0	0	12.67995883	0	0	0	23.21678832	4.93098722	18.68041161	1.83388505	41.50901563	17.70258467	5.304758617	6.62036611	23.51085093	194.030932	0
A930001C03Rik	0	13.32904101	1.497821323	0.531025518	0	2.786043831	0	5.434268068	0	0	0	28.37607461	23.42218929	8.790781933	0.611295017	60.18807267	28.0290924	77.80312638	17.02379857	15.21290354	0	0
A930002C04Rik	22.97724622	0	0	0	0	0.696510958	0	5.434268068	0	2.158831445	0	42.56411192	20.95669568	34.06427999	7.335540201	70.56532657	63.43426175	81.33963212	22.69839809	74.68152649	217.0515511	12.9288462
A930003A15Rik	12.47336223	5.126554236	23.46586739	22.83409729	0	21.59183969	0	0	5.679611115	15.11182012	90.98975458	5.159286293	12.32746805	9.889629674	11.61460532	24.90540938	20.65301545	60.12059766	8.511899284	35.95777201	0	12.9288462
A930003O13Rik	0	0	0	10.08948485	0.709080589	0	6.186721875	2.717134034	0	0	0	21.92696675	38.21515095	17.58156387	1.83388505	43.58446641	44.25646169	45.97457468	7.566132697	29.04281586	131.5463946	0
A930004D18Rik	0	0	3.494916419	6.903331738	4.963564125	22.28835065	11.48962634	8.151402103	0	9.354936263	0	43.85393349	4.93098722	36.26197547	9.169425251	72.64077736	97.36421571	153.8379999	21.7526315	51.17067556	98.65979595	99.90472067
A930005H10Rik	45.95449243	67.1578605	37.94480684	27.61332695	19.8542565	34.12903693	68.93775804	8.151402103	31.23786113	28.06480879	86.26301408	50.30304136	9.861974439	49.44814837	22.61791562	51.88626954	67.85990792	53.04758617	56.74599523	73.29853526	13.15463946	24.68234275
A930006I01Rik	0	0	5.492011516	0	0	0	0	6.339979413	19.8786389	0	35.45055373	11.60839416	0	13.1861729	2.445180067	53.96172032	57.53340019	44.20632181	13.24073222	34.57478078	138.1237143	1.175349655
A930006K02Rik	0	0	0	13.27563796	0	4.179065746	0	5.434268068	16.32888196	2.878441927	0	1.289821573	25.8876829	15.38386838	4.890360134	18.67905703	19.17780006	15.91427585	5.674599523	11.06392985	6.57731973	118.7103151
A930007I19Rik	0	9.740453049	20.47022474	26.0202504	0	2.786043831	0	2.717134034	23.42839585	9.354936263	74.44616284	34.82518248	29.58592332	29.66888902	6.724245184	22.8299586	33.92995396	33.59680457	16.07803198	23.51085093	243.36083	0
A930009A15Rik	9.847391236	21.01887237	7.988380387	6.37230622	0	12.53719724	0	1.811422689	3.549756947	3.598052409	4.726740498	21.92696675	30.81867012	20.87810709	9.169425251	16.60360625	19.17780006	42.43806893	5.674599523	5.531964925	6.57731973	0
A930011G23Rik	12.47336223	0	0.499273774	1.062051037	0	11.84068628	0	13.58567017	13.4890764	2.158831445	5.908425622	91.5773317	113.412706	49.44814837	6.724245184	176.4133164	190.3027852	247.5554021	71.87826062	110.6392985	282.8247484	34.08513999
A930012L18Rik	0	8.715142202	23.96514116	6.37230622	0	15.32324107	0	11.77424748	0	5.037273372	66.17436697	77.38929439	61.63734024	63.73316901	29.3421608	215.8468813	168.1745544	118.4729424	70.93249403	118.9372459	121.680415	5.876748274
A930013F10Rik	0	41.52508932	41.43972326	59.47485805	46.79931889	51.54181087	50.37759241	9.962824792	1.419902779	12.95298867	15.36190662	32.24553933	24.6549361	74.72164643	25.6743907	126.6024977	66.38469253	102.5586666	79.44439332	103.7243423	440.6804219	72.8716786
A930015D03Rik	67.61875315	10.7657639	21.46877229	17.5238421	0	45.96972321	9.721991519	58.87123741	43.30703475	41.01779746	0	128.9821573	30.81867012	60.43662579	62.96338673	37.35811407	73.76076948	152.069747	38.77643007	77.44750895	197.3195919	17.63024482
A930016O22Rik	45.29799969	0	3.494916419	0	0	2.089532873	0	1.811422689	9.229368062	2.158831445	69.71942234	42.56411192	0	21.97695483	2.445180067	70.56532657	61.95904636	93.71740223	13.24073222	38.72375448	351.8866055	10.57814689
A930017M01Rik	0	0	0	0	0	2.786043831	0	11.77424748	0	1.439220963	14.18022149	54.17250608	48.07712539	27.47119354	4.890360134	139.0552024	70.8103387	65.42535627	6.62036611	62.23460541	207.1855715	15.27954551
A930018P22Rik	0	0	0	0	0	0	0	0	0	0	0	6.449107866	0	1.098847742	0	14.52815547	10.32650773	21.21903447	0.945766587	0	0	0
A930019D19Rik	8.534405738	6.151865084	15.477487	19.64794418	1.418161179	39.70112459	0.883817411	13.58567017	0	14.39220963	27.17875786	76.09947282	32.05141693	64.83201675	14.05978539	53.96172032	123.9180927	102.5586666	44.45102959	109.2563073	9.865979595	44.66328689
A930024E05Rik	11.16037673	18.96825067	38.94335439	38.23383732	14.89069237	50.84529992	0	1.811422689	0	7.915715299	0	9.028751013	18.49120207	26.3723458	19.56144054	49.81081876	36.88038474	54.81583904	29.3187642	13.82991231	59.19587757	11.75349655
A930031H19Rik	0	0	0	0	0	0	0	8.151402103	0	0	63.81099672	14.18803731	1.232746805	19.77925935	2.445180067	68.48987579	22.12823084	31.8285517	7.566132697	11.06392985	0	0
A930041C12Rik	0	0	4.493463968	0	0	1.393021915	0	9.962824792	0.709951389	10.79415723	0	6.449107866	2.46549361	17.58156387	8.558130235	12.45270469	32.45473857	45.97457468	11.34919905	12.44692108	108.5257755	0
AA387883	0	0	0	0	0	0	0	1.811422689	0	0.719610482	0	30.95571776	77.66304871	40.65736644	4.279065117	64.33897423	76.71120025	99.02216084	12.29496563	33.19178955	16.44329932	23.5069931
AA388235	23.63373897	16.91762898	0.499273774	1.062051037	0	2.786043831	7.070539286	7.245690758	5.679611115	5.037273372	23.63370249	50.30304136	14.79296166	29.66888902	3.667770101	136.9797516	112.1163696	309.4442526	45.39679618	29.04281586	194.030932	21.15629379
AA413626	0	0	0	0	0	0	0	3.622845379	0	4.31766289	0	7.738929439	0	16.48271612	2.445180067	2.075450782	17.70258467	42.43806893	3.783066348	16.59589478	0	2.35069931
AA414768	0	0	0.998547548	13.80666348	14.18161179	7.661620535	0.883817411	1.811422689	0	1.439220963	0	1.289821573	3.698240415	6.593086449	0.611295017	18.67905703	14.7521539	58.35234478	1.891533174	15.21290354	13.15463946	22.33164344
AA415398	51.20643443	5.126554236	42.43827081	19.64794418	1.418161179	43.88019034	0	37.13416513	39.75727781	41.01779746	2.363370249	78.67911597	9.861974439	80.21588513	30.56475084	155.6588086	137.1950312	123.7777011	82.28169308	88.51143881	805.7216669	545.3622399
AA465934	0	1.025310847	23.96514116	5.841280702	0	35.52205884	0	4.528556724	3.549756947	2.158831445	0	9.028751013	0	14.28502064	0	10.37725391	5.900861558	30.06029883	7.566132697	27.65982463	0	0
AA467197	108.3213036	314.2577747	259.6223626	645.1960048	542.4466508	602.4819784	59.21576652	240.0135064	86.61406951	203.6497663	36.63223886	187.0241281	110.9472124	214.2753096	165.0496545	780.3694939	964.7908647	933.6375165	754.7217365	943.2000198	0	260.9276234
AA474331	5.251941993	12.30373017	0	13.80666348	0	16.01975203	3.535269643	10.86853614	0	19.42948301	34.26886861	15.47785888	1.232746805	16.48271612	7.946835218	60.18807267	22.12823084	90.18089648	17.02379857	33.19178955	75.63917689	35.26048965
AA536875	0	0	0	0.531025518	0	0	0	6.339979413	19.16868751	0.719610482	0	21.92696675	1.232746805	30.76773676	11.0033103	64.33897423	61.95904636	68.96186202	18.91533174	30.42580709	95.37113608	0
AA543186	15.75582598	7.177175931	1.997095097	23.36512281	31.19954593	11.14417532	5.302904465	10.86853614	2.839805558	5.756883854	3.545055373	24.50660989	2.46549361	23.07580257	11.61460532	18.67905703	28.0290924	22.98728734	16.07803198	31.80879832	161.1443334	51.71538481
AA543401	8.534405738	7.177175931	0	0	0	0	0	2.717134034	0	0	5.908425622	20.63714517	11.09472124	28.57004128	3.056475084	53.96172032	35.40516935	90.18089648	17.96956515	13.82991231	157.8556735	0
AA545190	0	0	0	0	0	0	0	3.622845379	0.709951389	2.878441927	17.72527687	9.028751013	0	7.691934191	5.501655151	49.81081876	45.73167707	42.43806893	5.674599523	29.04281586	9.865979595	0
AA619741	0	0	0	10.08948485	0	0	0	4.528556724	1.419902779	0	0	29.66589618	38.21515095	26.3723458	4.890360134	62.26352345	85.56249259	106.0951723	21.7526315	56.70264048	328.8659865	16.45489517
AA792892	0	0	0	0	0	0	0	0	0	0	0	0	0	3.296543225	0.611295017	0	4.425646169	7.073011489	2.837299761	0	0	0
AA986860	508.1253878	438.3203872	653.0500967	622.3619075	857.987513	710.4411769	544.431525	345.0760223	397.5727781	294.320687	718.4645556	487.5525547	761.8375254	692.2740772	498.8167337	844.7084681	722.8555409	505.7203215	674.3315766	399.6844659	295.9793878	498.3482537
Aaas	357.1320555	438.8330426	377.4509733	315.4291579	224.0694662	247.957901	294.3111978	324.2446614	308.8288544	304.3952338	72.08279259	335.353609	287.2300055	253.8338283	253.687432	342.449379	194.7284314	468.5870111	213.7432487	224.0445795	575.5154763	61.11818205
Aacs	897.425588	1286.765113	785.8569206	1997.718	2216.585922	1521.179932	3319.618195	3384.643295	2968.306759	2635.933195	2910.490461	2513.862246	2867.369068	1990.01326	2867.584924	1519.229972	1062.15508	2015.808274	1888.695874	3303.966052	1900.845402	1342.249306
Aadac	521.9117355	721.3061811	567.1750075	793.8831499	853.0239489	827.4550178	111.3609938	32.60560841	39.75727781	138.884823	2.363370249	46.43357664	104.7834784	31.86658451	102.6975628	566.5980634	622.5408944	376.6378618	467.208694	367.8756675	124.9690749	381.9886378
Aadacl2	16.41231873	0	0	0	0	1.393021915	0	5.434268068	0	0	4.726740498	16.76768045	2.46549361	29.66888902	3.056475084	53.96172032	53.10775402	28.29204596	10.40343246	62.23460541	207.1855715	14.10419586
Aadacl3	0	0	4.992737742	0	0	11.84068628	0	6.339979413	0	0.719610482	0	45.14375506	61.63734024	46.15160515	8.558130235	130.7533992	92.93856954	107.8634252	22.69839809	47.02170187	230.2061905	68.17027998
Aadat	0	0	0	0	0	3.482554789	0	0.905711345	0	1.439220963	14.18022149	32.24553933	65.33558066	36.26197547	7.946835218	41.50901563	94.41378493	33.59680457	6.62036611	15.21290354	32.88659865	4.70139862
Aaed1	533.728605	455.7506716	576.1619354	493.853732	312.7045399	456.9111883	448.9792447	344.170311	389.0533614	374.917061	550.665268	328.9045012	234.2218929	246.1418941	353.9398147	300.9403633	311.2704472	330.6632871	421.8118978	475.7489836	486.72166	266.8043717
Aagab	571.8051844	807.4322922	679.0123329	898.495177	1035.25766	1037.104816	1150.730269	633.9979413	872.5302576	735.4419123	703.102649	651.3598945	685.4072235	715.3498798	813.6336673	736.7850275	802.5171719	689.6186202	1060.204344	648.6228875	466.9897008	1448.030775
Aak1	919.7463414	718.2302485	801.8336814	882.5644115	733.8984099	1327.549885	1263.858897	2059.587598	1602.360286	1406.118881	3354.804068	1810.909489	1359.719726	1502.124863	1350.350692	1371.872967	1417.681989	1156.437378	1385.54805	963.9448882	1114.855694	1754.797035
Aamdc	200.2302885	316.8210518	340.504714	365.3455566	399.2123718	397.0112459	57.4481317	172.0851555	283.2706044	310.8717281	230.4285993	246.3559205	171.3518059	237.3511122	281.1957077	493.957286	401.2585859	373.101356	258.1942783	416.2803606	154.5670136	126.9377627
Aamp	2760.55201	2584.295991	2275.689863	2694.954506	3339.769576	2232.31762	2204.240622	2167.367248	2167.481592	1991.881813	1083.605259	1831.546634	1527.373291	1758.156387	2181.711915	1627.153413	1610.935205	3276.572572	2146.890153	3923.546123	3643.83513	2458.831478
Aanat	0	0	3.994190194	12.74461244	8.508967071	0	0	4.528556724	0	6.476494336	38.99560911	55.46232765	0	26.3723458	12.22590034	209.6205289	78.18641564	137.923724	32.15606396	41.48973694	154.5670136	0
Aar2	431.9722289	388.5928111	380.9458897	366.9386332	556.6282626	276.5148502	511.7302808	471.8756106	362.78516	446.8781092	309.6015026	375.3380778	308.1867012	308.7762154	328.876719	334.1475758	401.2585859	240.4823906	226.0382143	264.1513252	180.8762926	204.5108399
Aard	0	0	0	0	0	0	0	3.622845379	0	0	0	3.86946472	1.232746805	14.28502064	0	14.52815547	8.851292337	19.45078159	13.24073222	13.82991231	0	0
Aars	1564.422221	1615.37724	1086.919006	1648.834234	2055.624628	1124.865197	3349.667987	4822.007199	3262.226634	2719.408011	2084.492559	2961.430332	1802.275829	2317.469887	2687.252894	1338.665754	1047.402927	1513.624459	1372.307318	1636.078627	937.2680615	989.6444094
Aars2	268.5055344	355.2702086	331.0185123	351.0078676	492.101929	350.3450117	381.8091215	283.4876509	357.8155003	346.8522522	408.863053	334.0637875	266.2733099	291.1946515	307.4813934	271.8840524	241.9353239	334.1997929	316.8318067	251.7044041	279.5360885	340.8513999
Aarsd1	480.5526923	587.5031155	416.3943277	460.9301499	393.5397271	266.7636968	310.2199112	434.7414455	445.8494725	451.9153825	167.7992877	470.7848742	305.7212076	381.3001663	411.4015463	240.7522907	255.2122624	279.3839538	256.3027451	203.299711	480.1443403	260.9276234
Aasdh	120.7946658	226.5936972	277.5962185	159.838681	97.85312132	162.2870532	253.6555969	120.4596089	149.7997432	146.0809278	119.3501976	188.3139497	200.9377292	237.3511122	145.488214	392.2601977	215.3814469	300.6029883	171.1837523	199.1507373	286.1134082	133.9898607
Aasdhppt	169.3751293	288.6250035	298.565717	220.9066156	192.8699203	262.5846311	201.5103697	201.0679185	178.1977987	261.9382154	171.344343	183.1546634	268.7388035	226.3626348	276.9166426	130.7533992	163.7489082	60.12059766	208.0686492	217.1296233	19.73195919	283.2592668
Aass	0	0	2.995642645	10.08948485	0	10.44766437	0	9.057113447	0	0.719610482	0	85.12822383	73.96480829	67.02971224	4.890360134	186.7905703	103.2650773	194.5078159	22.69839809	47.02170187	384.7732042	0
Aatf	1284.75631	1126.303966	1355.029023	779.5454609	665.1175927	743.8737029	675.2365018	679.2835086	641.0861046	691.545673	589.6608771	505.6100567	468.4437859	545.0284798	636.3581124	498.1081876	551.7305557	558.7679076	553.2734535	673.5167297	272.9587688	279.7332179
Aatk	0	0	8.487654161	5.310255183	59.5627695	10.44766437	0	2.717134034	0	1.439220963	0	61.91143552	27.12042971	29.66888902	6.112950168	109.9988914	69.33512331	148.5332413	22.69839809	38.72375448	210.4742313	0
AB124611	20.35127522	17.4302844	15.97676077	13.27563796	0	21.59183969	0	0	7.099513894	5.037273372	33.08718348	37.40482562	64.10283385	28.57004128	9.169425251	101.6970883	42.7812463	56.58409191	45.39679618	16.59589478	65.7731973	32.90979034
Abat	1049.075413	1001.728698	894.6986034	1872.927003	2050.661064	1968.339967	900.6099416	462.8184972	626.1771254	685.7887891	853.1766598	567.5214922	605.2786812	412.0679031	678.5374686	2430.352865	2982.885518	1948.614665	3421.783512	2730.024691	937.2680615	2733.863297
Abca1	654.5232708	318.8716735	454.8384083	164.0868852	407.7213388	173.4312285	316.4066331	287.1104963	234.2839585	161.1927479	684.195687	553.3334549	475.8402667	415.3644463	195.0031103	1023.197235	709.5786024	903.5772177	464.3713943	340.2158429	2104.742313	251.5248261
Abca12	82.06159363	69.72113762	24.96368871	358.4422249	346.7404082	566.2634086	11.48962634	31.69989707	24.84829863	5.037273372	31.90549836	162.5175182	140.5331358	160.4317703	34.84381596	1236.968666	1551.92659	1211.253217	712.1622401	893.4123354	1032.639198	1303.462767
Abca13	5.908434742	0	1.497821323	2.655127592	0	16.71626299	0.883817411	33.51131976	0	3.598052409	126.4403083	301.8182481	252.713095	161.530618	37.28899602	572.8244157	536.9784018	634.8027811	134.2988554	147.9800618	1318.752606	105.7814689
Abca14	7.877912989	17.4302844	9.48620171	7.965382775	0	20.89532873	0	21.73707227	36.91747225	1.439220963	86.26301408	125.1126926	48.07712539	92.30321029	17.11626047	367.3547883	199.1540776	318.285517	90.79359236	113.405281	739.9484696	12.9288462
Abca15	11.81686948	0	6.490559065	12.74461244	0	12.53719724	0	10.86853614	2.129854168	5.756883854	40.17729423	55.46232765	81.36128912	64.83201675	9.780720268	242.8277414	200.629293	254.6284136	26.48146444	65.00058787	72.35051703	3.526048965
Abca16	0	0	2.496368871	0	0	6.965109577	0	0	7.809465283	0.719610482	190.251305	91.5773317	23.42218929	78.01818965	6.724245184	190.9414719	147.521539	180.361793	52.01716229	78.83050019	628.1340342	4.70139862
Abca17	0	6.664520507	1.997095097	0	0	1.393021915	0	23.54849496	24.84829863	5.037273372	63.81099672	159.9378751	196.006742	158.2340748	20.17273555	433.7692134	231.6088162	472.1235169	77.55286014	182.5548425	358.4639253	16.45489517
Abca2	210.7341725	302.9793554	257.6252675	278.7883971	259.5234957	194.3265572	300.4979197	345.9817337	309.5388058	264.8166573	736.1898325	393.3955798	348.8673458	435.1437057	265.3020373	483.5800321	277.3404932	479.1965284	212.7974821	232.3425269	2219.845409	709.9111915
Abca3	1294.603701	953.0264326	719.9527824	1162.41486	1594.013165	1055.910612	2570.141031	2681.811292	1805.406383	1330.559781	2488.628872	2580.932968	2806.964475	3539.388576	2022.77521	1365.646614	1183.122742	1018.513654	1451.751711	983.3067655	1571.979415	1739.517489
Abca4	9.190898487	0	9.985475484	19.64794418	4.963564125	12.53719724	18.56016563	35.32274245	8.519416673	0	93.35312483	269.5727088	221.8944249	210.9787664	33.0099309	587.3525712	355.5269089	569.3774249	108.7631575	283.5132024	1348.350545	199.8094413
Abca5	6.564927491	9.227797626	19.47167719	7.434357257	0	36.91508076	65.4024884	45.28556724	22.71844446	21.58831445	184.3428794	114.79412	110.9472124	102.19284	45.23583124	172.2624149	238.9848931	282.9204596	66.2036611	63.61759664	526.1855784	1603.176929
Abca6	0	2.050621695	8.487654161	12.74461244	0	0.696510958	0	8.151402103	22.71844446	2.878441927	56.72088597	206.3714517	178.7482867	102.19284	24.45180067	303.0158141	208.0053699	369.5648503	67.14942768	88.51143881	365.041245	22.33164344
Abca7	506.1559095	548.5413033	366.966224	874.5990287	1376.325424	640.0935702	998.7136742	1127.610624	910.8676326	813.1598444	739.7348879	768.7336577	853.060789	904.3516913	686.4843038	1500.550915	1250.98265	1068.024735	1350.554686	879.5824231	812.2989866	3426.144244
Abca8a	18.38179697	0	4.493463968	4.779229665	0.709080589	18.1092849	16.7925308	4.528556724	4.969659726	1.439220963	69.71942234	46.43357664	152.8606038	71.4251032	10.39201528	257.3558969	150.4719697	226.3363676	45.39679618	120.3202371	348.5979457	14.10419586
Abca8b	0	2.050621695	11.48329681	0.531025518	43.96299654	42.48716842	0	12.67995883	0	6.476494336	72.08279259	130.2719789	57.93909983	90.10551481	23.22921064	199.243275	305.3695856	378.4061147	58.6375284	105.1073336	674.1752723	237.4206303
Abca9	7.877912989	8.715142202	0	0	0	4.179065746	0	15.39709286	2.839805558	2.158831445	59.08425622	163.8073398	115.8781997	87.90781933	7.335540201	433.7692134	272.9148471	265.2379308	49.17986253	80.21349142	348.5979457	48.18933585
Abcb10	504.1864313	503.9402814	341.5032616	540.5839777	504.8653796	431.8367938	402.1369219	335.1131976	289.6601669	312.3109491	602.6594135	359.8602189	383.3842563	462.6148992	357.6075848	651.6915454	638.7682637	450.9044824	480.4494262	428.7272817	697.1958913	613.5325198
Abcb11	2.625970996	0	0	0	0	16.01975203	0	26.265629	0	2.158831445	81.53627358	125.1126926	160.2570846	121.9720993	6.724245184	201.3187258	219.807093	286.4569653	34.99336372	134.1501494	384.7732042	118.7103151
Abcb1a	3191.867746	3724.441653	3946.259911	3994.904974	3047.628373	4897.865055	3361.157613	3016.018778	3839.417114	3498.026552	3553.327169	2638.974939	2461.795369	2505.372851	3212.355313	6207.673288	8473.637197	7327.639903	6891.80112	6699.209525	776.1237281	5019.918376
Abcb1b	0	10.25310847	5.492011516	18.58589314	0	14.62673011	7.070539286	15.39709286	19.8786389	7.915715299	0	94.15697485	177.5155399	86.80897158	6.112950168	215.8468813	199.1540776	320.0537699	58.6375284	74.68152649	256.5154695	10.57814689
Abcb4	0	0	13.97966568	0	0	20.89532873	30.04979197	5.434268068	0	0	285.9678001	74.80965125	128.2056677	84.6112761	15.89367044	290.5631094	225.7079546	297.0664825	81.33592649	99.57536866	259.8041293	0
Abcb5	28.22918821	11.27841932	0	0	0	2.786043831	0	5.434268068	0	0	0	60.62161394	36.98240415	82.41358062	14.05978539	242.8277414	246.36097	215.7268504	49.17986253	77.44750895	1121.433014	61.11818205
Abcb6	745.7757629	585.4524938	432.8703622	1004.700281	1327.398863	711.1376879	420.6970875	412.0986619	346.456278	299.3579604	376.9575547	366.3093268	353.798333	285.7004128	258.5777921	902.82109	986.9190956	562.3044134	664.8739107	525.5366679	930.6907417	734.5935343
Abcb7	697.8517923	889.45716	880.7189377	1030.720531	711.9169116	1191.033738	892.6555849	1866.671082	1234.605466	1245.645744	779.9121821	1240.808353	1035.507316	1135.109717	1119.281176	695.2760118	773.0128641	636.571034	866.3221938	800.7519229	710.3505308	977.8909129
Abcb8	784.5088351	458.8266042	494.7803102	644.1339537	933.1500555	504.2739334	859.0705233	393.0787236	738.349445	511.6430525	561.3004341	482.3932684	461.047305	403.2771212	462.1390327	386.0338454	426.3372476	417.3076778	390.6016005	340.2158429	92.08247622	311.4676585
Abcb9	17.06881148	68.18317134	36.94625929	74.34357257	86.50783189	69.65109577	296.96265	247.2591971	193.8167293	220.2008074	631.0198564	290.209854	366.125801	298.8865857	336.8235542	346.6002805	199.1540776	371.3331032	97.41395847	113.405281	427.5257824	518.3291978
Abcc1	1032.006602	1089.905431	974.0831335	1009.47951	1093.402269	903.3747122	1475.975076	1753.457163	1517.876071	1088.770659	872.0836218	1411.064801	1066.325986	1310.925356	1223.812624	1116.592521	811.3684642	997.2946199	951.4411866	998.519669	2279.041286	1619.631824
Abcc10	498.2779965	525.9844647	354.9836535	417.3860574	450.9752548	378.901961	311.1037286	553.3896316	443.7196184	382.8327763	881.5371028	557.2029196	469.6765327	554.9181095	398.5643509	736.7850275	684.4999407	541.0853789	591.1041169	479.8979573	809.0103267	1156.54406
Abcc12	9.847391236	0	17.4745821	7.965382775	12.05437002	13.93021915	0	18.11422689	0	5.756883854	35.45055373	113.5042984	106.0162252	89.00666707	9.780720268	352.8266329	210.9558007	240.4823906	56.74599523	117.5542547	723.5051703	16.45489517
Abcc2	0	11.27841932	17.4745821	26.55127592	0	26.46741639	0	15.39709286	13.4890764	12.23337819	76.80953309	194.7630576	134.3694017	172.5190954	26.28568572	413.0147055	432.2381091	447.3679767	121.0581231	135.5331407	434.1031022	54.06608412
Abcc3	2700.81117	2744.244483	1851.307155	4299.182596	5869.769118	4401.949253	908.5642983	1767.948545	925.7766118	1208.945609	2051.405376	1458.788199	1983.489609	2479.000505	1614.430139	5524.849981	5126.373479	3304.864618	5053.230875	3868.226474	2019.237157	4991.709984
Abcc4	1031.350109	450.111462	432.3710885	295.2501882	505.5744602	567.6564306	599.2282045	473.6870333	501.2256809	496.5312324	512.851344	595.8975668	671.8470087	701.0648591	510.431339	456.599172	410.1098783	558.7679076	559.8938196	482.6639397	815.5876465	467.7891626
Abcc5	384.704751	203.0115478	250.1361609	211.8791818	108.4893302	195.7195791	234.2116139	115.9310521	132.0509584	98.586636	758.6418499	429.5105839	546.1068346	686.7798385	309.3152785	674.521504	488.2962939	532.2441145	236.4416468	260.0023515	1252.979409	1586.722034
Abcc6	258.0016504	236.8468057	257.1259937	193.8243142	29.07230416	152.5358997	0	16.30280421	76.67475005	35.98052409	127.6219934	214.1103812	345.1691054	150.5421406	43.40194619	458.6746227	326.0226011	670.1678386	241.1704797	240.6404743	953.7113608	66.99493033
Abcc8	41.35904319	15.89231813	22.96659361	72.21947049	118.4164584	34.12903693	52.14522724	76.9854643	70.28518755	98.586636	636.9282821	322.4553933	507.8916836	484.591854	215.1758459	392.2601977	272.9148471	629.4980225	139.9734549	179.7888601	1006.329919	106.9568186
Abcc9	0	0	0	1.062051037	0	2.786043831	0	16.30280421	0	9.354936263	197.3414158	156.0684104	188.6102611	149.4432929	25.06309569	576.9753173	371.7542782	601.2059766	106.8716243	196.3847548	937.2680615	81.09912619
Abcd1	482.5221706	435.7571101	279.0940398	298.4363413	407.0122582	223.5800174	167.925308	279.8648055	265.5218196	215.163534	723.1912961	234.7475263	341.470865	273.6130877	209.0628957	329.9966743	293.5678625	180.361793	304.536841	157.6610004	289.4020681	212.7382875
Abcd2	0	0	0.499273774	1.062051037	0	4.875576704	0	0	0	0	0	51.59286293	32.05141693	36.26197547	7.946835218	99.62163752	153.4224005	99.02216084	15.13226539	44.2557194	411.0824831	34.08513999
Abcd3	2460.534823	2723.738266	2584.241055	3629.559418	3548.239269	4151.205308	2478.22402	2887.407767	2639.599266	2833.106467	2681.243547	2204.305069	2153.608668	2464.715484	3024.687743	2779.028597	3217.444765	2517.99209	2862.835459	3164.283937	1581.845395	4207.751764
Abcd4	175.9400567	148.6700729	192.7196768	204.9758501	285.0503969	187.3614476	22.97925268	85.13686641	77.38470144	128.8102762	165.4359174	167.6768045	73.96480829	153.8386838	105.1427429	300.9403633	342.2499704	378.4061147	246.8450792	178.4058688	217.0515511	96.3786717
Abce1	2132.288449	2465.359932	2308.641932	1829.913936	1698.248011	2012.220157	2833.518619	2675.471312	2844.065266	2424.367713	1686.264673	1969.557542	1946.507205	1740.574823	2164.595654	987.914572	888.0796645	714.3741604	1057.367044	1315.224661	588.6701158	595.902275
Abcf1	3568.038091	3885.415456	3582.28933	3846.217829	4470.753115	3211.612026	4404.945975	4246.880496	4027.554232	3748.450999	3299.264867	3027.211232	2978.316281	2925.132688	3651.87643	2245.637746	2301.336008	3548.883515	2904.449189	4949.725617	2726.299028	3390.883754
Abcf2	1540.131989	1349.309075	1191.766499	1090.726415	1564.23178	806.5596891	968.6638822	1006.245304	1174.969549	937.6524577	385.2293506	866.7600972	1179.738692	804.3565468	874.151874	747.1622814	597.4622328	737.3614477	732.969105	739.9003088	812.2989866	527.731995
Abcf3	337.437273	656.1989423	558.1880796	638.292673	609.8093068	690.9388701	603.6472916	797.0259834	558.0217921	653.4063174	713.7378151	748.0965125	708.8294128	673.5936656	660.8099131	769.99224	740.5581255	703.7646431	645.0128124	583.6222996	1210.22683	551.2389881
Abcg1	170.031622	27.17073745	57.41648403	33.45460765	23.39965945	23.68137256	51.26140982	269.9019807	112.1723195	81.31598444	197.3414158	216.6900243	81.36128912	209.8799186	99.02979271	433.7692134	374.7047089	500.4155628	163.6176196	224.0445795	1322.041266	1462.134971
Abcg2	369.6054177	394.7446762	377.4509733	590.5003764	308.4500563	764.0725206	226.2572572	242.7306404	233.5740071	234.593017	222.1568034	135.4312652	244.0838674	154.9375316	163.8270645	836.406665	1031.175557	1262.532551	766.0709356	923.8381425	424.2371226	1305.813467
Abcg3	0	0	0	1.593076555	0	20.89532873	0	1.811422689	0	2.878441927	0	38.6946472	62.87008705	40.65736644	6.112950168	141.1306531	113.591585	67.19360914	5.674599523	42.87272817	213.7628912	68.17027998
Abcg4	0	0.512655424	4.992737742	11.15153588	0	6.26859862	0	6.339979413	1.419902779	2.878441927	36.63223886	82.54858069	193.5412484	74.72164643	9.780720268	172.2624149	132.7693851	178.5935401	54.85446205	51.17067556	841.8969254	0
Abcg5	47.92397068	13.84169644	7.988380387	18.58589314	0	11.14417532	0	15.39709286	15.61893057	9.354936263	21.27033224	51.59286293	25.8876829	40.65736644	6.724245184	292.6385602	185.8771391	180.361793	166.4549193	131.384167	39.46391838	0
Abcg8	0.656492749	4.101243389	15.97676077	4.779229665	0	24.37788352	0	13.58567017	18.45873612	10.07454674	70.90110747	52.8826845	235.4546397	58.2389303	9.169425251	278.1104047	166.699339	265.2379308	132.4073222	96.80938619	822.1649662	17.63024482
Abhd1	0	17.4302844	4.493463968	1.062051037	0	2.089532873	0.883817411	4.528556724	0	2.878441927	0	5.159286293	0	3.296543225	6.112950168	20.75450782	25.07866162	26.52379308	10.40343246	4.148973694	0	0
Abhd10	220.5815637	179.9420537	198.2116884	103.5499761	133.3071508	218.0079298	35.35269643	89.66542313	92.29368062	136.7259915	37.81392398	126.4025142	128.2056677	138.4548154	147.322099	74.71622814	109.1659388	134.3872183	111.6004573	175.6398864	365.041245	105.7814689
Abhd11	915.8073849	726.9453907	810.3213355	720.0706029	770.7706006	603.1784894	427.7676268	453.7613837	508.3251948	605.9120256	300.1480216	500.4507704	294.6264864	418.6609895	492.0924885	556.2208095	522.2262479	424.3806893	599.6160162	423.1953168	430.8144423	648.7930095
Abhd11os	246.8412736	218.9038659	167.2567144	424.2893891	536.7740061	281.3904269	191.7883781	98.72253658	79.51455561	146.0809278	2.363370249	100.6060827	13.56021485	85.71012384	121.6477083	396.4110993	495.6723709	687.8503673	514.4970234	651.38887	147.9896939	488.9454564
Abhd12	268.5055344	359.371452	391.9299127	458.2750223	252.4326898	418.6030856	204.1618219	361.3788266	299.5994863	373.47784	248.1538761	394.6854014	422.8321541	383.4978618	352.1059297	579.0507681	569.4331404	468.5870111	473.8290601	442.557194	440.6804219	196.2833924
Abhd12b	0	0.512655424	0	0	0	13.93021915	0	5.434268068	0	2.158831445	0	46.43357664	54.24085941	29.66888902	6.112950168	78.8671297	79.66163103	111.399931	7.566132697	37.34076325	108.5257755	11.75349655
Abhd13	496.965011	764.8818921	752.4055777	737.594445	564.4281491	876.2107848	739.7551728	1344.981347	947.0751535	971.4741504	1005.614041	1018.959043	1111.937618	935.1194281	1025.753038	896.5947377	770.0624333	799.2502982	721.619906	845.0076423	891.2268234	726.3660867
Abhd14a	334.1548093	405.5104401	350.4901895	217.7204625	309.8682175	193.6300463	66.28630581	173.8965782	244.223278	238.9106799	204.4315265	210.2409164	133.1366549	179.1121819	199.8934705	188.8660211	131.2941697	205.1173332	113.4919905	87.12844757	243.36083	48.18933585
Abhd14b	1104.220804	853.0586249	670.025405	784.3246906	972.1494879	780.7887836	868.7925148	492.7069715	579.3203337	517.3999364	503.397863	527.5370235	502.9606964	459.318356	544.6638599	603.9561775	628.4417559	450.9044824	817.1423313	366.4926763	342.0206259	425.4765751
Abhd15	0	8.715142202	5.99128529	17.5238421	18.43609532	1.393021915	0	14.49138152	26.26820141	4.31766289	54.35751572	52.8826845	40.68064456	39.5585187	12.22590034	157.7342594	87.03770798	132.6189654	13.24073222	45.63871063	381.4845443	84.62517515
Abhd16a	1097.655876	710.0277617	607.6161832	721.6636794	1286.98127	713.2272207	768.9211474	682.0006426	767.4574519	698.7417778	1042.24628	1003.481184	1004.688646	1490.037538	1168.184777	643.3897423	683.0247253	477.4282755	714.0537733	513.0897468	845.1855853	740.4702826
Abhd16b	0	12.30373017	2.496368871	16.46179107	0	0	10.60580893	11.77424748	11.35922223	10.79415723	0	27.08625304	0	20.87810709	3.667770101	62.26352345	30.97952318	81.33963212	11.34919905	19.36187724	52.61855784	0
Abhd17a	494.33904	624.9269614	407.9066735	533.6806459	921.0956855	416.5135527	562.9916907	522.5954459	551.6322296	537.5490299	511.6696589	421.7716545	449.9525838	414.2655986	550.7768101	545.8435556	413.0603091	355.4188273	442.6187628	366.4926763	730.08249	584.1487785
Abhd17b	390.6131857	299.9034228	258.1245413	396.1450367	462.3205442	430.4437719	1365.4979	1452.760997	1134.50232	1080.854944	1133.236034	1225.330495	1095.91191	952.7009919	1249.487014	606.0316282	467.6432785	505.7203215	368.848969	374.7906237	69.06185716	450.1589178
Abhd17c	1051.044891	825.3752321	848.2661424	952.6597799	887.0598172	990.4385819	928.8920987	1950.902237	1120.303292	1329.12056	1223.044104	926.0918896	920.8618632	851.6069997	858.8694985	834.3312142	1137.391065	624.1932639	1073.445076	638.9419489	194.030932	613.5325198
Abhd2	1931.401668	1890.160547	1988.607443	2954.094958	3017.137907	3380.864189	2487.062194	4771.287364	2887.372301	3049.709222	7457.61482	5399.193106	7848.898907	8571.012384	5524.884361	4458.068279	4688.234508	3357.912204	4045.98946	2894.600647	1861.381483	7189.613839
Abhd3	0	2.563277118	17.97385587	21.24102073	83.67150954	25.77090544	31.81742679	34.4170311	59.63591671	38.13935553	0	90.28751013	3.698240415	50.54699611	44.62453622	292.6385602	147.521539	252.8601607	46.34256277	130.0011757	476.8556804	64.64423102
Abhd4	742.4932992	653.1230097	542.2113188	645.1960048	1021.785129	598.9994237	849.3485318	624.9408279	785.2062367	594.3982579	454.9487729	543.0148823	644.726579	508.7665043	569.1156606	823.9539603	703.6777408	549.9266433	623.2601809	434.2592466	542.6288777	829.7968563
Abhd5	82.06159363	171.2269115	161.2654291	164.0868852	163.7976161	187.3614476	452.5145143	237.2963723	195.2366321	220.2008074	341.507001	247.6457421	302.0229672	345.0381909	250.0196619	369.4302391	426.3372476	385.4791261	336.692905	358.1947289	78.92783676	215.0889868
Abhd6	391.9261712	407.5610618	303.5584547	491.1986045	666.5357539	563.4773648	267.7966755	192.0108051	410.3519031	341.0953683	229.2469141	228.2984185	261.3423226	245.0430464	307.4813934	493.957286	565.0074942	466.8187583	394.3846668	446.7061677	661.0206328	604.1297226
Abhd8	38.73307219	68.69582677	46.432461	64.25408772	163.7976161	71.04411769	220.9543527	132.2338563	144.8300834	78.43754251	47.26740498	119.9534063	49.3098722	113.1813174	113.7008731	85.09348205	64.90947714	90.18089648	36.8848969	56.70264048	141.4123742	76.39772757
Abi1	1150.175296	1112.462269	1002.042465	1055.67873	1214.655049	1405.559113	1627.991671	1392.078337	1448.300834	1186.637684	1292.763526	1289.821573	1608.73458	1182.36017	1261.10162	1423.759236	1550.451374	1338.567424	1427.16178	1500.545486	368.3299049	1586.722034
Abi2	36.1071012	106.1196727	106.8445877	87.61921052	25.52690121	91.24293546	7.954356697	111.4024954	114.3021737	92.11014166	193.7963604	136.7210868	229.2909057	223.0660915	131.4284286	323.7703219	255.2122624	295.2982297	238.3331799	142.4480968	516.3195988	566.5185337
Abi3	0	10.7657639	17.97385587	22.83409729	17.01793414	20.19881777	0	9.057113447	0	3.598052409	102.8066058	55.46232765	70.26656788	45.0527574	15.89367044	296.7894618	174.075416	265.2379308	82.28169308	125.8522021	220.3402109	8.227447584
Abi3bp	0	6.151865084	9.985475484	9.55845933	7.090805893	21.59183969	0	18.11422689	37.62742364	13.67259915	54.35751572	69.65036496	103.5507316	93.40205803	21.39532559	294.714011	299.4687241	272.3109423	77.55286014	117.5542547	552.4948573	0
Abl1	2817.666879	2346.936529	1986.111074	1844.251625	2205.949713	1701.57627	1368.149352	1736.248648	1309.150362	1462.248499	1557.460994	1472.976237	1595.174366	1262.576055	1243.374064	1583.568946	1625.687359	1186.497677	1626.71853	1062.137266	1805.474266	2041.582351
Abl2	565.2402569	452.6747391	629.0849555	478.9850175	508.4107825	559.2982991	484.3319411	480.9327241	496.9659726	416.6544689	631.0198564	512.0591646	599.1149472	610.9593443	491.4811935	788.671297	671.2230022	707.3011489	635.5551465	525.5366679	825.4536261	1150.667312
Ablim1	1415.398367	1523.611919	1163.807168	1922.843402	1187.000906	1942.569061	1111.842303	1433.741059	1166.450133	1331.279391	1238.40601	1098.92798	959.0770142	995.5560539	925.5006554	2901.480193	3273.502949	3011.334641	2872.293125	2356.617058	2160.649531	2894.8862
Ablim2	44.64150694	30.24666999	13.97966568	95.05356778	49.63564125	43.18367938	45.95850536	37.13416513	103.6529029	35.26091361	15.36190662	185.7343065	157.791591	123.0709471	94.13943258	373.5811407	339.2995396	325.3585285	223.2009146	203.299711	638.0000138	176.3024482
Ablim3	12.47336223	3.075932542	2.995642645	2.655127592	0	2.089532873	95.45228036	15.39709286	0	3.598052409	120.5318827	148.3294809	230.5236525	201.0891367	38.51158606	354.9020837	255.2122624	399.6251491	88.90205919	139.6821144	838.6082655	7.052097929
Abo	16.41231873	6.664520507	6.490559065	29.73742903	13.4725312	18.80579586	11.48962634	121.3653202	126.3713473	125.2122238	252.8806166	166.3869829	210.7997036	107.6870787	328.876719	168.1115133	84.0872772	192.7395631	122.0038897	71.91554403	200.6082518	12.9288462
Abr	2650.917721	2081.38102	1952.659731	2559.011973	3319.915319	2682.960209	2589.585014	3165.46115	2110.685481	2238.708209	3272.08611	2519.021533	2856.274347	2853.707585	2674.415698	2880.725685	2717.346747	1663.925953	2632.068412	1893.314996	2117.896953	3627.129035
Abra	0	2.563277118	1.497821323	0	0	8.358131493	0	4.528556724	0	2.158831445	0	34.82518248	33.28416373	23.07580257	4.279065117	105.8479899	64.90947714	129.0824597	22.69839809	31.80879832	197.3195919	0
Abracl	317.0859978	485.4846862	414.8965064	577.2247384	516.210669	466.6623417	494.93775	603.2037556	667.354306	772.8616574	236.3370249	562.3622059	415.4356732	497.7780269	609.4611317	388.1092962	393.882509	726.7519305	599.6160162	1060.754274	483.4330001	270.3304206
Abt1	165.4361728	232.7455623	207.6978901	185.8589314	170.888422	201.9881777	370.3194951	146.7252378	208.7257085	155.4358641	140.6205298	180.5750203	298.3247268	150.5421406	163.2157695	435.8446641	259.6379086	403.1616549	186.3160177	211.5976584	851.762905	18.80559448
Abtb1	326.2768963	269.1440974	457.3347772	306.9327496	232.5784333	293.2311132	99.87136742	356.8502698	226.4744932	300.7971814	307.2381323	308.267356	304.4884608	332.9508657	332.5444891	379.807493	396.8329398	615.3519995	407.625399	503.4088082	437.391762	493.6468551
Abtb2	180.535506	46.65164355	47.43100855	60.53690909	12.76345061	50.14878896	0	32.60560841	57.50606254	15.8314306	152.4373811	116.0839416	183.6792739	145.0479019	46.45842127	643.3897423	452.8911246	652.4853099	240.2247131	160.4269828	690.6185716	137.5159096
Acaa1a	974.2352396	874.5901527	877.2240213	804.5036603	1217.491372	718.7993084	996.9460394	793.403138	723.4404658	703.7790511	632.2015416	693.9240064	758.139285	671.3959701	666.9228633	882.0665822	809.8932488	571.1456777	745.2640706	395.5354922	374.9072246	828.6215067
Acaa1b	21.66426072	28.70870372	55.41938894	52.57152631	116.9982972	55.72087662	70.70539286	26.265629	27.68810419	29.50402975	106.3516612	64.49107866	30.81867012	59.33777804	22.0066206	182.6396688	135.7198158	153.8379999	48.23409594	59.46862295	184.1649524	202.1601406
Acaa2	2425.084215	1848.122802	2104.438958	1958.953137	2623.59818	2074.906143	1688.091255	1435.552481	1652.056883	1612.64709	698.3759085	1013.799757	986.1974439	891.1655184	1333.845727	1409.231081	1551.92659	1174.119907	1517.955372	1243.309117	292.690728	701.683744
Acaca	1126.541557	1209.354144	820.306811	588.9072998	899.1141872	840.688726	516.1493679	756.2689729	727.7001741	818.1971177	1107.238962	864.1804541	856.7590294	814.2461765	759.2284108	1010.744531	998.7208187	1170.583401	885.2375255	857.4545634	1989.639218	483.0687082
Acacb	852.1275883	758.2173716	656.0457393	540.0529521	1126.729056	623.3773072	447.2116099	350.5102904	461.4684031	439.6820043	2917.580572	1119.565126	1823.232524	2284.504455	1346.682922	967.1600642	836.4471259	714.3741604	326.2894725	407.9824132	1252.979409	537.1347923
Acad10	235.6808969	211.72669	140.2959306	164.6179107	202.7970485	160.8940312	189.1369259	135.8567017	384.7936531	145.3613173	186.7062497	183.1546634	234.2218929	239.5488077	175.4416698	267.7331508	237.5096777	282.9204596	237.3874134	228.1935532	443.9690818	176.3024482
Acad11	461.5144026	343.9917893	326.5250483	723.256756	536.0649255	823.2759521	262.493771	907.5227674	878.2098687	618.8650143	577.8440258	612.6652473	547.3395814	679.0879043	632.0790473	1193.384199	1357.198158	1158.205631	1081.011209	1002.668643	549.2061974	1084.847731
Acad12	32.82463745	51.77819779	59.9128529	85.49510845	31.90862652	51.54181087	0	45.28556724	45.43688892	37.41974505	0	96.73661799	86.29227634	75.82049417	66.01986181	207.5450782	151.9471851	137.923724	91.73935895	67.76657034	325.5773266	51.71538481
Acad8	339.4067513	392.6940545	409.4044948	434.9098995	580.7370026	413.7275089	555.037334	309.7532799	387.6334586	374.917061	540.0301019	303.1080697	294.6264864	321.9623883	322.7637688	402.6374516	389.4568628	327.1267814	474.7748267	344.3648166	55.9072177	148.0940565
Acad9	674.2180533	897.1469914	705.9731167	810.344941	697.7352999	672.8295852	479.0290366	605.9208896	697.1722644	648.3690441	475.03742	552.0436333	615.1406556	498.8768747	523.8798294	637.16339	742.0333409	751.5074707	735.8064048	670.7507472	1157.608272	584.1487785
Acadl	1651.079264	1630.756903	1625.136135	2572.287611	1870.554595	2778.38221	2048.688758	2128.42166	2477.020398	2306.351594	1732.350392	1556.814639	1612.432821	1625.19581	1984.874919	1776.585869	2771.929717	1964.528941	2773.9334	2425.76662	582.0927961	1295.23532
Acadm	2022.65416	1725.085501	1881.263581	2400.766368	1756.39262	2627.239333	1211.71367	1209.124645	1169.289938	1362.942252	588.479192	1025.408151	743.3463233	1143.900499	1138.231321	1654.134273	2406.0763	2272.204941	2737.99427	2840.663989	1114.855694	1570.267139
Acads	5874.297119	5538.216542	4598.810734	5679.848944	9701.640623	5299.751877	3343.481265	2533.274631	3292.754544	3169.164562	2039.588525	1916.674858	1513.813076	1627.393505	2344.316389	4121.845252	3950.626813	3501.140687	3800.090147	4912.384854	608.402075	3900.985505
Acadsb	269.8185199	277.3465842	369.4625929	365.3455566	249.5963674	473.6274513	347.3402424	478.21559	404.672292	492.2135695	235.1553398	443.6986212	274.9025375	430.7483147	496.3715536	303.0158141	396.8329398	233.4093791	354.6624702	474.3659923	276.2474286	481.8933585
[truncated: 22,548 more rows]
