# Supplementary material for: GECO: gene expression clustering optimization app for non-linear data visualization of patterns
Source: BMC Bioinformatics. 2021 Jan 25;22:29. doi: 10.1186/s12859-020-03951-2 (PMC7831185; doi:10.1186/s12859-020-03951-2)
Supplement: Supplementary file 5 — Additional file 5: CSV file of bulk RNA-seq data of F. nucleatum infection time course used for GECO UMAP generation. [file 12859_2020_3951_MOESM5_ESM.csv]

	0c_1	0c_2	0c_3	0c_4	0c_5	0c_6	0c_7	0c_8	0c_9	0c_10	2hr-infct_1	2hr-infct_2	2hr-infct_3	2hr-infct_4	2hr-infct_5	0c_11	0c_12	0c_13	0c_14	0c_15	6hr-infct_1	6hr-infct_2	6hr-infct_3	6hr-infct_4	6hr-infct_5	0c_16	0c_17	0c_18	0c_19	0c_20	12hr-infct_1	12hr-infct_2	12hr-infct_3	12hr-infct_4	0c_21	0c_22	0c_23	0c_24	0c_25	24hr-infct_1	24hr-infct_2	24hr-infct_3	24hr-infct_4	24hr-infct_5	0c_26	0c_27	0c_28	0c_29	0c_30
VIM	5177.26	6714.65	7101.15	7168.34	6877.6	4923.25	6469.94	6745.17	6867.38	6599.45	4792.89	6286.42	6574.58	6663.48	5928.48	5564.71	6932.24	7290.6	7492.29	7112.39	5209.36	6193.18	6475.09	6269.69	5959.12	5964.44	7482.01	7589.98	7640.06	7042.54	4879.29	5542.43	5622.7	5712.96	6794.48	7751.84	8130.13	8542.53	7787.37	4828.07	5128.98	5209.12	4734.3	5019.55	7123.16	10002.25	10504.75	9870.45	8744.1
FTL	4983.66	5916.2	5971.21	4562.91	4284.58	4376.28	5368.78	5753.01	4269.84	4166.4	4228.15	4886.35	5072.16	4116.09	3567.51	4029.45	4774.58	5604.17	4083.85	3945.1	3876.75	4589.59	3871.88	4993.56	3450.98	3815.91	4578.86	5095.52	3568.26	3260.21	3064.32	3644.45	3981.49	3510.97	4003.42	4424.18	4558.48	3803.64	3896.67	3184.76	3008.97	3465.97	3649.27	3090.06	6519.55	6788.92	7038.83	5801.59	7796.7
COL1A1	4727.38	4900.99	5523.36	3357.01	5524.52	4225.49	4495.12	4692.67	2924.05	4944.28	3695.57	4073.23	4320.86	2573.72	4292.81	3724.07	3980.6	5393.73	3007.21	5226.32	2731.44	2629.81	1860.34	3033	3742.6	3659.34	3859.84	4474.04	2489.65	4650.53	1948.42	1525.42	1740.34	802.46	3353.94	3411.75	3369.37	2050.49	4170.06	912.41	623.41	658.39	287.09	1290.96	4513.83	5120.13	5185.14	3438.79	5581.21
ACTB	4193.67	3783.01	3373.35	4074.64	4286.63	4226.81	4014.12	3728.29	4132.66	4476.15	3841.67	3741.75	3383.64	3949.12	3792	4693.85	4359.52	3767.4	4574.68	4357.53	3855.4	3538.18	3867.57	3212.88	3948.41	4982.84	4418.42	3893.2	4809.5	4846.31	2564.14	2438.09	2084.22	2555	4534.78	3935.55	4027.96	4960.33	3914.31	1040.21	1417.26	1352.5	1295.7	1132.57	2661.86	2657.53	2457.39	3399.17	2702.43
FTH1	3564.81	4465.49	5309.65	3883.78	3886.74	3205.15	4164.69	4921.62	3648.99	3649.86	3344.11	4426.06	4873.75	3811.43	3946.69	2925.9	3961.63	4663.49	3647.29	3634.29	3537.72	4842.76	4430.61	5405.78	3873.61	2832.28	3245.32	4218.54	3292.7	2922.31	3897.94	4368.82	5329.78	4955.1	2828.98	3122.89	3585.15	2843.19	3087	5267.73	5956.7	6676.26	7027.98	5527.77	4676.85	5595.25	6481.66	4670.73	6813.74
MT2A	3221.54	2731.39	2329.04	4567.01	2064.75	3289.64	2773.76	2591.15	4776.1	2452.45	3563.77	3078.3	3046.95	5157.78	2395.31	3401.6	3437.58	2739.48	4600.03	2385.22	5245.77	5069.57	6671.48	4933.01	4354.37	3877.56	3968.65	3814.81	4962.71	3029.36	6332.69	6829.66	7373.11	8187.61	2760.3	3458.88	3730.03	4600.76	1884.7	4884.34	5632.37	5822.16	7190.85	4411.51	971.49	860.18	688.45	2059.7	514.99
EEF1A1	3102.78	3015.79	3137.13	3368.91	3193.58	2824.28	2931.22	3141.83	3325.64	3184.59	3005.72	2933.96	3099.91	3329.56	3302.49	3074.92	2777.63	3011.66	3125.03	3069.41	2942.15	2761.49	3182.49	2992.92	2992.05	2979.88	2724.18	2933.28	3171.09	3076.64	2913.95	2931.31	2952.68	3573.43	3486.58	3203.53	3293.3	3736.07	3534.41	4519.9	3743.84	3976.62	5077.89	4637.09	4684.46	4174.49	4322.44	5103.84	4524.52
ACTG1	2863.66	2738.01	2441.38	3068.45	3245.55	3011.3	3159.16	2969.14	3294.69	3640.71	2825.8	2937.72	2760.69	3171.07	2941.37	3445.77	3466.25	2832.15	3607.83	3363.74	2896.14	2871.07	2968.36	2621.9	3059.82	3459.04	3261.94	2863.89	3541.14	3534.67	1768.07	1937.67	1727.53	2056.88	2863.64	2720.24	2814.19	3391.29	2562.29	911.29	1349.8	1344.14	1314.53	1117.85	1897.73	1962.55	1889.52	2322.2	2030.29
COL1A2	2799.18	3497.56	4014.5	2302.57	3455.55	2627.17	3276.26	3595.23	2076	3127.75	2422.33	3088.86	3372.83	1907.5	2893	2335.93	2940.54	3765.53	2015.91	3185.66	2023.3	2470.36	1612.64	2806.05	2580.36	2227.81	2750.34	3162.15	1754.02	2709.8	1531.63	1704.08	1943.56	1102.42	2183.07	2574.67	2577.93	1469.56	2761.61	941.78	1107.08	1171.73	722.74	1343.62	3212.84	3959.26	4207.68	2328.09	3770.26
TMSB10	2228.67	2211.01	2034.36	2344.4	2285.55	2008.72	2071.14	2073.59	2435.74	2374.33	1968.44	2012.17	2034.91	2370.96	2138.12	2255.35	2289.14	2333.25	2471.83	2440.86	2282.22	2194.4	2518.76	2188.83	2353.48	2332.97	2403.41	2428.13	2355.69	2317.52	2030.77	1946.66	1961.53	2073.18	2501.67	2632.51	2541.36	2863.35	2642.49	1314.45	1206.94	1470.44	1401.67	1263.27	2733.14	2709.02	2428.59	3067.69	2467.35
TIMP1	2139.55	1610.7	1584.08	1379.69	1862.28	2047.66	1563.37	1724.76	1407.66	1983.86	1965.78	1544.52	1611.49	1375.14	1890.49	1997.96	1465.88	1599.12	1327.49	1766.4	2561.49	1850.19	1492.04	1920.79	1963.04	1768.38	1237.02	1396.76	1146.1	1459.4	2183.48	1484.06	1569.62	1315.12	1214.35	919.78	1055.14	850.08	1044.6	1698.29	1075.33	1272.45	1119.35	1369.62	1001.42	835.01	1034.64	742.52	931.45
LGALS1	2103.06	2541.88	2459.11	2811.06	3086.89	1779.52	2362.21	2475.84	2768.94	2999.26	1827.78	2448.83	2209.97	2705.43	2517.77	2122.59	2566.77	2547.64	3188.39	2910.91	2303.56	2623.7	3015.33	2493.64	2614.54	2521.61	2778.47	2768.83	2994.41	2905.7	2365.05	2603.79	2587.5	2947.03	2987.89	3144.62	3367.31	3492.77	3215.1	2335.8	2033.9	2802.17	2810.55	2449.33	3622.6	3886.15	4059.54	4222.51	3687.59
FN1	1822.71	1497.6	1574.81	1255.17	1319.42	1867.73	1510.36	1476.47	1221.35	1221.16	1709.96	1431.19	1473.72	1165.55	1264.18	2001.43	1622.43	1655.61	1336.98	1410.54	1682.6	1504.89	1128.83	1525.45	1363.55	1868.14	1716	1700.62	1312.58	1542.41	1884	2010.87	1947.25	1126.83	1472.83	1282.84	1274.93	1063.33	1156.07	1614.62	1941.89	1751.99	951.43	1487.83	1162.67	999.05	1016.81	976.66	976.88
TGFBI	1784.13	1063.78	1099.12	388.15	1057.24	1688.65	1043.69	1063.16	374.54	1018.77	1619.31	1008.51	1002.75	365.11	949.55	1686.21	954.43	1077.52	343.96	973.86	1599.9	989.35	332.64	1032.79	925.04	1556	925.61	1001.48	308.86	887.22	1645.21	1007.81	1019.37	300.71	1044.78	723.22	734.86	229.34	654.26	1358.02	657.59	671.54	229.35	756.83	926.42	707.33	801.41	299.67	657.6
GAPDH	1677.9	1688.56	1708.69	2538.23	1943.62	1572.1	1628.21	1661.76	2560.79	1905.46	1522.41	1515.22	1544.14	2535.84	1796.97	1752.93	1788.73	1806.5	2718.56	1962.9	1824.87	1761.68	2697.53	1747.44	1910.24	1982.44	2007.9	2040.21	2774.11	2161.85	1793.19	1786.61	1780.58	2614.44	2238.91	2227.08	2294.63	3127.34	2245.47	2144.43	1879.34	2001.94	2741.77	2023.7	2278.8	2252.34	2087.6	3237.56	2023.47
MTRNR2L2	1628.37	1706.44	1769.84	1970.85	1448.42	1707.25	1599.18	1674.96	1848.21	1368.12	1638.79	1488.56	1798.35	1779.76	1552.39	1745.01	1706.41	1865.78	1848.21	1473.53	1944.21	1844.12	2161.16	2172.85	1745.47	1348	1337.73	1599.69	1556.78	1164.31	1936.59	2110.07	2236.48	2260.66	1285.55	1306.74	1365.82	1415.19	1238.25	1828.99	2130.17	1923.27	1912.01	1358	1666.96	1637.54	1743.44	1704.13	1340.61
RPLP1	1513.74	1412.27	1270.12	1364.05	1284.44	1454.3	1220.77	1317.3	1327.12	1296.13	1434.73	1276.23	1162.37	1290.17	1057.43	1387.79	1320.31	1235.63	1392.14	1255.56	1430.57	1314.02	1347.7	1263.15	1127.89	1463.65	1265.2	1268.14	1417.87	1203.07	1493.05	1294.54	1253.95	1462.14	1374.21	1304.44	1288.2	1490.16	1219.44	1548.88	1316.8	1496.49	1721.73	1323.3	1645.79	1482.46	1478.61	1708.55	1415.41
COL6A2	1491.36	1729.67	1603.75	1464.23	2001.15	1417.53	1665.72	1576.15	1385.83	2003.56	1301.54	1671.26	1469.23	1392.66	1599.13	1337.88	1629.27	1557.92	1470.77	1937.27	1342.44	1673.32	1454.67	1442.15	1841.51	1368.59	1577.31	1532.72	1312.38	1824.24	1344.83	1452.64	1417.7	1286.98	1204.72	1357.64	1280.13	1226.55	1531.65	1036.64	1071.1	1006.16	892.14	1426.67	1282.7	1481.29	1493.31	1396.6	1671.21
TMSB4X	1480.64	1911.11	1999.58	1857.13	1853.28	1392.79	1745.1	1957.53	1903.01	1910.94	1401.5	1674.36	1786.16	1750.83	1870.42	1588.77	1925.75	2044.05	1823.99	2043.33	1470.06	1705.3	1769.45	1825.89	1795.72	1656.99	1947.65	2132.21	1835.4	1833.44	1148.76	1487.23	1612.07	1419.05	1967.36	2442.92	2321.98	2114.46	2327.81	970.27	1323.57	1459.32	1013.58	1305.21	2429.63	2553.56	2553.42	2403.37	2592.88
CTSB	1391.34	1084.51	1057.63	1308.83	946.95	1210.63	943.35	995.78	1236.99	903.73	1148.32	962.76	937.5	1230	791.43	1162.62	904.07	943.83	1295.81	818.22	1168.82	924.11	1172.1	947.6	769.8	1051.31	820.24	869.19	1149.49	701.38	1075.1	893.5	917.74	1163.68	865.58	647.63	695.91	981.42	608.35	1207.34	825.45	924.12	1421.22	858.62	1003.61	679.18	769.94	986.65	712.1
TUBA1B	1259.65	1175.56	991.95	1110.75	1165.22	1236.93	1177.43	1001.51	1173.82	1161.56	1171.28	1079.38	927.24	1141	1056.82	1556.84	1494.26	1249.8	1412.58	1384.93	1552.12	1458.28	1458.66	1195.91	1381.13	1766.33	1746.82	1534.73	1599.34	1622.21	1564.07	1581.93	1319.78	1439.47	1855.95	1902.26	1846.51	1902.77	1569.29	773.86	773.75	734.56	550.01	458.69	674.21	615.24	453.52	1068.75	374.56
RPL41	1221.62	1217.74	1122.58	1198.22	1035.15	1211.4	1146.48	1141.25	1273.63	1136.83	1156.16	1106.61	1117.54	1236.26	998.32	1225.56	1216.63	1189.35	1237.56	1128.86	1233.29	1176.83	1262.92	1147.04	1027.14	1260.49	1236.59	1259.76	1263.64	1094.27	1205.38	1084.69	1109.74	1240.82	1339.88	1328.3	1303.63	1515.86	1169.57	1376.34	1165.63	1243.05	1531.52	1155	1433.57	1353.64	1406.67	1548.85	1187.41
COL6A1	1211.16	1344.59	1285.91	1213.68	1651.78	1140.13	1290.23	1212.2	1140.75	1602.15	1051.39	1238.45	1198.48	1103.43	1382.32	1093.37	1300.97	1309.13	1140.86	1612.59	1044.5	1244.49	1116.39	1157.16	1586.47	1045.73	1165.22	1192.68	966.49	1494.13	952.74	949.31	958.67	833.58	912.02	1003.58	931.04	904.23	1272.52	690.82	665.14	640.59	579.76	1049.18	1000.31	1162.21	1152.67	1137.02	1351.71
TPM1	1200.86	753.77	691.63	620.95	692.67	1243.82	811.45	768.06	659.95	759.29	1088.2	695.54	647.04	558.02	657.1	1201.52	814.52	718.34	593.73	673.14	960.35	687.95	519.9	721.64	663.19	1069.92	728.48	656.76	573.44	569.78	935.44	802.8	739.82	526.55	607.99	433.08	401.25	380.3	322.28	723.5	650.42	624.1	462.5	463.1	508.95	254.9	228.33	251.62	227.55
S100A6	1199.48	1534.83	1595.09	1915.96	1515.85	1142.98	1381.42	1641.34	1960.51	1608.89	1199.24	1358.5	1488.49	1918.63	1495.7	1129.53	1366.83	1627.53	1941.75	1525.86	1219.06	1345.6	1871.89	1516.26	1322.9	1223.92	1381.48	1610.54	1843.19	1325.38	992.65	1109.51	1335.67	1596.69	1378.51	1563.22	1683.52	1837.19	1558.05	1078.78	1080.83	1278.64	1542.01	1252.47	1949.13	2146.74	2394.85	2333.86	1834.09
CD63	1174.49	1472.98	1478.31	1599.88	1219.09	1047.43	1344.81	1511.39	1593.01	1224.92	1110.91	1284.24	1346.48	1591.12	1250.36	1181.78	1422.55	1631.77	1541.32	1257.62	1250.13	1373.16	1592.32	1545.68	1241.36	1155.01	1390.39	1571.73	1563.76	1117.66	1145.27	1309.62	1489.44	1571.77	1087.23	1346.64	1411.12	1524.34	1130.46	1210.06	1286.46	1530.5	1553.83	1298.5	1270.48	1470.41	1686.68	1719	1253.24
RPS2	1171.54	772.07	749.09	1031	1101.23	1039.64	738.3	726.23	1029.19	1043.75	1013.4	709.48	643.3	1015.81	966.26	1057.35	753.49	740.61	1073.47	1075.93	1039.61	682.69	999.01	666.25	953.76	1152.47	797.26	777.54	1099.34	1079.36	1024.54	686.55	692.66	1046.69	1228.06	826.54	868.99	1257.88	1090	1287.92	860.06	928.62	1380.81	1206.39	1380.88	997.16	907.72	1416.8	1248.9
IGFBP4	1167.6	1171.42	1357.71	871.54	1255.13	1102.66	1203.43	1323.36	804.57	1244.02	1056.29	1130.75	1209.47	750.58	1095.05	1023.97	1127.22	1364.75	801.87	1214	987.22	991.26	743.27	1111.76	1015.13	1060.83	935.44	1136.78	665.71	995.19	825.49	649.85	782.7	586.13	942.59	749.48	864.68	524.08	896.08	425.81	322.4	426.06	426.8	492.58	1193.03	1067.76	1213.1	802.68	1275.89
ANXA2	1159.9	1291.24	1332.61	1409.47	1532.67	1037.42	1207.12	1377.05	1402.18	1515.8	1085.97	1184.46	1276.36	1371.97	1559.7	1284.66	1355.2	1419.26	1465.8	1622.25	1178.84	1205	1310.19	1343.36	1391.76	1389.46	1487.04	1657.84	1545.42	1646.09	1109.84	1237.88	1286.69	1294.58	1520.39	1609.84	1751.75	1709.98	1753.78	1164.46	1012.23	1217.5	1203.65	1313.03	1445.01	1557.49	1580.5	1632.28	1393.79
RPLP0	1113.48	1008.09	990.88	1039.19	980.34	947.5	935.49	968.64	1031.7	942.33	950.45	911.68	883.86	981.26	839.06	1021.98	963.35	974.18	1035.89	912.5	958.6	920.99	975.41	919.89	828.69	1055.33	1018.71	1034.33	1053.62	946.62	926.56	947.28	926.15	1050.33	1102.81	1122.52	1146.6	1191.74	1008.09	1180.4	962.9	1106.84	1315.79	1095.54	1201.12	1202.45	1152.45	1355.83	1078
THBS1	1075.23	1107.19	1098.21	1350.79	1223.47	1442.29	1519.92	1448.08	1751.35	1511.66	1457.79	1407.43	1336.85	1470.58	1436.2	1361.91	1380.49	1150.39	1414.66	1325.85	1215.66	1172.25	1471.72	1113.94	1574.8	1261.32	1233.9	1150.15	1424.86	1493.73	1324.18	1505.47	1396.65	1476.52	1340.65	1192.21	1120.35	1289.04	1439.96	1141.57	1571.41	1492.21	1321.37	1713.05	852.61	936.72	847.71	1170.11	971.32
CALR	1044.99	1085.67	1000.83	1111.49	1069.81	974.81	995.04	948.3	1046.53	977.71	926.56	951.24	889.69	1027.13	924.17	942.06	961.76	916.9	1024.99	979.44	1025.92	986.97	1165.92	932.13	1121.7	950.37	897.02	899.77	965.09	962.94	926.09	784.04	815.33	940.93	911.24	831.98	798.74	977.85	885.83	570.72	420.5	487.99	607.57	616.21	844.43	730.31	692.14	1077.29	700.49
PFN1	1014.6	1087.01	1040.75	1051.52	1083.58	975.79	1062.32	1064.57	1087.14	1104.6	939.57	1033.07	991.48	1055.67	1052.16	1064.18	1202.01	1116.51	1194.99	1151.57	1141.3	1197.85	1211.71	1121.54	1102.5	1209.08	1257.47	1252.76	1273.52	1202.66	1150.55	1169.16	1196.27	1225.98	1260.69	1266.23	1378.04	1346.82	1150.63	1135.81	1147.07	1217.19	1141	1080.98	912.27	984.61	916.81	1190.15	806.45
MTRNR2L8	955.57	1067.67	1101.45	1142.44	892.92	1008.85	986.82	1033.47	1115.72	847.95	959.43	915.59	1126.97	1051.36	965.56	1011.71	1024.93	1141.94	1072.02	909.99	1108.88	1152.46	1314.15	1373.89	1054.68	769.63	813.03	932.99	903.07	706.74	1118.44	1276.08	1401.54	1382.77	733.43	782.33	825.53	824.52	758.61	1078.9	1301.69	1191.34	1179.32	870.53	952.15	1059.34	1104.16	1019.14	833.26
TUBB	954.33	970.43	822.91	889.09	942.59	972.14	965.45	841.12	918.98	922.34	907.22	925.77	822.52	911.67	903.09	1143.11	1166.93	1008.36	1088.9	1040.78	1088.65	1128.51	1130.47	958.88	1020.84	1162.08	1233.36	1139.96	1142.17	1123.63	946.56	1046.19	904.18	899.97	1078.51	1155.28	1132.04	1205.79	939.86	429.76	552.85	520.08	385.8	343.13	433.47	403.6	339.72	642.93	328.5
GREM1	949.99	829.28	901.65	1234.98	894.43	1008.69	893.18	961.65	1254.4	926.53	1017	817.07	908.72	1165.37	1000.14	1016.12	918.49	864.97	1212.84	900.06	910.94	692.97	1087.62	775.59	888.2	795.69	695.04	698.3	1112.58	852.47	690.69	647.94	653.3	881.13	624.06	434.57	474.5	764.65	579.43	463.85	657.36	634.39	612.21	555.72	670.81	481.36	533.62	694.74	569.82
ENO1	946.23	976.52	862.61	872.33	905.31	871.95	931.75	868.22	857.14	878.15	843.13	925.73	804.66	858.58	785.81	953.6	979.62	897.91	958.94	890.09	918.73	922.27	899.24	807.74	827.15	983.16	1061.21	970.38	989.57	946.44	906.2	975.52	907.19	943.41	986.24	1068.84	1015.21	1067.26	907.21	1324.65	1212.14	1262.73	1235.29	1199.78	712.07	748.7	612.99	847.81	633.44
PKM	935	1033.63	1092.11	1276.86	1252.62	843.43	986.81	1037.64	1225.28	1166.39	858.87	964.84	1013.48	1235.92	1113.63	950.52	1029.58	1146.65	1291.51	1188.38	956.7	1020.65	1275.05	1046.04	1143.58	975.74	1071.91	1195.8	1257.69	1206.17	907.56	987.81	1056.28	1168.79	1104.53	1192.63	1285.49	1363.24	1313.94	1061.74	1021.42	1131.78	1299.55	1233.92	1340.08	1433.82	1407.17	1571.46	1461.94
ANXA5	921.44	1218.45	1194.89	1186.81	1152.88	899.06	1217.39	1208.52	1184.56	1162.65	930.8	1190.71	1176.65	1179.65	1203.84	932.12	1158.69	1245.74	1147.59	1172.61	971.99	1192.11	1198.16	1251.16	1123.03	865.29	1071.37	1128.83	1120.88	985.28	915.68	1144.13	1115.66	1189.59	808.41	996.42	975.95	1033.01	945.41	885.05	910.76	995.71	1086.32	963.14	808.27	877.19	918.7	948.98	864.21
RPL18A	900.5	807.93	761.08	738.85	698.88	788.24	742.67	769.66	739.14	737.78	788.34	739.07	704.42	755.39	636.42	762.02	784.66	743.5	796.76	726.35	797.59	760.33	757.74	723.12	639.92	851.24	773.2	759.27	775.27	715.32	753.43	698.54	674.5	774.28	830.01	793.62	822.82	864.81	679.82	914.76	773.19	895.73	1005.04	742.76	896.78	837.59	829.4	902.45	775.65
MMP2	899.87	1178.51	1318.8	930.31	841.26	881.53	1089.13	1268.52	892.84	820.05	855.93	1126.59	1254.89	893.76	822.19	828.86	1074.97	1263.47	896.11	826.84	870.97	1173.7	931.8	1317.87	859.55	789.5	1016.67	1232.98	841.86	736.27	912.24	1188.89	1356.9	985.57	689.55	943.07	1022.32	770.45	709.73	1062.04	1309.37	1342.83	1120.49	1142.2	968.91	1246.85	1528.49	1025.38	1049.92
RPL37A	878.72	774.97	713.32	835.84	739.7	805.18	691.89	734.54	844.67	784.61	794.04	693.1	692.52	840.21	723.34	827.36	761.37	730.01	825.14	781.35	898.37	746.61	813.75	696.93	752.56	820.15	767.31	737.35	831.44	693.02	881.26	706.21	724.71	846.99	830.34	827.23	808.53	893.91	694.27	988.39	799.33	844.12	991.1	889.48	1048.41	884.68	770.85	967.72	877.18
RPS18	860.88	845.57	796.72	863.6	777.66	803.25	767.19	791.56	851.72	812.81	811.79	753.5	735.28	830.55	725.07	804.22	751.75	766.46	885.38	765.17	797.51	754.67	804.71	767.02	690.72	808.86	768.1	769.77	820.63	731.15	766.66	724.17	713.72	838.27	818.61	893.19	802.51	898.77	752.29	1081.01	897.42	916.87	1116.95	1006.9	1059.69	994.3	980.69	1124.42	938.03
RPL8	852.95	789.17	745.44	817.7	721.18	726.66	745.43	764.61	812.11	736.74	739.31	729.96	681.2	803.56	692.9	794.82	766.72	749.44	878.03	727.43	797.3	766.89	813.55	694.86	648.38	855.31	793.18	809.37	857.78	750.48	762.25	724.07	728.32	856.93	855.99	852.65	873.2	964.66	734.84	968.84	762.94	907.35	1048.14	882.14	855.09	890.52	827.83	996.25	780.07
CFL1	852.7	881.86	827.88	894.69	896.25	794.71	903.05	862.9	915.49	946.59	743.09	813.65	795.56	891.05	849.51	899.17	1008.27	976.81	1074.34	974.27	880.89	950.5	1016.44	922.64	914.88	969.34	1068.81	1069.47	1089.65	1009.49	815.74	924	925.11	955.89	1004.32	1054.96	1113.34	1209.67	956.11	857.45	911.81	977.29	980.21	802.25	740.08	800.37	749.23	959.51	651.17
MTRNR2L9	847.7	872.99	896.54	929.51	747.31	926.8	798.18	833.47	923.71	725.41	890.06	746.88	896.54	852.8	812.55	911.21	862.73	930.95	885.62	749.04	1017.69	1037.5	1125.43	1096.5	906.37	703.34	644.71	740.88	708.66	574.32	984.62	1070.66	1121.66	1140.38	634.2	643.27	695.06	666.43	641.04	928.04	1124.08	938.19	994.25	742.19	872.36	864.72	868.07	886.47	731.97
SPARC	818.19	790.11	844.3	717.62	938.07	807.14	782.29	820.09	711.21	930.17	772.73	753.67	795.88	680.07	970.54	693.53	672.73	770.22	594.97	865.91	623.39	591.32	483.19	664.89	743.61	628.95	541.11	615.57	505.67	660.38	406.94	302.33	330.02	230.69	468.69	436.72	452.89	393.29	532.86	155.1	126.27	144.73	102.46	191.29	594.81	546.62	600.34	497.58	611.34
RPS19	815.06	826.26	803.68	773.03	761.2	727.55	766.46	815.77	756.55	788.05	714.93	727.03	733.78	781	729.57	711.41	749.3	759.35	833.25	761.96	759.26	816.81	831.38	751.93	688.36	764.06	739.81	776.93	788.71	725.49	723.87	695.76	755.37	822.17	816.31	780.9	836.63	877.39	724.3	663.34	610.62	720.56	879.69	615.56	938.65	926.6	984.79	1068.03	873.45
TPM4	801.16	908.57	883.34	790.94	817.68	877.77	954.53	909.31	802.22	837.74	843.74	903.7	878.19	784.32	859.71	938.02	1034.83	930.77	797.24	864.76	879.4	966.14	804.06	911.46	886.84	889.69	983.62	951.88	828.26	844.32	770.78	858.01	825.06	691.73	838.21	993.62	934.53	886.19	799	577.72	782.93	675.84	499.69	587.8	709.09	788.23	734.55	750.06	661.35
HSPA8	797.06	766.62	610.61	907.09	636.06	768.98	765.3	673.85	939.64	640.27	804.35	745.3	622.1	936.59	642.7	831.47	720.61	670.91	736.39	667.01	651.24	619.33	599.47	627.25	543.44	824.9	737.68	673.64	880.63	706.36	249.78	239.54	225.36	247.5	634	664.41	640.47	848.23	547.27	418.06	330.17	331.24	341.24	359.1	381.47	368.49	350.25	554.46	370.59
MMP3	796.74	1096.45	783.39	364.49	400.16	783.23	1089.31	795.88	406.79	398.29	995.47	1412.1	1265.36	859	634.27	852.89	1135.04	809.48	426.66	387.96	1605.93	1981.42	1479.2	1808.6	939	804.15	1260.24	1082.98	495.13	482.2	1924.45	2796.07	2647.38	1958.61	581.56	780.56	905.59	376.66	354.13	1934.11	2359.9	2293.49	1711.8	1099.76	284.92	292.08	313.5	172.11	148.61
RPS27	787.54	788.78	734.02	767.06	600.63	734.69	692.4	727.1	807.15	664.67	738.58	683.45	670.19	709.18	594.52	729.41	673.19	670.53	713.26	595.61	721.66	654.71	690.14	688.52	579.61	666.01	610.22	607.87	693.27	543.1	625.95	585.15	606.52	735.35	622.55	682.03	653.33	718.3	585.54	733.75	680.3	704.34	888.13	667.52	896.82	869.62	878.37	931.2	806.54
SERPINE1	776.22	505.55	394.73	598.4	1006.7	1185.35	986.7	882.03	1021.78	1522.05	948.65	680.1	620.42	733.35	1177.41	855.69	572.29	343.15	481.78	723.9	497.64	415.25	294.52	353.36	548.3	520.45	319.94	278.96	371.6	591.63	484.61	477.59	462.99	321.01	301.62	215.18	230.62	269.77	302.75	336.2	226.72	263.6	225.62	350.54	104.09	51.32	45.69	104.74	85.13
S100A4	773.3	1141.88	1255.5	1225.11	974.24	663.92	1017.59	1290.61	1192.91	1002.07	724.54	1002.34	1048.27	1164.63	892.26	703.85	956.43	1141.15	1206.15	888.47	683.88	954.12	1078.83	1077.52	740.51	714.52	895.49	1146.67	1128.59	783.71	463.26	644.46	764.81	775.09	858.8	1121.55	1217.39	1126.21	937.14	254.97	296.14	445.96	386.64	369.86	1402.54	1893.27	2032.83	1627.53	1236.58
FLNA	768.39	766.54	723.73	694.53	881.74	767.36	771.91	720.77	671.85	842.34	723.24	762.4	699.81	657.1	742.55	768.38	777.41	710.52	753.54	812.88	684.12	703.52	632.94	617.1	785.02	734.4	756.75	685.89	724.69	845.88	553.58	545.85	511.36	528.62	727.56	690.76	677.49	697.5	716.82	433.7	503.12	497.2	505.06	518.97	720.19	657.86	612.63	666.69	739.28
RPL13A	748.34	743.28	713.26	763.88	676.88	664.73	691.5	727	743.29	716.52	661.12	665.69	669.35	721.38	660.33	667.46	705.97	708.33	755.12	728.97	663.23	634.6	715.71	684.25	615.45	751.03	709.42	752.13	789.23	697.65	775.32	722.55	733.93	857.11	802.65	836.98	826.77	957.34	806.79	1085.25	979.76	1086.1	1315.73	1006.13	1090.14	1063.4	1072.07	1149.19	1062.19
RPL19	741.86	729.86	667.8	749.97	661.69	708.25	673.76	670.15	724.63	637.07	667.72	664.47	632.14	694.72	571.95	704.14	687.47	693.07	722.12	674.9	687.19	661.36	710.2	681.08	634.69	730.27	678.04	648.01	729.74	618.11	673.45	653.95	628.86	742.82	719.57	752.53	702.13	842.33	680.11	897.04	853.49	790.53	1013.2	845.18	860.77	806.39	788.34	944.15	756.52
MYL6	728.21	784.57	739.06	827.43	762.02	677.02	713.53	754.32	837.47	788.94	674.59	694.66	664.7	780.28	763.15	810.22	840	839.91	884.62	817.97	818.64	756.43	845.37	797.94	763.67	872.32	808.85	836.14	927.64	789.89	634.52	624.02	611.77	668.16	855.32	857.71	911.45	1024.14	759.53	250.07	259.97	316.07	256.8	262.78	847.39	754.99	768.54	923	665.76
RPL7A	724.77	692.11	664.1	776.31	690.96	646.28	666.52	670.14	793.2	713.22	670.1	635.29	637.75	763.66	654.97	727.02	670.19	674.91	794.3	709.17	721.81	673.15	763.56	666.57	655.61	756.18	710.22	741.02	818.47	730.34	604.59	618.49	592.09	703.67	880.81	852.27	825.64	970.35	821.86	755	666.51	726.38	890.57	707.25	983.24	943.52	906.2	1102.38	873.72
RPS12	699.71	645.96	640.67	679.16	573.7	637.14	636	635.8	681.6	599.02	624.34	559.99	600.28	662.69	560.39	644.43	579.67	605.88	653.59	618.35	656.82	597.03	647.74	581.52	534.73	660.77	613.97	613.03	645.74	571.84	611.85	548.64	570.45	693.56	677.74	645.82	686.42	717	621.5	826.03	654.16	709.72	889.56	732.29	807.55	811.2	784.03	856.48	694.83
ALDOA	698.05	672.07	659.12	752.4	736.26	634.19	647.56	651.82	746.82	730.11	598.58	602.17	590.16	732.01	655.93	641.54	638.45	653.96	779.43	685.8	627.22	623.87	760.3	613.11	630.39	652.88	635.58	645.2	754.74	691.15	551.64	539.21	555.88	693.17	634.87	577.15	624.25	733.77	645.76	530.37	498.06	555.32	695.65	552.05	710	666.57	628.38	814.78	758.78
RPS11	695.71	683.96	664.26	715.14	626.83	641.06	621.34	663.22	733.29	660.83	670.37	620.36	614.9	684.63	620.02	680.38	629.7	639.08	716	645.55	688.73	621.12	706.6	659.31	601.25	672.74	586	607.91	695.08	597.7	656.12	591.23	596.89	736.23	617.91	628.46	578.62	776.67	612.77	742.79	627.17	668.34	885.27	699.88	795.63	767.39	798.61	883.34	749.47
RPS14	690.04	660.35	630.33	763.35	635.24	608.18	584.26	654.25	764.73	692.13	616.46	606.85	592.48	696.6	638.27	628.4	600.96	634.07	736.49	650.49	637.19	617.92	703.84	636.33	594.15	674.72	622.75	645.14	711.48	635.23	612.75	599.52	616.22	726.61	628.84	689.31	673.36	799.45	661.1	715.92	624.45	692.45	845.35	708.44	810.89	814.71	779.03	940.83	754.29
EEF2	688.33	635.54	620.66	678.46	726.27	681.05	669.83	644.75	701.44	736.65	667.47	654.3	635.72	718.11	679.62	669.59	657	635.64	730.18	725.86	671.66	677.12	729.83	624.87	718.4	715.08	682.57	687.19	731.63	763.96	703.39	696.26	690.47	796.1	760.68	707.29	721.96	804.58	773.13	979.2	948.32	944.02	1145.51	996.77	1041.32	941.81	972.76	1001.77	1138.35
MMP1	668.29	673.06	590.21	394.98	148.18	638.21	652.63	599.45	427.1	147.04	718.55	749.97	745.4	471.1	220.64	811.19	786.52	577.96	425.96	131.61	1583.53	1670.25	983.46	1796.39	756.43	749.76	825.26	851.1	483.91	189.54	1985.42	2719.59	2730.75	1360.02	532.24	570.43	691.99	318.07	112.53	2539.79	3080.57	3211.73	1423.83	1035.32	222.37	195.1	264.46	111.03	69.86
RPLP2	666.06	661.89	606.74	615.15	619.96	643.1	590.15	609.36	613.88	616.47	608.45	612.45	558.78	594.23	544.22	630.32	650.8	584.5	625.79	610.54	648.03	619.13	646.2	584.84	572.05	664.01	644.02	603.07	617.05	618.73	606.51	588.84	566.36	627.56	623.28	649.2	614.18	674.12	597.36	621.77	606.19	595.59	688.16	536.52	669.84	649.41	643.87	746.69	652.59
RPL35	659.04	678.32	568.75	626.42	609.39	609.45	604.09	600.53	629.61	624.27	608.38	591.01	550.25	636.61	541.4	657.18	643.26	595.92	701.34	614.65	652.09	657.04	640.28	576.52	577.1	741.43	684.72	696.18	706.33	629.93	634.14	596.03	619.73	675.4	716.49	726.46	690.31	783.48	641.55	766.05	659.72	705	831.44	688.14	636.56	648.08	559.28	789.13	558.38
RPS9	651.15	623.87	572.62	558.52	609.49	584.1	555.71	598.62	559.35	620.71	600.83	546.06	506.72	551.33	558.39	629.72	597.06	570.94	609.1	633.88	647.86	583.8	576.86	540.66	564.33	702.16	615.66	632.91	633.1	617.91	674.36	555.39	579.68	634.94	719.14	659.32	672.03	671.91	643.83	563.04	490.43	589.33	570.62	551.61	804.2	804.06	737.18	780.72	735.79
PTMA	650.49	641.94	536.23	468.42	539.36	681.07	613.93	522.24	476.54	537.29	651	585.01	491.93	468.95	566.43	698.06	696.31	549.79	434.99	598.04	660.42	623.42	517.81	497.62	565.5	735.7	721.77	644.56	504.93	617.86	566.07	524.87	502.03	418.29	766.42	730.12	679.54	630.9	621	469.74	450.1	404.86	322.36	329.41	373.64	360.48	277.74	393.5	277.81
TPM2	645.64	730.27	664.62	679.85	872.6	646.75	682.25	683.26	670.33	880.3	560	591.63	572.79	603.38	800.41	694.26	776.95	749.27	722.96	947.7	578.76	601.12	598.1	596.93	773.97	745.26	731.21	732.76	734.63	855.15	502.06	486.07	496.98	530.01	715.34	643.5	647.87	761.86	813	350.59	322.56	336.46	395.05	384.15	765.82	609.29	596.76	668.56	757.75
RPL3	641.76	657.64	657.27	665.39	700.38	570.39	610.41	621.86	652.66	699.45	556.73	596.62	584.81	634.66	611.35	601.85	621.26	617.14	678.32	689.52	548.44	590.67	642.5	565.88	610.31	642.85	632.48	661.62	705.12	685.55	640.87	661.86	628.38	701.46	722.25	762.88	742.47	811.49	754.54	975.59	809.31	869.52	1104.25	930.38	1003.02	983.86	941.42	1067.44	983.38
RPSA	635.01	561.87	543.17	643.58	617.94	531.88	530.53	543.56	615.33	613.67	562.86	531.5	480.26	609.34	561.88	615.84	560.21	533.61	668.65	612.58	594.69	550.74	615.08	518.72	542.09	671.48	603.83	569.2	670.21	633.77	568.63	549.69	498.3	643.2	688.99	666.68	655.41	752.37	670.13	707.4	514.21	604.2	751.33	680.54	769.92	683.89	669.99	797.5	648.32
RPS6	632.34	594.21	590.9	643.07	551.69	545.75	587.41	600.43	670.35	549.2	572.76	554.08	575.59	646.47	605.71	613.94	574.08	594.5	630.69	570.26	591.64	560.39	646.8	574.17	517.07	623.36	613.17	614.75	679.18	560.92	559.81	575.72	568.28	677.32	679.32	710.89	697.53	735.05	620.35	914.93	773.03	813.71	944.31	809.54	773.91	781.49	744.99	817.87	658.3
RPS17	626.99	651.61	621.49	685.66	530.22	616.33	590.21	621.78	684.65	566.72	619.22	580.77	570.93	641.59	522.36	615.59	616.33	611.07	664.87	591.3	623.16	596.95	674.77	589.33	496.41	657.44	614.25	650.65	684.09	541.27	612.79	556.46	565.16	690.89	642.86	712.89	686.64	751.97	598.01	798.3	672.67	752.48	828.14	635.34	721.48	731.78	692.14	777.74	591.29
MYL9	624.28	664.39	680.42	757.18	634.01	555.48	651.19	670.43	743.7	596.18	527.81	583.75	611.12	698.97	614.78	610.53	692.03	702.08	803.87	620.45	555.6	588.45	693.14	612.81	562.48	628.4	612.92	655.13	783.93	554.08	428.54	441.66	465.33	563.5	605.75	572.17	625.01	781.84	494.49	220.41	267.46	325.86	383.22	238.43	669.02	647.02	665.62	819.2	561.54
RPS28	613.38	588.93	549.92	595.17	535.74	580.08	527.11	565.92	590.74	577.68	554.8	540.97	523.68	586.44	514.83	565.06	538.31	549.48	574.37	552.7	573.97	528.24	616.08	531.31	502.63	534.2	546.05	537.15	624.09	511.05	536.14	522.86	526.67	599.34	593.26	593.36	606.63	670.86	553.47	559.14	523.46	551.05	664.15	512.67	735.13	656.63	612.73	783.25	682.6
IFITM3	610.12	544.03	518.83	494.45	513.87	551.35	484.86	477.32	461.8	504.01	502.05	470.03	441.48	417.73	473.88	457.08	414.7	447.93	422.73	441.19	449.75	392.42	393.11	417.6	402.81	430.35	357.11	375.65	366.78	372.31	388.56	277.97	383	400.92	396.23	338.13	349.72	373.51	395.85	287.78	206.23	295.67	425.79	256.51	873.63	754.31	737.28	606.5	815.99
S100A11	604.93	681.04	668.68	708.35	611.51	620.1	641.95	646.85	726.2	597.32	595.66	630.89	696.95	699.16	630.16	671.89	706.9	707.55	718.3	649.51	709.35	735.3	794.03	791.7	671.26	639.79	669.91	718.63	725.78	599.18	653.35	736.45	773.61	757.93	639.89	724.31	728	819.43	649.92	630.77	715.06	702.57	726.33	615.01	682.58	706.97	684.17	815.7	614.36
EIF5A	601.89	510.29	461.04	502.39	516.67	557.44	499.91	473.51	515.13	532.6	571.41	512.9	459	551.91	523.14	646.56	596.45	513.1	566.13	569.84	688.07	541.73	635.7	529.58	592.53	716.26	625.57	591.73	621.25	632.21	697.21	572.65	547.39	591.85	652.41	601.85	592.31	656.92	586.93	818.24	606.36	657.67	661.07	630.19	366.48	330.42	272.22	451.61	293.33
LMNA	600.24	698.8	741.03	685.78	777.05	589.66	698.31	741.76	668.92	769.4	538.75	666.12	692.89	632.33	628.41	642.98	759.41	844.08	839.23	873.05	490.76	563	607.64	543.22	592.77	776.51	857.92	878.31	881.28	845.64	368.54	366.86	372.18	444.81	966.64	1072.23	1083.48	1133.38	1021.53	258.73	318.85	313.83	370.57	347.39	826.23	988.23	926.03	1076.51	818.56
RACK1	599.22	565.57	532.41	628.41	577.22	530.49	563.08	558.1	613.84	552.25	534.37	543.32	522.71	627.87	510.81	552.25	562.61	546.04	657.12	562.8	549.58	576.67	613.11	560.22	523.8	597.93	588.36	583.42	651.53	580.68	602.68	656.17	637.64	732.71	605.02	641.27	650.5	742.51	579.05	905.27	889.85	957.51	1066	921.43	738.38	736.94	750.76	837.32	718.47
RPL27	594.31	562.12	530.12	619.07	513.87	563.69	531.77	592.09	648.58	552.62	558.5	529.64	498.39	607.34	498.26	589.57	562.52	562.02	618.03	567.4	604.72	578.65	627.81	554.31	497.08	613.14	588.76	604.12	622.41	510.97	597.29	524.68	515.72	622.92	616	638.32	641.01	716.43	541	687.62	549.41	647.91	721.36	658.6	650.89	614.13	533.91	729.66	528.47
TAGLN	588.46	580.46	440.23	440.62	527.79	672.31	707.3	643.03	542.45	643.23	631.38	633.4	490.5	466.23	553.21	746.97	677.22	583.26	568.85	601.69	677.71	640	465.21	513.73	533	747.98	677.25	545.03	576.72	563.02	547	537.07	420.08	393.12	587.22	499.84	443.87	544.4	371.53	385.75	304.61	350.9	308.55	286.64	442.98	282.63	259.9	401.79	244.53
RPS8	588.23	593.63	586.6	618.45	526.67	592.73	565.45	604.2	609.18	572.85	597.14	571.98	566.48	613.45	557.49	611.71	577.1	565.87	598.84	621.23	609.3	590.69	607.68	549.17	576.1	647.49	590.46	597.7	620.82	543.33	594	546.48	523.67	645.28	691	689.48	642.29	734.54	622.6	768.86	672.64	664.05	839.79	714.16	773.99	762.27	701.8	812.55	693.12
B2M	584.29	682.8	702.92	747.08	436.8	564.12	612.08	692.41	726.52	446.08	570.42	631.45	686.96	720.96	567.87	595.66	612.21	679.26	716.16	457.27	657.5	725.77	864.86	847.9	483.71	550.13	605.47	659.8	715.15	393.96	740.55	781.35	894.44	1025.72	505.08	628.79	629.45	644.64	419.49	891.34	914.33	1046.94	1125.23	646.68	679.28	802.74	917.12	727.17	508.14
ITGB1	568.72	540.7	551.01	629.7	527.93	591.95	550.85	562	657.94	522.34	581.08	519.49	558.81	607.43	559.38	653.22	569.21	589.09	606.61	556.79	614.81	561.69	631.5	605.11	568.75	580.38	576.08	602.42	642.35	544.88	598.87	580.89	589.54	601.45	536.44	564.33	577.38	585.9	524.77	626.57	587.89	576.85	575.69	588.59	539.45	506.52	545.43	526.33	464.02
RPL11	565.61	619.52	614.2	649.73	559.42	530.81	576.55	619.82	655.05	565.58	543.62	558.35	581.12	631.42	520.5	575	580.97	604.38	613.28	560.87	568.54	585.05	618.27	583.78	519.66	574.37	597.82	603.23	589.55	532.88	537.95	536.6	534.42	592.49	611.18	694.65	671.47	645.27	588.68	700.48	680.21	697.78	751.63	650.53	765.67	779.01	780.42	795.91	677.74
P4HB	558.37	551.08	544.8	568.57	593.77	530.08	539.28	536.46	552.91	583.73	519	520.37	509.87	557.38	519.75	525.17	526.93	559.54	564.77	579.55	602.87	590.43	625.39	568.52	635.42	550.54	540.49	559.95	545.77	572.02	596.67	548.5	563.16	582.95	490.85	504.22	505.14	501.09	503.55	488.39	430.57	467.3	486.21	492.4	518.38	526.61	523.5	545.8	512.69
EEF1G	547.01	510.68	524.15	588.81	507.04	485.42	485.26	526.56	574	511.55	503.6	469.16	477.67	563.28	501.57	516.54	488.42	517.93	600.68	496.26	509.29	477.37	555.22	496.41	456.58	525.54	477.14	517.08	580.35	491.35	475.11	466.5	478.81	563.42	530.39	529.47	541.56	591.53	506.81	612.21	522.81	575.62	683.6	577.82	668.02	655.45	674.21	718.14	619.35
RPS16	544	510.79	466.95	504.43	475.31	472.91	482.33	486.22	495.77	502.79	488.26	480.31	443.01	511.79	453.08	465.31	488.31	473.61	538.63	462.11	497.23	501.75	516.3	478.46	429.75	502.08	493.36	483.43	526.69	448.76	459.02	472.91	447.2	519.63	510.48	507.06	507.99	604.73	477.78	568.14	540.82	562.69	704.01	525.84	559.23	564.87	553.52	659.82	524.73
TIMP2	537.79	579.01	657.42	437.53	425.19	513.48	554.2	606.18	410.37	404.1	485.21	534.92	593.48	403.03	396.93	474.58	521.67	624.47	425.01	404.89	446.29	504.35	394.72	559.26	369.49	452.55	505.24	576.05	413.52	381.46	401.82	459.58	513.39	357.46	441.52	495.03	532.46	411.7	398.97	375.92	476.17	479.57	373.77	348.28	560.06	637.7	727	491.59	574.59
ELN	536.14	195.22	188.35	19.23	226.46	501.28	209.46	208.83	19.06	254.28	463.76	191.24	189.31	19.73	255.92	453.31	201.89	204.21	16.67	238.59	454.51	235.07	21.91	238.67	266.74	461.39	171.01	146.95	11.88	222.5	358.91	117.14	118.36	9.88	155.33	60.06	51.67	4.07	64.28	35.58	6.53	7.33	0.99	29.64	57.34	16.83	11.58	2.56	16.22
RPL29	529.56	514.53	467.3	528.85	475.34	453.43	464.09	478.28	534.78	454.38	465.07	452.68	448.33	542.35	414.42	492.02	497.62	483.58	515.64	471.04	460.09	438.64	511.01	452.96	441.56	506.68	506.82	504.54	540.94	459.97	426.31	462.23	430.24	506.5	538.79	556.37	536.64	650.16	483.19	576.98	503.14	543.77	677.17	545.8	582.23	583.03	548.79	697.49	538.4
IGFBP7	525.23	436.19	440.72	313.44	481.96	491.72	384.09	441.72	302.36	503.17	492.78	410.12	386.46	299.42	431.68	444.48	377.57	389.99	322.07	491.09	511.8	422.87	321.11	424.87	427.94	484.34	326.33	366.29	293.08	409.45	483.85	361.31	394.78	344.52	410.34	296.29	308.63	248.66	368.23	396.24	301.62	334.43	334.22	378.34	532.01	390.54	467.02	354.82	609.05
HLA-A	522.19	536.4	557.35	334.32	358.1	466.07	493.94	545.76	323.3	368.69	481.08	543.8	571.66	340.99	366.43	467.77	499.83	558.47	342.14	360.09	604.25	642.24	422.66	697.19	388.52	485	478.62	534.65	320.86	306.17	627.34	648.1	716.01	471.61	405.94	434.55	463.15	285.21	282.57	649.04	598.94	756.8	569.62	364.43	512.11	486.24	552.69	329.25	352.7
NPM1	514.62	481.83	420.35	459.94	376.7	538.52	488.81	437.57	502.44	399.52	529.53	455.24	433.88	483.57	437	553.91	506.32	447.68	453.46	422.79	513.59	482.93	490.7	449.22	402.31	581.11	538.91	528.15	540.9	462.27	544.38	554.4	514.71	552.04	592.06	582.38	572.25	574.23	475.95	1106.63	931.14	867.64	986.7	875.41	523.92	453.3	401.88	472.14	389.06
RPS10	509.66	581.98	523.93	565.74	523.31	442.45	513.28	555.07	585.25	547.07	471.37	529.91	508.48	559.01	459.81	463.9	519.15	527.63	609.51	526.4	478.82	536.43	571.49	508.07	468.76	501.89	553.75	547.28	574.39	525.97	450.53	480.72	480.15	572.44	495.83	553.85	559.15	642.43	512.66	490.9	454.25	524.44	671.73	550.15	550.52	610.86	606.96	719.44	566.29
CTSK	501.76	1001.93	1071.13	573.02	329.27	457.63	884.14	998.27	551.95	328.39	478.68	885.03	993.35	527.46	355.26	435.79	802.66	951.82	515.65	310.05	447.73	824.34	535.72	993.53	304.71	383.78	700.89	821.05	487.09	251.36	408.2	773.63	890.51	553.2	306.11	576.29	630.04	487.08	265.09	517.18	791.91	924.49	853.52	518.15	592.64	967.17	1293.57	827.63	648.09
RPS25	497.68	457.01	415.52	465.6	409.25	433.22	424.67	422.26	483.27	403.02	444.48	417.41	422.63	467.49	383.64	454.19	439.02	449.27	470.08	419.54	466.78	430.4	437.67	428.96	387.8	437.17	435.32	427.73	456.63	395.02	410.64	377.53	387.65	425.81	428.91	491.32	460.12	478.18	421.11	465.83	422.96	437.93	496.12	411.1	542.14	535.62	530.55	550.92	487.01
CD81	493.66	520.98	535.06	357.65	504.84	438.9	492.93	514.86	330.41	471.59	434.78	478.66	507.28	330.83	405.73	409.6	449.42	510.23	345.09	462.09	407.98	468.12	334.47	502.78	440.71	429.14	431.35	484.56	324.78	439.51	337.51	360.17	397.37	286.04	384.03	405.3	426.11	328.45	423.32	213.29	202.21	251.61	209.91	251.38	540.17	619.64	698.42	410.96	601.6
GNAS	485.51	472.98	462.58	387.68	457.07	451.3	452.6	461.17	385.21	436.1	441.84	435.94	424.19	371.88	384.46	464.2	429.52	449.7	383.09	440.6	418.46	444.97	368.41	419.81	418.81	449.17	432.53	425.62	383.18	425.93	388.9	391.58	383.06	342.07	414.33	409.57	393.16	360.3	404.98	367.38	353.64	359.38	345.52	384.86	528.58	500.21	514.75	430.37	506.99
RPS5	484.59	434.7	405.39	424.77	437.67	385.61	399.79	422.14	436.76	435.46	403.48	407.37	362.74	431.84	351.82	414.97	399.21	400.35	472.26	415.47	426.57	411.52	430.28	392.46	377.02	444.57	414.26	402.1	449.82	425.98	368.13	397.32	364.87	440.1	437.45	426.77	433.11	486.69	402.31	468.04	413.8	421.67	547.46	454.21	465.33	460.97	460.94	538.6	441.37
RPS4X	482.96	280.4	269.5	510.87	444.35	417.32	263.12	279.44	524.05	440.53	423.34	253.72	252.99	491.7	434.27	438.37	264.01	274.76	489.77	448.26	442.56	241.47	475.94	259.58	402.3	439.99	270.06	263.29	509.34	427.52	406.84	249.28	245.34	465.77	467.42	306.72	294.95	547.89	467.21	507.81	278.78	284.22	551.9	477.03	629.59	351.92	354.17	656.05	549.73
RPL7	478.94	512.08	504.3	511.88	367.21	442.88	495.19	515.24	516.86	373.53	449.04	457.41	498.51	479.61	387.16	491.01	523.89	554.61	495.67	406.86	476.32	489.72	485.54	528.81	355.58	485.44	523.26	544.99	523.38	384.62	443.3	461.4	479.17	474.17	536.36	606.17	601.06	578.89	456.62	641.93	592.95	653.56	664.03	490.61	720.9	697.07	722.69	682.55	486.42
UBB	477.18	444.99	447.16	523.56	505.61	443.21	417.89	464.9	524.74	460.39	460.02	426.48	452.07	536.35	426.36	510.55	439	487.49	581.55	493.81	562.34	522.86	581.88	523.71	508.4	566.22	526.5	535.98	580.94	505.08	554.93	544.81	564.19	592.38	644.59	613.01	630.55	699.61	582.98	613.45	499.18	555.38	555.6	496.7	572	566.57	529.08	692.42	479.56
COL6A3	471.69	568.28	651.7	712.91	691.07	484.47	578.18	622.54	689.69	685.85	446.55	536.28	582.25	620.47	625.8	497.24	573.32	659.85	682.26	712.79	394.57	483.91	536.85	524.39	622.91	407.05	497.73	561.36	567.77	634.16	387.28	450.19	479.51	457.43	363.05	430.46	431.43	448.48	605.68	335.5	427.82	385.81	398.38	565.93	514.8	632.13	678.22	787.61	795.17
PPIB	467.48	517.51	491.38	494.12	489.44	435.47	460.19	492.24	484.87	488.03	434.28	440.51	433.73	453.28	469.31	430.12	431.96	479.83	440.89	489.59	513.71	500.86	493.44	513.79	523.17	419.51	426.92	444.28	415.5	430.02	431.98	409.41	411.48	391.23	399.29	384.87	379.25	377.2	390.3	314.84	245.96	274.12	260.73	314.48	422.5	418.42	436.39	449.1	381.8
RPL10A	464.83	455.5	431.67	466.88	446.64	408.53	424.4	443.3	461.72	443.54	408.66	427.63	413.19	443.75	384.21	443.01	427.03	433.39	476.65	446.19	404.32	399.53	428.74	385.9	394.63	452.64	466.68	458.22	499.47	460.06	455.31	456.62	428.65	532.68	473.74	517.51	489.3	574.31	480.87	571.27	507.72	531.07	695.59	536.65	584.16	573.79	588.24	675.78	561.16
RPL4	463.3	444.44	422.4	511.43	443.05	457.45	427.37	435.24	512.22	468.88	454.67	415.33	413.54	502.02	468.48	485.95	444.58	440.68	507.41	480.36	448.42	403.65	487.94	429.02	408.25	502.9	462.34	470.37	536.14	473.37	448.39	433.74	408.35	507.37	523.24	527.86	519.95	620.94	528.18	689.46	603.04	584.19	775.74	623.75	656.53	590.54	589.5	694.05	586.07
UBC	462.1	426.86	417.54	513.14	512.99	515.31	459.06	499.59	528.47	505.48	564.18	538.23	555.63	593.3	542.01	454.16	396.61	417.61	497.01	466.67	502.86	463.54	554.95	489.66	536.75	465.22	427.73	450.63	498.89	505.81	422.8	417.38	418.75	472.19	422.34	425.63	423.2	497.8	486.53	525.67	469.49	472.29	577.31	557.93	507.02	449.26	490.74	549.08	527.8
SERPINE2	460.99	554.06	679.88	581.93	485.62	465.58	550.38	677.12	575.84	492.82	569.37	698.19	823.56	663.32	693.49	435.07	496.04	639.86	540.99	474.99	678.27	809.26	759.86	932.92	701.63	361.49	380.03	515.38	489.95	365.66	466.66	527.7	615.51	541.85	299.68	334.43	343.03	354.75	350.31	253.11	252.33	264.09	340.16	364.93	259.47	299.8	332.34	313.34	345.66
PTRF	458.2	444.94	425.35	441.73	512.76	464.94	474.78	449.11	454.4	524.87	422.08	425.39	413.56	426.96	490.75	492.92	529.42	473.99	501.87	559.47	434.73	428.95	432.85	398.77	481.93	546.49	520.4	498.96	528.58	572.36	345.07	327.94	321.6	303.3	509.31	470.45	494.07	481.27	488.39	165.55	204.92	212.48	178.91	190.85	393.98	375.84	353.5	364.67	370.22
PSAP	456.8	442.67	482.28	343.14	363.43	428.99	407.56	457.35	329.4	350.82	419.1	405.88	449.68	325.67	346.07	399.61	368.4	444.68	324.52	339.51	421.2	398.89	333.86	456	335.41	369.22	347.71	401.15	304.62	287.77	390.37	387.97	444	351.74	305.79	308.11	335.12	279.98	284.78	428.56	460.39	493.26	467.7	427.97	467.4	454.38	515.29	381.43	500.38
TUBB4B	456.4	410.58	351.51	426.93	443.8	449.56	427.02	403.72	477.44	490.25	418.49	395.84	345.09	446.73	374.79	645.2	601.3	502.16	683.36	591.14	588.01	561.07	609.7	472.24	549.23	724.18	671.35	584.21	726.21	608.57	513.13	469.19	381.61	489.95	601	646.42	630.19	742.39	485.19	233.41	263.25	250.15	206.67	144.96	176.36	163.68	134.45	312.34	119.25
LDHA	454.77	393.05	404.89	428.33	377.55	442.36	406.13	423.99	448	383.53	443.75	376.87	418.9	411.55	397.01	510.96	420.84	456.99	450.67	411.63	491.3	426.75	450.54	460.36	406.25	516.19	478.93	535.48	484.04	433.72	447.09	396.55	426.12	392.95	500.67	486.8	512.68	488.46	421.5	344.49	259.05	293.42	273.57	297.94	365.02	355.99	322.05	380.95	232.54
MYH9	453.71	478.21	438.87	459.87	473.09	504.39	525.02	450.54	463.45	473.99	471.91	510.65	454.83	461.64	436.75	509.05	533.35	461.68	495.25	454.81	481.41	484.35	439.79	420.76	466.25	499.05	547.75	475.12	503.51	488.31	443.33	472.36	434.09	409.21	477.1	475.26	449.81	479.73	430.9	349.25	460.95	410.57	398	364.23	433.51	428.06	371.91	442.07	416.99
RPL23	453.52	490.38	461.52	525.02	404.54	430.57	411.73	458.75	510.29	423.77	434.41	426.39	425.12	500.04	433.26	462.54	464.63	454.13	460.34	426.33	478.7	429.06	484.73	437	402.03	468.83	432.73	449.18	516.51	400.87	430.01	422.06	396.57	496.94	494.28	588.21	522.91	629.51	515.81	607.85	578.63	541.13	695.24	555.26	660.27	663.29	617.25	713.6	579.87
RPL6	453.04	427.45	415.28	487.51	410.24	422.31	419.73	413.52	494.96	415.82	414.64	390.96	385.82	478.84	419.42	459.12	415.61	415.57	475.64	432.77	424.47	430.02	489.26	414.9	393.83	448.25	433.87	428.72	485.03	410.87	383.82	395.67	390	486.34	505.56	484.66	486.2	569.05	486.29	567.19	494.78	491.25	640.82	508.42	571.38	541.41	522.3	640.66	502.69
UBA52	452.63	470.63	435.9	409.73	428.87	416.16	452.31	454.33	422.65	456.08	416.64	429.29	440.49	404.11	407.92	435.86	464.52	448.35	443.09	445.83	461.89	467.61	432.39	458.72	401.28	472.08	472.91	482.89	429.91	421.78	439.58	446.1	440.8	439.82	448.7	499.23	482.66	490.38	411.5	421.19	411.59	466.24	478.81	389.87	493.76	509.9	497.59	505.02	441.87
RPL18	442.36	413.18	379.54	448.27	436.73	391.8	381.25	381.78	459.09	453.89	386.46	375.32	358.48	449.85	365.84	423.3	419.82	381.61	485.63	444.18	426.67	412.25	477.21	396.97	400.33	474.73	448.45	432.82	497.01	464.88	407.89	389.54	376.05	467.58	503.46	487.1	507.72	598.21	479.98	429.32	373.55	436.62	541.17	401.25	536.76	510.47	498.6	625.93	517.7
RPL26	440.03	425.09	391.98	437.53	346.62	386.18	389.09	396.65	457.74	382.51	397.11	375.94	358.75	419.32	367.15	413.35	397.49	395.5	439.85	399.03	419.87	385.52	402.56	406.67	354.29	418.16	397.72	399.74	433.27	361.48	406.35	407.23	382.21	449.42	439.04	472.08	437.86	507.08	400.11	595.84	543.14	562.57	661.78	521.79	547.14	510.85	499.66	554.6	457.08
TUBA1C	439.43	366.52	312.02	418.77	439.81	436.29	393.06	337.76	452.48	479.54	411.63	352.8	305.91	429.06	410	649.97	576.99	455.65	605.35	597.93	595.84	526.16	580.32	439.94	584.48	712.62	616.2	517.42	666.83	571.51	646.9	587.97	468.63	581.62	527.78	536.42	525.01	642.31	441.12	327.3	331.49	307.46	273.56	184.52	150.91	127.11	101.57	237.32	111.85
IGFBP2	437.34	212.25	191.73	37.39	174.17	395.53	200.1	208.84	38.72	194.83	400.56	199.26	181.43	37.6	185.35	384.65	213.53	198.54	43.18	185.81	405.55	183.83	35.79	190.92	178.22	400.56	185.58	176.99	37.95	154	350.15	163.8	169.77	34.35	376.41	177.51	155.42	35.29	148.96	248.93	114.52	131.19	30.37	103.62	539.1	222.72	235.7	45.67	218.14
CTSD	431.88	646.31	674.61	463.66	451.14	385.05	572.94	627.97	435.51	417.27	363.23	577.49	607.18	430.03	382.73	337.34	535.52	634.91	456.77	404.86	335.45	553.95	436.53	595.55	378.32	329.65	505.43	579.02	414.77	350.35	329	500.53	557.3	451	299.59	459.72	497.41	402.13	352.44	430.02	672.33	745.18	682.3	520.89	445.87	674.17	723.57	531.53	619.82
RPS26	423.26	214.59	198.54	238.35	214.16	393.08	196.68	210.43	250.69	231.57	367.46	203.18	184.87	236.05	188.01	385.48	232.35	215.24	274.23	231.1	392.44	229.49	261.61	205.9	210.66	403.1	258.08	242.87	287.81	253.91	322.51	178.29	173.6	208.66	446.05	297.77	287.68	332.53	258.52	405.76	186.91	221.07	250.62	223.63	514.88	201.94	175.26	293.29	168.32
RPS15	422.9	409.03	388.31	408.58	429.01	384.43	361.48	418.69	415.84	460.45	380.08	398.08	343.11	398.45	397.99	380.11	432.09	367.42	492.87	444.89	420.29	449	459.19	372.46	375.15	468.2	419.73	409.38	475.81	449.23	406.53	380.77	378.84	468.02	504.86	458.07	501.27	529.91	449.7	377.78	353	399.15	452.39	337.11	473.74	475.27	464.54	574.11	492.26
RPL17	421.24	424.19	405	465.72	384.63	391.56	413.53	415.76	472.64	420.95	402.58	394.3	382.51	472.82	383.33	440.96	431.5	428.12	483.24	432.29	449.98	433.97	504.66	417.08	384.47	471.87	461.93	442.94	527.65	427.32	412.62	408.77	404.55	512.9	540.35	548.64	549.79	612.6	503.64	676.2	598.45	615.27	713.17	613.98	607.09	581.04	563.14	652.99	531.05
OAZ1	420.47	442.66	428.02	402.98	446.33	362	394.27	442.66	384.82	468.78	361.74	406.71	394.36	388.67	371.34	373.29	437.65	440.86	449.95	467.38	399.4	428.76	414.41	430.2	414.79	417.52	454.07	473.77	434.77	446.66	439.83	463.8	492.3	481.74	464.68	502.5	526.4	473.7	462.56	507.36	500.29	629.64	553.41	500.1	533.13	562.51	555.95	542.23	541.97
RPL31	418.72	441.98	428.33	448	356.03	391.35	371.31	415.42	452.31	389.25	403.15	381.61	383.04	458.42	401.21	407.15	379.24	418.21	443.73	387.87	424.25	379.33	437.5	403.52	338.31	414.58	379.84	396.74	442.63	349.83	416.46	389.75	389.78	471.22	413.09	450.01	423.07	469.65	398.95	557.07	480.24	491.45	580.64	482.55	567.81	559.8	571.59	581.66	487.08
RPS15A	409.1	409.95	379.52	445.84	374.93	361.98	386.04	379.12	442.59	381.67	386.37	379.09	367.3	409.41	348.91	374.02	390.3	366.01	405.81	369.58	370.93	378.07	398.73	382.66	325.14	372.33	378.04	374.69	405.96	365.95	370.22	364.07	339.05	416.35	425.66	434.03	413.94	481.98	397.72	470.63	443.47	458.22	522.56	451.71	544.69	519.99	522.05	565.39	483.29
RTN4	408.09	426.61	458.58	429.99	441.17	411.63	445.93	443.6	422.97	438.69	391.69	430.92	418.68	413.64	460.56	383.04	429.41	414.95	442.88	440.01	363.14	384.76	392.08	372.67	356.71	418.17	415.37	427.9	475.12	416.78	405.78	420.73	469.89	449.87	376.43	365.41	422.32	412.13	383.86	602.57	625.6	670.08	484.99	646.02	352.53	383.3	376.63	396.13	431.86
SH3BGRL3	403.19	372.44	404.69	500.77	516.95	367.15	360.99	390.96	500.01	495.08	343.4	330.69	373.69	491.14	458	426.95	399.7	441.72	544.27	516.23	410.24	376.66	526.88	413.32	496.77	451.53	414.19	461.64	542.48	520.44	370.95	334.47	368.07	458.96	432.54	400.2	463.61	545.05	487.04	336.1	265.39	309.85	382.61	362.95	423.56	407.61	443.17	512.18	435.49
EIF1	402.55	407.31	392.35	363.15	392.83	479.37	481.04	456.25	427.95	459.62	472.13	466.5	445.12	442.93	504.44	362.64	369.73	339.3	340.5	340.66	390.02	368.64	385.73	358.86	326.62	341.57	342.04	332.23	346.82	309.22	506.52	553.78	548.57	574.46	314.13	330.81	324.01	332.45	322.99	874.89	880.34	899.28	897.06	836.8	390.19	384.58	358.73	332.76	388.82
LY6E	400.55	292.81	314.49	174.48	299.62	356.86	270.74	311.99	165.11	306.2	336.41	252.54	271.56	160.01	264.74	337.38	281.4	320.79	196.61	310.13	351.82	259.08	184.32	305.91	261.4	368.34	260.56	310.67	173.14	274.15	354.11	227.23	295.77	202.56	352.44	251.38	294.5	168.66	267.49	289.33	165.09	258.38	216.48	220.28	449.41	357.07	429.88	212.85	355.08
NME2	393.63	414.04	397.08	382.51	373.4	320.66	368	397.15	361.19	364.27	352.82	367.85	340.13	344.73	337.11	369.77	383.5	394.14	384.51	350.88	354.26	397.35	363.96	379.82	326.79	398.88	379.28	393.63	395.55	352.6	346.1	366.36	368.09	377.83	370.48	392.02	396.78	393	325.63	392.3	334.21	373.74	450.09	372.07	377.51	426.22	437.35	451.14	358.31
GPNMB	391.54	462.63	505.4	389.99	267.45	375.47	426.75	481.62	367.46	252.03	375.03	417.76	466.51	354.18	271.82	358.86	399.79	466.89	350.33	253.46	343.55	390.46	342.93	460.64	239.73	313.23	359.08	414.51	335.74	212.19	308.96	378.29	417.15	352.82	275.68	339.15	347.83	314.91	231.3	307.96	374.99	384.65	390.98	275	448.94	534.41	624.06	445.12	421.53
PPIA	388.31	415.46	387.12	423.73	350.74	368.98	391.24	390.53	433.26	344.14	367.88	374.33	367.91	425.37	329.09	400.24	409.43	393.49	421.72	352.82	392.89	416.15	438.69	387.24	327.89	419.28	430.13	414.6	452.8	357.23	401.21	448.87	429.81	472.09	441.47	447.19	455.2	488.81	377.31	538.98	499.66	518.1	547.02	442.9	411.4	399.29	388.98	481.74	312.87
IGFBP3	387.26	113.78	88.01	37.78	166.35	440.85	141.13	118.77	47.56	197.17	518.99	200.42	205.8	64.41	260.67	485.67	143.11	98.07	43.48	172.33	677.89	262.75	69.97	258.13	290.17	496.63	153.45	113.77	39.67	222.18	592.39	251.69	222.11	53.07	240.32	57.91	59.29	19.87	92.94	329.96	109.4	129.45	26.92	127.99	90.56	14.4	11.15	12.12	35.39
PCOLCE	382.48	409.41	388.4	341.1	419.71	338.58	368.76	365.32	303.61	392.72	318.88	373.23	341.41	313.94	377.99	300.49	339.49	353.03	313.48	366.74	298.13	349.04	288.32	320.7	322.98	304.13	332.96	339.98	288.32	329.74	259.59	294.15	285.1	258.57	293.9	311.89	299.28	264.42	343.16	191.16	199.48	204.77	200.67	217.38	476.52	521.65	526.91	412.18	566.92
RPL28	381.43	344.03	325.8	349.57	357.78	331.92	302.9	342.23	334.74	369.88	326.05	301.88	296.67	323.82	307.01	305.74	311.61	320.65	365.95	371.59	337.01	324.41	340.04	323.01	325.58	373.35	338.47	341.55	356.48	354.5	338.93	312.81	323.61	359.25	398.19	359.71	377.65	397.57	369.48	405.92	354.31	363.39	448.17	355.31	501.94	430.87	463.21	474.39	470.12
FSTL1	380.97	296.16	319.02	307.82	355.87	389.67	299.67	307.44	304.22	339.89	374.89	285.16	302.38	292.15	348.01	428.34	324.26	344.22	306.96	380.3	427.49	347.87	336.21	366.79	407.26	409.76	331.2	324.62	297.29	365.18	444.85	389.81	392.89	351.8	364.92	300.78	288.52	237.71	328.16	441.69	397.51	380.28	292.22	371.54	357.69	252.28	266.4	222.09	290.37
ARHGDIA	380.47	376.16	374.66	421.88	400.87	354.96	364.63	343.47	408.93	386.97	331.32	353.17	333.18	404.85	378.32	384.23	414.1	419.21	478.53	400.73	374.05	405.97	458.74	368.39	385.01	422.33	440.24	456.12	497.18	439.48	381.64	387.89	410.78	436.48	461.04	470.55	508.16	543.48	445.1	390.27	414.32	442.92	397.57	395.14	321.39	344.43	302.73	393.28	317.24
HNRNPA1	378.38	334.84	292.94	338.23	330.38	395.12	339.51	279.19	354.74	331.46	391.71	320.59	292.48	362.87	355.82	450.87	413.29	337.38	367.02	403.82	392.67	349.79	347.18	291.33	364.73	539.02	498.55	431.31	456.51	469.46	473.28	452.71	414.73	411.45	508.96	522.86	465.19	515.32	460.81	635.88	545.27	477.66	538.97	456.96	343.93	314.56	260.93	373.91	285.8
RPL12	376.38	312.29	307.98	412.05	386.49	348.83	268.32	307.82	394.11	399.6	340.46	264.12	259.94	368.47	431.85	363.5	289.98	291.2	399.47	402.78	352.2	269.03	369.84	284.49	358.31	382.79	294.85	297.59	396.56	386.57	348.47	298.35	297.86	432.55	378.46	351.77	339.41	491.82	417.87	497.41	385.2	385.68	622.22	471.8	543.33	455.13	447.21	612.5	550.09
EIF4A1	376.06	359.78	329.34	401.29	350.82	398.71	390.03	376.54	447.88	403.77	396.79	377.79	358.39	441.35	411.78	417.23	394.01	331.88	403.48	364.55	427.67	401.09	432.73	376.36	382.82	423.8	406.22	384.39	455.04	416.06	422.61	412.73	394.61	440.91	408.95	427.98	416.39	490.96	388.46	786.97	627.74	620.04	770.75	688.83	296.09	286.67	261.4	361.86	244.45
MMP14	375.68	465.78	502.12	443.07	357.67	389.58	476.59	492.5	438.33	375.1	373.43	480.12	488.64	447.33	393.62	391.11	519.99	479.67	432.37	363.99	529.72	652.12	599.59	650.76	510.72	344.26	435.22	475.89	408.97	329.37	635.14	823.9	863.75	692.92	249.23	336.69	341.13	297.89	273.07	799.78	940.48	996.36	815.16	814.77	436.44	497.28	553.36	397.77	540.23
RPL9	375.39	392.65	361.46	425.76	337.45	343.52	349.93	375.09	419.34	376.02	360.83	356.07	342.07	416.8	352.15	383.58	375	380.03	421.1	378.96	393.52	359.98	410.95	392.84	340.42	393.46	362.37	388.54	432.74	345.44	391.17	388.5	357.01	443.09	380.15	443.91	401.11	467.92	372.67	550.96	443.22	511.94	588.52	482.01	499.18	480.82	496.05	552.7	439.83
ACTN1	374.46	369.16	340.26	395.94	401.86	383.22	404.09	374.14	411.31	418.53	365.6	388.33	364.24	400.5	378.91	442.19	435.4	379.44	458.34	418.7	406.98	414.34	413.99	377.89	428.66	440.77	436.2	403.34	478.6	436.89	384.24	422.54	395.63	407.15	393.47	381.1	380.06	440.07	357.67	413.84	489.6	465.63	477.63	423.08	317.16	296.96	277.41	328.8	316.08
HSP90AB1	372.77	356.91	339.13	419.31	342.65	376.63	375.09	348.53	432.16	346.18	382.67	356.45	349.52	442.81	360.59	391.37	373.88	354	392.4	358.21	364.34	357.43	393.93	348.34	353.38	415.94	397.32	394.5	440.19	400.52	301.46	288.19	282.19	299.47	414.43	437.46	423.72	476.12	401.63	521.14	409.39	401.88	484.4	472.11	326.35	313.03	283.92	378.16	286.4
RPS24	372.73	421.38	398.71	410.4	304.55	390.38	379.51	384.96	421.25	342.17	381.48	370.24	371.48	396.93	356.72	423.6	421.59	413.11	377.8	363.24	408.28	390.37	392.5	402.5	327.73	395.82	384.97	417.32	411.11	329.22	388.47	389.85	397.21	410.3	383.59	462.48	412.39	447.32	368.16	453.61	467.95	405.16	448.2	415.19	448.81	475.22	450.45	479.69	385.49
FBLN1	372.06	558.06	604.44	405.85	461.27	343.52	523.24	564.08	379.82	424.67	329.1	521.26	549.67	375.56	374.99	305.11	476.55	573.94	398.31	409.54	311.48	524.25	405.02	547.25	379.32	321.75	508.66	578.36	377.78	378.76	292.87	467.74	532.86	378.75	322.25	495.99	560.45	383.91	403.62	220.98	375.08	412.84	316.69	269.07	535.97	756.61	882.08	542.69	671.56
RPL14	369.55	405.89	371.48	414.94	328.72	347.99	373.14	376.27	397.3	327.77	351.48	366.47	345.45	391.57	332.71	384.14	394.87	379.72	392.58	348.6	381.11	380.46	389.52	377.52	320.52	400.99	408.09	392.65	404.59	350.87	369.13	389.74	382.82	413.93	411.03	471.45	438.45	492.08	398.71	562.92	525.07	506.62	580.94	474.29	454.84	486.96	460.72	507.53	395.27
CALM2	367.24	402.07	378.19	549.26	344.75	367.89	411.53	407.78	582.69	372.42	356.56	369.28	368.19	533.15	372.73	475.58	491.32	426.13	570.44	413.33	436.37	455.64	539.49	463.56	409.92	479.3	499.27	461.4	632.56	386.47	491.63	602.62	544.63	600.04	375.96	436.05	441.97	518.02	353.45	449.71	498.84	504.14	565.11	405.65	225.63	209.24	206.48	290.76	175.08
CLIC1	362.79	401.75	376.28	452.61	385.82	324.41	371.25	382.59	461.74	389.41	337.75	359.96	357.96	443.29	398.35	412.48	448.81	403.15	521.94	415.44	446.08	434.53	520.62	432.47	396.74	469.77	461.58	432.52	538.9	422.74	408.5	418.14	408.44	468	419.51	470	479.34	549.95	415.86	341.51	316.69	379.87	385.76	358.34	316.78	351.16	331.04	455.18	290.82
RPS3A	361.03	379.66	350.49	414.63	340.44	283.3	352.5	356.15	421.65	341.22	321.54	334.54	319.39	417.4	326.99	356.32	353.36	356.34	407.04	343.12	335.53	334.4	418.99	346.78	318.8	338.1	375.34	377.75	409.11	345.03	331.96	338.56	321.36	412.83	373.48	435.18	430.43	456.17	392.02	479.59	454.22	453.68	553.92	485.56	486.97	504.13	509.21	580.93	438.95
HSPB1	360.65	329.09	329.17	312.65	423.52	328.73	295.06	325.48	296.5	433.04	307.57	290.27	284.3	284.71	370.59	345.06	348.73	348.85	390.56	499	293.99	270.51	281.19	254.34	328.61	432.19	368.37	366.62	386.1	460.6	180.51	139.58	169.61	178.3	518.29	402.64	454.46	462.73	539.55	76.08	61.4	83.33	88.77	104.33	486.95	454.18	460.68	449.09	533.67
RPS21	358.66	358.12	307.34	359.82	316.96	327.96	329.91	326.05	359.12	343.42	328.64	337.29	300.2	342.85	242.93	329.31	358.13	305.63	384.01	336.72	379.55	346.29	372.42	319.61	302.17	391.41	354.97	327.21	369.5	321.38	383.58	348.56	323.18	391.58	362.77	371.81	378.93	432.25	327.78	376.99	351.12	347.78	437.29	333.29	380.91	364.43	364.45	456.63	345.55
APP	357.23	353.63	361.14	216.63	270.25	344.77	335.22	334.01	202.18	251.85	336.69	330.34	338.36	201.24	249.57	334.61	329.42	340.64	198.51	264.7	349.93	348.76	223.05	368.83	285.39	300.24	307.62	316.5	191.59	229.58	338.43	343.4	362.94	224.52	290.44	289.05	288.86	196.09	243.45	389.98	412.51	396.23	273.17	330.72	414.75	381.45	408.32	235.95	347.38
DCN	355.98	365.03	392.06	304.26	305.68	337.91	323.48	369.77	289.49	300.68	348.41	329.53	354.36	272.88	316.82	320.99	290.82	349.99	248.61	294.27	322.96	314.58	290.8	388.27	295.51	275.25	256.17	289.17	225.15	227.9	281.84	290.23	313.47	275.77	251.45	242.58	224.17	211.96	256.97	208.19	195.4	211.29	202.14	218.89	450.66	412.32	471.37	358.89	421.73
RPL24	355.66	352.57	318.78	389.08	307.42	323.24	325.75	330.43	402.81	329.06	322.71	319.5	326.65	381.16	344.84	355.22	355.36	342.86	401.37	345.48	352.22	342.79	404.87	356.28	310.83	381.03	361.61	369.42	410.82	336.28	359.97	332.63	335.65	389.48	382.61	383.53	387.42	461.6	368.64	512.61	414.12	457.21	532.86	436.63	424.14	402.87	408.38	445.58	354.1
TAGLN2	354.04	352.87	332.09	323.61	341.03	328.18	340.45	324.48	322.99	330.54	338.55	349.97	311.23	320.34	312.16	389.34	398.97	345.83	371.64	344.18	412.15	408.06	387.25	358.63	332.07	431.54	419.46	399.25	399.76	377.81	437.04	454.57	429.61	404.45	443.34	451.97	440.32	439.28	367.31	378.82	332.79	383.43	296.13	314.98	296.85	283.13	257.65	313.3	223.38
THY1	352.32	475.54	525.07	451.67	552.97	305.17	440.84	504.68	433.43	520.09	295.45	405.83	458.92	404.88	483.94	359.72	469.94	557.31	473.89	556.05	315.96	406.4	408.81	471.86	484.66	388.76	468.57	525.47	453.84	496.91	309.13	391.98	423.72	382.12	423.86	527.74	565.14	498.47	531.45	332.4	433.62	489.45	329.83	452.84	462.96	565.26	626.39	511.5	517.82
RPS3	349.46	327.73	312.74	350.65	333.37	298.33	311.95	302.79	352.31	342.7	305.65	289.44	270.36	344.63	337.86	319.04	319.78	318.11	352.25	351.29	337.84	298.18	338.01	291.37	311.09	348.59	331.95	328.28	356.07	340.18	330.78	313.99	308.83	354.25	379.39	368.64	377.08	407.64	382.09	466.25	369.98	414.69	485.28	432.42	454.92	430.53	409.97	457.39	425.98
RPS7	346.67	345.09	308.15	368	305.86	319.35	338.42	322.59	366.15	317.96	321.12	311.06	312.8	360.15	293.4	352.72	339.17	326.09	360.38	321.26	344.48	330.74	369.3	325.56	313.11	369.17	367.62	339.25	380.05	334.11	327.96	341.77	316.76	369.14	370.13	415.64	393.1	429.88	355.13	479.89	430.25	430.34	496.89	439.54	402.97	412.89	382.74	470.5	354.5
RPL36	345.37	335.98	302.96	340.14	298.61	311.21	279.76	307.94	298.69	297.31	317.1	287.61	254.59	311.69	275.5	322.67	319.49	297.07	354.43	298	326.06	289.46	331.99	298.68	276.98	364.81	328.9	326.26	351.77	311.84	314.69	290.87	284.71	361.24	362.68	361.06	339.57	396.07	323.2	356.18	290.55	303.21	393.85	323.05	390.12	356.24	346.43	470.29	348.51
CYR61	345.25	292.77	203.35	296.35	309.45	496.76	495.12	376.52	409.22	348.22	407.38	342.03	230.94	276.22	238.17	455.42	398.23	259.13	301.02	273.18	462.4	478.51	330.53	428.93	388.12	334.26	269.17	230.74	281.52	295.53	501.55	488.15	484.1	479.73	309.51	212.24	223.14	246.38	238.25	345.4	338.43	375.06	299.29	299.83	208.36	128.88	139.13	163.76	154.93
EMP3	344.25	346.25	347.94	382.17	347.29	316.18	330.04	349.77	353.85	359.01	322.56	321.21	327.61	365.89	321.54	330.95	351.75	358.67	381.85	361.41	367.61	365.24	387.21	375.98	336.88	357.13	343.11	366.26	381.77	325.5	314.8	320.41	335.07	330.06	302.16	350.45	350.36	410.25	328.59	235.57	210.91	233.29	273.67	243.57	226.01	286.54	314.82	364.46	251.96
RHOA	343.1	321.84	314.24	303.32	321.99	332.89	311.41	306.86	304.53	320.94	320.64	304.24	296.02	305.16	318.32	372.99	331.44	332.28	309.51	345.17	360.95	322.53	318.51	320.71	328.95	380.27	345.42	340.25	330.05	342.14	348.79	327.47	312.1	314.26	351.87	352.8	336.31	350.45	344.29	346.78	323.65	325.29	312.09	332.34	312.5	332.14	306.97	317.48	286.8
ZYX	342.76	310.18	297.25	359.12	370.19	376.85	404.15	362.65	415.59	455.29	326.2	328.8	313.82	377.46	383.01	387.9	425.64	353.47	468.55	409.19	267.11	254.74	287.67	243.86	288.93	358.43	347.93	325.88	443.26	378.89	207.5	231.06	221.05	234.85	303.42	284.27	299.72	368.93	295.28	129.13	182.05	188.15	152	168.58	200.98	196.78	172.46	239.61	218.72
RPL30	339.95	314.88	285.73	362.73	319.35	318.9	280.39	310.32	369.55	333.38	310.29	275.14	277	354.41	331.21	339.33	298.28	282.44	355.18	333.18	326.12	288.45	353.66	309.12	308.91	344.53	286.32	310.39	369.07	325.16	335.59	297.02	310.93	380.67	344.7	397.5	332.59	479.69	371.42	421	355.91	363.74	491.47	410.82	444.38	429.41	424.14	509.69	412.5
CD151	339.72	265.4	271.34	317.55	380.91	302.75	249.14	282.61	305.64	373.05	289.38	232	256.07	297.25	310.25	301.73	263.35	296.32	353.92	384.3	304.59	252.94	316.34	274.33	333.53	327.5	269.87	297.32	317.49	366.19	292.64	242.54	258.5	309.91	306.69	265.14	283.94	338.91	355.33	272.56	209.5	256.47	311.97	326.08	351.87	253.82	293.59	346.58	391.48
RPL21	338.08	330.76	310.92	333.92	298.43	313.07	295.54	299.98	346.44	298.46	284.82	303.56	282.41	311.66	324.18	325.96	320.5	299.59	348.02	314.39	309.75	290.36	321.26	299.59	268.83	316.76	319.41	302.14	362.75	306.81	292.95	291.88	272.06	322.64	325.28	357.87	349.38	394.75	329.41	396.9	353.14	351.19	425.54	361.05	419.82	385.26	377.16	443.83	352.16
CTGF	337.98	189.51	162.21	159.17	242.24	673.63	572.92	563.42	320.41	473.97	604.71	487.64	497.98	259.95	390.14	363.21	226.67	120.95	163.83	168.7	316	450.9	164.52	373.49	287.26	159.6	88.28	72.89	95.5	142.45	207.92	302.76	302.22	168.18	155.06	71.45	72.16	82.13	125.52	80.27	102.13	108.54	73.93	81.5	67.66	28.35	30.4	43.31	57.9
PTMS	336.62	322.88	339.72	269.26	349.72	332.46	324.54	305.89	244.88	321.68	274.53	263.99	280.78	235.64	294.89	396.6	438.4	381.09	314.87	432.39	367.12	350.03	329.46	301.54	366.65	459.65	451.36	424.62	343.48	421.42	367.16	316.75	335.66	308.01	499.15	436.03	444.06	397.59	480.29	280.39	306.66	277.68	266.07	246.86	362.98	405.94	348.79	335.06	371.14
RND3	333.97	466.9	444.23	600.52	410.51	256.31	340.79	392.16	555.85	327.36	467.87	520.99	560.03	761.03	534.79	365.41	417.3	432.35	532.08	405.05	293.97	368.37	522.57	416.47	360.55	376.24	417.79	424.38	556.16	355.64	686.18	802.31	792.34	989.98	348.16	375.32	379.53	485.62	362.46	1196.49	1254.86	1208.93	1420.42	1438.66	309.4	295.4	317.99	365.88	297.8
CAV1	333	366.37	381.84	379.93	409.29	331.72	365.07	398.95	373.17	396.36	377.42	413.63	462.03	429.15	456.19	361.19	381.44	453.57	402.19	462	359.26	373.74	406.32	425.5	405.06	384.45	417.97	439.08	402.39	475.12	266.22	274.46	296.18	310.51	519.64	540.42	541.6	509.8	625.94	239.43	262.98	254.54	271.75	283.17	403.98	408.22	392.35	436.92	354.86
RPS20	330.46	325.38	295.72	350.22	288.61	311.82	303.38	312.69	361	320.41	306.17	286.76	276.2	332.05	283.76	326.46	327.16	309.77	349.41	310.17	329.97	310.54	334.23	313.71	283	342.03	331.69	333.4	358.45	297.61	338.59	322.88	324.71	379.54	347.32	387.71	369.37	392.66	345.49	384.56	337.8	386.98	426.92	334.35	435.63	430.56	407.48	450.63	374.06
CD99	325.45	407.55	428.73	363.54	385.87	290.77	384.57	399.2	353.22	380.92	280.63	361.51	382.55	349.25	407.92	290.59	374.82	417.63	364.21	387.28	303.4	367.25	364.87	391.43	357.97	310.5	365.24	407.97	354.17	347.93	286.45	337.81	390.27	356.31	311.01	358.97	393.73	344.56	362.21	269.52	301.32	356.25	317.28	309.61	412.19	506.06	546.07	397.2	468.82
HTRA1	323.9	372.2	388.69	198.87	274.08	316.1	349.39	382.63	193.29	274.72	305.28	335.86	342.59	183.84	249.07	291.33	315.28	360.82	186.45	258.54	277.06	321.57	173.86	336.87	224.89	262.49	293.92	335.42	170.7	220.66	214.91	248.94	267.06	147.59	208.14	253.98	266.11	139.28	194.5	116.68	140.62	154.52	95.14	134.14	306.92	358.27	428.55	198.99	324.44
TUBB6	323.5	246.89	205	229.64	305.75	340.54	269.14	254.42	255.98	347.54	329.94	261.1	227.41	256.56	313.18	411.9	323.44	273.19	302.25	377.15	392.4	286	272.18	248.94	336.6	442.6	339.05	294.2	322.01	382.74	331.86	254.56	215.74	212.93	320.43	240.54	256.72	279.11	252.27	127.73	120.05	126.19	84.79	95.18	128.33	97.2	80.57	135.07	102.07
RPS13	322.76	316.83	312.31	350.7	260.62	316.39	290.07	317.43	356.88	313.4	313.3	292.68	317.61	351.3	297.11	315.67	307.35	311.11	346.8	310.87	333.58	306.1	344.35	323.09	282.8	337.03	297.33	317.69	355.85	283.05	313.32	300.36	300.39	370.56	320.74	377.07	340.26	383.5	313.75	424.33	363.03	380.84	439.74	365.37	380.22	382.59	377.22	406.4	317.05
AP2M1	322.62	283.96	271.93	284.25	323.56	295.43	261.42	266.68	283.77	305	278.06	236.76	242.49	262.94	282.06	307.37	264.19	274.28	298.33	317.64	281.26	232.2	259.51	232.83	265.79	317.63	277.93	282.22	293.12	321.23	256.74	202.33	212.02	238.27	338.42	269.44	283.51	296.17	322.56	242.6	174.52	191.89	215.34	241.92	359.04	269.44	251.54	310.85	286.86
PEA15	322.54	338.64	326.63	326.81	273.56	323.83	342.15	326.84	342.74	270.56	316.17	304.88	321.09	326.17	288.76	330.95	346.93	334.36	337.45	283.93	352.23	339.65	344.41	340.2	277.26	332.2	327.86	334.31	356.38	272.3	355.07	373.57	383.89	368.12	318.58	306.65	324.14	353.97	271.48	471.96	472.24	524.57	428	437.46	270.19	238.81	249.02	281.47	231.2
SLC25A6	322.43	315.61	305.47	331.21	283.37	319.3	332.63	334.91	343.6	301.3	303.56	311.86	300.73	332.09	262.2	316.24	338.91	314.62	354.92	305.36	334.1	335.97	361.69	317.24	292.73	331.36	322.68	325.83	349.67	299.84	334.66	334.3	341.85	385.31	351.01	332.48	354.52	407.78	304.09	330.79	328.11	341.54	394.18	259.81	397.52	378.77	370.98	441.54	375.64
FAU	320.5	316.35	265.21	296.42	288.69	297.23	279.78	275.49	280.21	291.57	282.19	278.26	243.85	269.35	253.08	296.94	304.89	278.37	313.62	281.1	312.85	295.07	304.87	299.16	262.96	314.62	279.86	295.98	290.88	288.62	284.71	289.18	264.29	291.11	268.18	311.75	287.77	322.54	285.36	318.62	281.82	296.4	344.28	284.58	313.27	295.38	285.59	341.79	274.01
SERPINH1	318.42	300.52	284.95	220.3	377.69	297.11	262.92	261.83	200.12	347	275.27	261.78	247.26	184.27	309.51	235.94	205.78	228.58	177.7	310.54	238.13	198.8	156.23	210.63	284.09	263.98	225.18	220.75	181.78	287.55	217.88	153.4	156.6	130.59	310.12	269.23	234.78	212.07	350.98	231.8	197.09	192.68	181.69	251.98	513.13	412.94	381.15	371.6	495.52
TNC	317.84	223.62	157.64	89.66	238.3	351.94	263.26	185.23	104.31	248.77	457.97	396.86	308.69	190.77	328.3	361.54	256.96	176.61	110.18	226.82	589.47	414.8	254.55	323.97	454.44	286.47	195.73	151.01	92.3	209.72	482.16	326.93	261.12	216.84	205.74	143.06	107.07	56.64	130.37	331.09	190.42	159.54	151.81	309.4	121.98	86.21	61.7	27.17	63.95
MIF	317.64	311.04	273.86	281.89	314.9	276.06	274.16	267.92	284.34	329.98	267.9	268.29	241.41	272.06	242.5	280.61	326.38	275.01	329.39	328.32	303.76	321.28	309.93	266.12	283.07	347.07	365.78	324.41	312.62	336.9	292.42	283.47	270.13	311.59	360.47	345.53	364.09	358.75	310.58	324.53	294.63	331.2	364.64	307.1	310.24	314.02	277.99	364.84	296.45
RPL23A	317.37	293.83	278.07	322.8	270.76	332.99	301.33	280.2	381.09	281.3	310.48	290.06	280.28	321.43	268.05	318.03	305.97	289.67	324.11	300.09	328.55	305.89	317.27	285	287.5	322.34	300.68	303.02	331.39	283.12	307.29	286.66	284.98	333.36	343.63	365.18	352.76	396.9	320.67	376.42	381.45	351.11	406.59	333.32	401.4	367.88	325.81	437.54	333.3
RPL39	316.81	324.06	308.34	307.61	230.03	305.86	275.61	328.31	300.87	249.31	317.32	298.02	282.87	297.48	229.67	303.3	298.6	295.05	272.28	237.45	311.73	282.11	280.03	286.51	227.88	294.45	269.05	284.81	292.05	219.16	301.82	285.64	266.35	284.9	252.94	266.38	257.94	277.68	209.52	319.16	320.94	307.36	333.01	277.75	336.44	325.31	329.82	338.4	278.62
HSP90B1	316.7	356.41	331.39	387.85	342.5	304.84	326.05	306.86	369.59	314.69	297.45	311.18	315.36	348.17	321.99	327.54	331.55	320.65	342.44	344.43	389.69	364.26	439.6	394.29	435.98	328.45	331.65	329.95	333.49	333.05	385.86	351.2	343.82	384.81	335.35	343.63	323.06	338.37	347.37	313.43	257	240.47	271.57	272.58	315.27	298.13	265.82	371.68	227.48
PABPC1	316.2	285.58	277.75	285.46	292.83	304.21	279.58	253.89	287.49	277.56	293.7	267.32	262.37	287	299.05	307.23	284.37	276.47	288.91	304.35	270.73	258.92	271.48	238.89	260.73	327.76	311.34	297.11	310.2	324.41	269.84	247.12	249.63	280.89	383.51	361.77	362.32	377.27	364.12	408.6	384.29	351.1	419.61	346.85	412.74	393.08	377.49	397.57	390.9
QSOX1	313.65	269.98	280.28	412.1	356.4	302.2	265.5	283.15	388.57	349.34	289.1	268.53	277.75	394.76	334.04	273.63	246.65	267.66	380.05	323.64	300.68	271.03	420.83	281.98	336.86	264.47	230.67	235.82	338.42	285.87	279.3	246.51	253.16	400.88	217.23	188.61	202.32	282.85	249.61	256.82	272.72	285.34	421.4	333.83	271.96	238.1	240.42	426.4	399.33
TPI1	311.41	306.87	275.17	313.39	311.65	276.28	281.75	272.11	319.34	301.81	260.89	274.75	244.39	298.66	274.65	311.4	325.79	299.92	349.65	305.74	310.33	309.12	339.75	277.4	286.85	344.76	330.39	332.12	358.97	339.4	284.15	288.5	271.76	301.15	338.89	365.44	360.26	394.13	334.64	230.08	200.22	218.78	254.08	225.46	261.89	257.08	231.43	334.34	209.84
ANXA1	308.61	378.52	411.36	346.55	381.03	294.48	371.8	412.39	347.16	373.93	305.89	369.12	391.46	331.82	379.18	343.39	383.36	477.11	373.4	410.89	311.83	360.52	328.5	405.84	311.24	347.67	398.01	473.5	376.03	362.52	282.32	325.09	343.99	313.54	329.24	429.97	477.17	341.37	415.86	324.43	243.5	287.39	238.86	316.74	257.5	347.73	365.78	270.65	285.71
RPL35A	308.47	311.16	312.5	338.5	275.8	302.31	297.57	313.7	377.76	306.15	310.06	286.82	285.82	344.52	300.16	318.5	299.95	298.76	355.05	303.73	335.37	314.55	339.5	316.85	275.87	341.78	296.99	326.4	365.7	285.71	327.68	299.94	309.65	373.91	336.85	353.09	363.21	386.05	310.44	464.05	398.34	407.23	492.1	451.07	411.13	382.18	395.67	426.24	350.77
RPL10	304.93	323	306.13	305.57	289.83	293.68	298.54	313.87	299.3	289.89	286.64	286.55	303.61	294.07	281.03	289.96	301.12	297.7	291.27	296.2	287.06	292.92	290.38	297.23	274.46	299.5	297.48	300.9	289.19	280.06	278.24	284.6	280.11	297.69	325.24	334.39	336.85	350.25	315.55	393.26	366.76	371.42	417.03	380.36	422.49	425.09	413.73	441.33	386.81
FUS	302.76	265.55	226.71	263.54	264.02	279.44	263.02	211.77	254.54	235.66	274.81	250.35	217.81	251.77	239.26	234.29	245.6	196.47	231.64	207	174.96	141.31	170.94	125.82	130.41	235.31	216.6	199.9	225.28	200.41	128.7	91.04	90.92	117.18	229.61	219.43	210.28	218.77	205.89	167.74	170.24	162.17	141.93	114.6	99.61	100.99	74.01	125.4	74.1
EIF4G2	300.39	312.77	299.55	355.26	286.52	316.21	321.07	301.18	358.91	288	311.83	302.63	311.27	353.32	303.95	331.83	322.47	301.2	339.85	296.92	324.27	302.26	333.57	309.52	300.67	312.94	326.08	303.56	354.75	308.49	284.01	279.36	273.74	303.94	301.67	320.88	316.45	349.47	298.23	300.14	294.56	282.39	285.65	293.06	217.23	242.32	232.62	269.48	197.41
PPDPF	299.98	171.42	181.82	164.67	287.98	252.91	160.05	159.05	151.2	279.86	240.4	142.17	145.85	149.98	240.84	255.45	182.68	188.43	171.85	292.97	238.09	159.62	157.98	150.97	238.89	300.74	181.21	186.67	158.98	284.25	208.11	124.81	139.47	125.19	328.21	175.94	205.78	183.01	287.31	205.51	108.62	125.22	115.84	197.43	331.07	177.21	169.93	185.81	279.8
YBX1	299.47	299.21	312.95	320.88	284.44	289.87	321.33	301.81	325.37	283.97	281.18	294.85	290.12	316.14	297.82	324.54	347.8	335.41	345.21	318.08	334.29	355.19	366.4	322.63	289.9	357.96	354.49	375.78	367.38	321.18	348.51	338.16	355.1	371.12	372.28	367.76	380.9	389.7	326.71	401.86	355.79	387.14	404.11	330.81	341.58	358.64	338.4	388.19	289.68
RPL5	298.82	289.12	283.64	327.11	273.16	295.26	291.76	287.62	332.39	284.73	292.92	266.13	269.17	332.49	298.65	322.43	296.55	300.41	331.07	296.92	307.58	288.26	333.55	297.3	266.87	335.15	323.88	319.83	356.65	302.67	304.72	289.45	291.14	341.27	359.05	359.37	366.75	409.95	352.16	481.02	404.68	418.52	484.52	430.1	460.14	433.07	414.43	460.39	392.3
RPL34	297.61	286.56	276.87	291.64	225.35	279.06	246.08	274.18	307.59	245.24	280.13	250.42	250.6	293.36	248.83	268	252.73	257.64	276.25	246.28	275.94	254.37	272.12	269.69	211.42	260.22	229.24	251.07	285.31	229.46	245.9	233.09	241.05	268.24	236.21	267.73	261.73	285.92	235.64	307.09	281.82	295.83	356.07	274.64	354.72	335.06	317.43	366.85	301.7
SQSTM1	296.87	367.64	426.96	284.77	320.59	280.89	345.38	406.4	280.28	317.38	351.09	455.68	498.02	404.68	399.43	202.01	240.1	294.27	256.63	267.14	305	375.01	401.47	408.3	321.4	221.68	273.86	336.39	268.29	287.36	343.88	422.33	516.71	486.52	362.02	375.22	382.02	335.66	431.37	1026.68	1197.04	1314.87	1411.36	1224.11	572.9	563.79	578.07	508.33	702.51
RNH1	293.8	260.36	262.08	207.32	324.39	287.74	241.42	260.8	200.88	311.78	264.07	242.38	234.82	187.67	249.05	276.02	261.95	278.1	233.28	325.46	259.98	242.42	202.66	240.71	272.06	327.85	285.28	284.45	230.71	315.46	284.4	243.89	247.9	221.03	356.69	290.14	306.15	276.24	331.48	435.64	337.19	365.13	324.12	426.03	382.63	301.29	317.33	281.19	389.6
AEBP1	290.74	395.49	405.35	179.68	302.67	274.22	393.22	382.74	171.97	300.52	254.19	366.97	361.97	162.04	281.66	243.86	367.34	374.45	166.52	275.72	256.9	386.42	170.7	377.88	299.18	232.19	334.98	344.41	160.29	260.55	239.24	384.46	392.26	156.54	181.59	274	273.16	133.33	227.62	184.79	333.05	325.04	133.54	240.62	241.02	369.26	388.5	159.18	359.36
PGAM1	288.43	263.92	270.53	260.93	286.48	278.01	262.04	269.16	255.91	288.7	267.07	255.05	251.77	252.63	256.04	293.53	279.94	271.97	270.41	285.58	309.13	287.18	283.8	281.07	275.18	307.5	293.1	295.25	282.11	298.32	281.26	259.85	265.54	250.78	300.43	291.61	297.58	293.74	288.86	145.3	121.78	140.42	128.55	130.04	261.99	240.32	237.44	268.21	208.36
ATP6V0C	288.01	296.03	324.29	330.41	275.49	269.82	304.36	309.51	316.07	271.12	253.34	287.19	275.83	320.3	258.62	274.96	320.12	336.2	367.24	300.61	298.51	339.29	381.47	310.36	274.28	317.12	320.09	349.6	376.52	295.29	282.22	289.38	327.92	369.12	295.5	283.33	349.86	369.79	257.78	317.17	326.59	351.56	381.72	312.59	220.64	226.61	233.64	282.59	221.8
MTRNR2L1	287.22	304.99	321.67	325.37	287.08	297.93	276.29	314.95	301.67	273.8	287.72	274.73	313.38	302.99	288.82	305.09	289.19	325.6	324.15	285.23	348.32	350.36	374.68	411.52	316.92	253.3	238.76	265.48	257.96	226.27	351.42	383.15	425.77	416.97	226.75	226.22	232.35	226.97	245.39	327.97	380.29	342.33	360.08	291.42	310.66	307.33	341.47	304.01	271.96
GSTP1	287.08	278.55	268.24	246.99	317.65	255.17	258.28	265.24	236.72	298.7	255.6	249.57	238.69	236.86	267.81	245.53	244.2	261.39	265.4	291.39	266.57	259.37	249.38	251.7	270.62	275.97	264.3	264.83	232.23	279.35	232.02	237.6	234.73	227.68	244.57	247.18	253.06	243.65	260.31	190.02	160.42	185.26	178.38	188.54	281.91	274.86	280.71	271.8	290.43
RPS29	286.63	307.26	274.22	307.04	266.79	281.93	268.69	290.48	301.99	318.44	301.21	277.83	263.37	297.19	253.38	284.34	293.16	249.55	315.91	318.53	335.36	289.02	315.48	276.11	250.39	345.61	292.16	285.05	323.21	267.62	349.29	266.71	260.69	321.71	299.15	325.72	307.23	342.78	299.83	353.34	276.81	314.31	347.47	290.62	421.84	360.47	385.9	389.71	328.46
COL12A1	284.71	405.87	388.71	161.4	272.31	293.06	389.51	359.55	150.74	247.93	278.32	378.66	351.92	139.38	239.78	272.04	361.97	356.81	148.83	255.45	240.5	323.97	127.29	314.45	245.96	228.86	296.89	283.41	131.77	224.98	203.06	270.77	240.01	110.81	254.22	287.47	238.75	104.09	239.35	152.58	226.13	174.82	87.08	159.56	430.67	454.54	448.8	160.29	377.63
H2AFZ	284.58	236.6	189.03	234.51	273.14	276.9	238.59	196.68	258.95	279.87	262.08	224.13	170.9	235.2	253.48	371.61	317.15	249.09	326.29	323.78	345.56	301.52	311.66	231.58	279.28	437.39	381.7	337.17	362.64	373.93	446.02	459.29	406.26	433.62	383.2	373.78	357.91	367.44	310.67	434.81	411.41	462.78	381.3	306.38	123.96	115.81	94.77	171.68	86.27
CXCL12	283.59	358.01	320.99	162.67	248.75	248.47	315.25	287.5	150.01	223.73	231.51	281.5	251.98	123.23	195.47	222.95	278.1	269.2	151.72	237.86	148.89	193.56	103.73	196.2	141.52	214.23	266.14	245.18	139.15	210.17	110.06	147.26	148.91	80.45	206.83	266.18	228.49	112.27	248.94	55.94	85.98	99.27	42.21	74.05	619.13	810.65	778.38	249.58	679.31
LAMP1	283.5	306.64	321.3	266.67	253.09	257.32	287.12	306.98	249.88	241.05	256.26	281.17	295.72	247.76	230.67	255.31	284.97	308.59	259.92	248.81	260.85	286.73	251.97	299.67	234.59	251.04	267.73	292.11	256.67	228.95	246.86	275.22	298.04	262.54	231.37	266	269.7	257.9	227.38	274.51	304.54	321.09	314.34	269.22	298.61	319.25	346.08	299.02	307.61
BSG	280.65	280.18	290.33	270.08	301.14	245.6	256.52	295.2	260.64	297.11	245.53	262.1	272.35	262.91	247.03	253.11	286.28	302.08	289.52	304.55	271.34	288.57	281.08	294.39	275.6	283.41	291.67	308.72	285.32	281.63	279.01	272.43	300.76	284.22	256.96	279.6	288.39	294.85	270.39	271.02	261.72	308.87	308.61	290.47	290.13	295.77	331.75	315.71	313.96
HSP90AA1	280.1	255.93	223.69	301.18	256.44	270.14	247.64	225.91	296.69	239.17	271.15	235.72	219.57	289.55	246.5	313.91	271.56	247.43	291.14	256.25	283.16	257.02	278.31	244.76	247.46	310	290.69	274.66	306.55	278.49	224.56	212.7	205.39	213.1	343.11	349.1	325.71	360.3	319.79	191.82	164.05	153.54	155.71	165.24	173.89	179.82	159.99	230.77	159.03
NCL	278.74	245.82	206.6	238.9	203.1	301.91	262.71	217.11	252.58	200.49	293.06	253.48	222.36	256.87	217.54	287.36	274.78	223.89	229.72	215.84	255.96	231.93	229.33	197.9	205.03	297.15	266.16	241.24	255.15	247.36	256.99	220.62	204.86	219.29	274.32	276.12	251.95	268.1	218.65	424.81	354.96	292.01	355.9	298.96	162.63	149.4	120.96	179.55	127.43
RPL38	278.26	261.83	231.75	237.07	219.47	245.69	252.66	258.35	265.1	249.82	243.59	255.74	220.85	227.01	212.36	243.69	262.28	235.96	283.23	220.69	249.11	252.95	261.83	251.44	198.15	261.21	239.65	224.41	262.06	214.86	244.61	232.24	223.06	246.46	248.54	265.98	252.23	261.51	217.43	264.55	221.97	251.39	266.64	229.03	263.31	252.78	267.69	304.06	248.75
SLC1A5	277.62	282.79	273.86	152.24	246.22	291.47	293.65	277.6	158.35	248.71	275.18	273.82	255.49	148.32	244.03	189.21	189.57	190.32	114.68	177.11	187.03	182.09	111.43	168.23	163.48	195.25	182.46	186.52	118.39	183.56	297.3	329.24	338.74	235.75	184.14	166.9	159.26	110.3	161.63	578.73	636.97	634.49	398.46	516.35	263.63	264.8	248.56	154.69	247.07
CALU	276.98	318.55	318.82	310.61	281.56	288.33	315.51	309.91	317.54	278.49	278.86	294.02	298.79	293.75	298.02	303.31	319.59	317.88	296.03	296.01	285.18	308.3	305.31	314.92	292.31	281.87	311.18	299.24	304.47	277.36	232.63	259.79	249.47	228.98	265.57	313.1	301.6	295.47	274.86	150.9	172.52	172.36	129.69	146.2	239.08	258.6	265.35	265.04	222.98
TNFRSF12A	275.69	284.28	213.5	278.96	298.64	330.33	350.62	327.83	368.11	415.66	302.28	321.33	272.38	329.29	306.94	286.47	316.22	210.28	296.85	259.53	363.32	387.1	339.06	329.83	322.34	244.06	237.16	216.16	283.6	244.56	470.8	477.07	448.45	492.12	202.99	204.64	219.25	253.11	174.28	323.95	301.04	375.48	400.53	337.46	82.27	72.9	74.93	128.16	74.23
VAT1	273.7	305.63	359.19	259.1	261.04	248	278.77	331.77	241.61	241.15	230.12	273.71	307.03	238.34	233.57	241.07	300.71	348.52	283.68	256.9	228.73	264.01	247.56	317.46	213.36	255.23	287.79	345.21	278.07	232.2	209.46	253.49	287.39	245.9	270.49	311.27	348.02	301.49	282.21	276.99	310.81	361.74	315.87	316.92	439.82	467.36	505.48	407.24	467.92
EEF1B2	271.5	260.09	242.22	269.36	220.61	251.09	236.55	245.14	281.96	220.51	261.91	231.93	219.65	265.08	214.11	255.88	251.29	237.23	265.84	218	250.09	233.61	281.97	240.89	210.55	235.83	232.98	238.19	265.64	209.03	241.94	230.42	218.25	274.53	212.57	224.04	225.29	254.15	195.52	277.73	238.7	239.54	284.5	243.28	223.75	218.54	208.44	276.67	181.4
GRN	270.19	294.26	310.59	225.28	228.79	241.73	260.68	299.91	203.85	216.2	227.91	271.29	285.73	199.53	188.37	211.73	245.03	292.69	224.06	215.78	230.13	272.67	217.91	305.82	205.57	218.73	248.94	273.43	205.94	193.78	222.63	268.33	291.38	241.64	188.76	218.54	236.42	205.96	191.96	246.24	284.89	327.44	322.65	245.28	291.9	306.74	369.25	266.26	323.8
SPON2	269.64	478.24	490.19	718.02	454.28	240.4	432.68	461.53	655.03	425.44	231.33	428.19	423.89	629.57	360.61	185.58	378.16	424.29	651.71	381.4	193.3	364.39	585.71	381.23	329.83	183.43	327.4	358.18	530.87	307.43	147.5	252.4	276.34	440.71	129.13	231.47	246.89	448.36	314.48	58.35	105.14	136.97	227.44	143.39	420.83	575.04	612.49	834.17	762.98
C1R	262.7	277.14	242.42	118.99	187.73	245.04	254.53	233.19	111.39	177.81	236.21	257.22	229.77	108.72	177.98	207.4	221.52	216.84	106.93	161.09	210.21	230.85	108.48	215.8	146.94	186.67	190	182.01	91.92	127.3	192.74	195.01	189.66	109.16	153.74	166.38	139.72	74.08	128.74	132.92	130.62	133.28	98.24	103.35	308.15	326.04	324.34	155.27	291.13
ACTN4	260.45	253.58	235.15	259.49	291.88	258.33	257.16	242.77	272.63	283.42	240.74	247.54	227.96	256.93	243.61	291.36	298.8	267.32	316.99	306.15	247.64	253.68	261.35	215.9	258.38	318.79	317.38	291.78	328.57	325.87	215.31	218.96	205.59	211.85	325.46	293.82	306.58	329.5	285.47	136.92	165.15	164.3	151.04	132.53	227.06	192.29	173.38	209.65	186.06
FBLN5	259.79	232.18	239.69	181.15	196.98	247.91	213.26	226.66	170.33	185.59	231.68	207.02	213.24	164.64	184	235.96	206.04	231.57	175.64	182.83	206.77	196.35	161.61	212.25	158.9	220.54	197.68	213.81	163.74	160.18	183.97	185.74	192.07	155.17	207.66	185.35	196.51	157.91	164.9	145.87	139.83	145.79	136.37	142.62	312.13	232.14	250.78	201.2	235.34
TNFRSF11B	258.4	263.66	238.15	204.49	270.45	222.06	235.58	238.43	187.48	238.39	246.95	244.24	260.26	202.2	299.14	235.37	284.5	252.31	212.82	290.04	261.83	336.17	284.77	362.31	401.62	253.96	269.1	246.81	201.72	280.56	305.1	474.81	480.69	366.03	328.37	275.07	275.03	230.45	280.12	407.05	582.94	610.49	446.22	677.19	212.66	156.31	181.35	188.13	206.71
TUBA1A	256.74	307.37	331.16	279.96	252.14	225.34	275.68	290.77	261.15	225.21	219.45	259.56	263.05	250.1	198.94	226.3	275.96	325.37	286.02	250.04	200.62	244.57	243.02	259.61	199.51	244.43	296.43	325.52	275.68	232.28	158.2	189.47	167.63	138.39	227.4	275.13	283.27	298.87	242.97	43.82	50.22	55.66	26.48	44.71	197.5	183.56	156.37	309.29	167.51
THBS2	254.66	260.68	315.68	199.04	208.53	263.94	250.91	300.43	185.04	194.16	282.35	292.43	345.29	198.34	236.95	193.11	188.33	268.44	162.42	186.82	260.06	293.02	248.79	368.08	283.16	174.63	172.78	223.76	129.2	145.89	250.37	252.99	294.54	257.2	241.55	220.98	219.24	136.01	207.24	311.45	275.45	278.02	329.38	305.85	498.84	415.19	445.32	327.99	379.78
TPT1	253.81	253.5	253.18	281.49	222.04	237.73	241.37	262.42	280.33	226.93	248.76	232.97	245.9	269.8	236.59	237.69	215.82	247.7	259.46	216.31	251.31	226.98	276.6	259.23	216.38	221.48	204.62	232.57	248.61	195.98	236.92	234.07	239.43	275.98	220.24	221.12	221.45	245.07	209.67	299.76	259.72	275.63	326.43	275.38	308.63	299.13	314.82	319.82	285.25
BRI3	249.45	275.64	285.61	275.78	243.37	230.12	262.49	271.39	263.32	255.63	209.04	241.53	230.22	235.97	222.94	230.87	280.35	268	303.81	262.27	226.63	249.23	283.35	244.28	205.3	290.36	288.38	302.92	356.6	257.49	229.81	256.73	265.37	316.07	298.44	294.07	338.24	339.29	275.07	351.95	366.06	397.96	431.7	362.85	284.88	282.45	295.23	291.21	308.61
ARF1	249	234.21	220.74	267.11	246.25	253.41	246.73	236.13	271.86	261.98	252.04	246.55	241.07	282.57	244.9	264.17	269.81	243.51	282.45	278.5	310.65	315.31	320.8	296.02	323.42	304.39	290.47	277.49	300.73	299.23	334.35	308.72	304.12	322.67	300.3	284.92	287.27	332.4	277.69	377.75	327.82	339.13	381.2	339.53	234.31	204.87	204.75	278.77	209.28
HMGA1	247.63	138.84	145.85	300.59	202.9	277.53	177.3	170.7	339.64	267.56	277.92	174.13	169.82	345.99	293.68	270.71	188.94	182.52	336.19	256.74	291.17	210.37	342.24	200.8	277.79	290.86	195.4	218.45	355.53	296.06	274.47	192.31	208.32	298.67	239.9	189.99	230.82	360.8	245.83	251.61	178.71	181.9	261.48	246.19	117.19	109.29	112.69	256.34	127.02
FAM129B	245.53	246.77	258.86	307.32	244.01	239.96	239.79	256.32	304.37	256.01	208.05	214	218.52	274.4	205.09	242.33	255.83	264.58	325.91	255.25	197.26	194.74	227.44	196.33	210.21	283.22	282.56	288.21	332.85	282.56	199.65	196.08	190.41	187.29	274.01	284.63	313.13	329.36	276.42	135.94	151.92	161.56	155.76	153.37	249.32	244.45	247.87	294.97	227.84
PPP1R14B	241.3	246.51	231.21	229.77	219.58	214.88	228.77	223.8	221.28	220.78	213.83	219.9	197.45	214.69	194.24	261.55	264.42	238.28	267.75	227.92	265.38	267.44	259.66	243.5	221.39	311.57	290.09	281.27	287.36	256.55	256.94	262.47	264.24	246.13	270.88	284.96	305.24	295.95	215.2	279.6	269.32	293.93	283.21	266.12	137.79	170.04	166.86	202.32	113.71
DRAP1	240	261.07	249.9	355.31	329.95	250.41	284.33	284.9	356.08	352.08	240.12	269.41	267.95	369.91	363.95	304.2	369.01	330.61	431.3	414.62	344.77	391.27	481.69	363.06	375.28	357.77	375.17	399.26	452.94	416.89	339.41	311.2	357.18	417.45	376.6	348.48	416.34	477.57	383.35	274.69	245.85	298.64	329.23	288.93	181.57	203.82	184.05	363.42	165.81
SEC61A1	239.38	219.03	214.77	230.05	213.35	242.44	214.3	213.29	224.18	202.18	213.65	197.59	195.69	216.01	185.59	215.37	203.59	209.63	206.98	197.3	217.62	206.11	214.39	206.41	210.19	212.19	200.07	201.48	205.1	198.87	214.59	202.42	201.61	190.59	189.99	171.65	180.92	193.29	165.5	202.18	196.29	195.03	156.97	173.57	197.39	174.34	184.64	194.64	174.22
CAPNS1	238.9	245.65	267.64	288.31	284.66	205.28	238.32	250.53	274.72	271.61	209.91	219.5	233.44	272.22	272.87	240.34	245.89	283.96	298.7	286.33	234.14	253.13	278.17	259.57	257.35	251.14	266.66	293.91	300.83	285.91	214.75	228.13	242.8	259.46	277.41	294.12	306.18	325.66	289.16	195.86	181.75	205.57	233.78	227.03	332.46	342.38	364.27	389.32	332.13
LOX	236.49	185.77	169.09	230.23	270.1	226.32	180.63	163.45	223.87	257.28	240.82	193.14	180.68	234.47	263.31	222.49	179.2	162.83	211.74	261.9	209.97	173.45	209.44	164.1	238	220.61	182.38	156.82	196.81	246.68	185.15	157.64	146.4	187.56	150.12	124.32	126.51	149.9	155.4	147.16	118.37	128.99	151	176.31	100.82	81.6	86.29	125.98	112.52
LOXL2	235.94	189.4	206.86	387.47	406.36	227.09	192.56	203.38	373.65	397.37	223.38	186.62	199.28	386.81	380.97	218.57	181.23	212.93	373.29	388.14	226.56	194.61	366.83	202.87	367.6	204.46	175.7	191	338.52	341.67	217.66	177.78	195.32	339.01	171.72	149.11	158.82	266.83	277.19	212.54	167.95	187.94	332.86	362.01	182.27	133.22	134.03	286.36	269.52
DYNLL1	230.2	255.09	250.2	264.88	216.66	217.45	215.45	247.91	252.92	222.36	202.19	205.19	217.42	231.01	206.44	267.42	253.8	266.53	278.63	255.95	223.21	198.58	235.61	227.27	195.1	309.66	303.76	288.52	296.42	249.63	197.83	168.59	182.79	196.89	244.32	252.02	256.18	269.47	232.08	173.6	139.26	153.63	187.56	156.3	207.65	194.49	189.89	221.78	173.87
RCN3	228.05	220.53	212.01	220.14	228.89	205.71	201.16	211.19	214.71	226.42	208.52	221.47	202.18	226.64	218.6	190.65	208.29	222.84	230.61	235.46	219.57	227.03	242.67	219.62	222.68	209.97	198.24	211.11	215.21	208.58	217.27	191.71	205.53	218.91	170.43	166.48	168.53	174.07	165.34	124.52	89.81	114.32	123.83	127.57	174.78	169.1	182.42	189.81	169.65
MYL12B	227.66	225.88	210.02	231.88	225.57	249.63	221.03	224.72	243.47	243.6	232.61	206.84	204.6	231.91	235.94	281.94	242.42	238.12	229.99	255.62	245.52	245.17	254.79	246.39	249.73	271.53	244.66	227.18	248.75	242.01	253.15	249.68	251.18	255.25	274.95	252.86	241.03	275.1	257.01	227.52	216.89	219.3	218.7	222.24	266.81	216.88	207.49	251.93	205.03
CD44	227.36	208.16	225.43	257.45	280.62	253.51	238.59	239.28	267.36	289.53	323.94	321.44	351.52	347.42	405.53	262.61	242.33	237.94	242.3	314.7	421.02	391.06	385.04	409.86	463.59	254	243.93	239.08	236.15	324.33	359.8	356.48	367.43	352.23	267.99	229.61	247.56	223.05	318.63	299.68	295.99	302.7	269.6	378.64	198.58	175.23	175.36	186.46	214.73
ARPC2	227	223.29	227.42	268.31	233.76	226.02	227.35	241.54	274.68	246.65	225.05	229.09	216.87	264.88	253.14	273.55	268.37	249.32	287.71	266.56	281.36	266.55	296.44	277.56	275.01	279.35	275.02	269.84	305.53	259.12	289.36	277.83	267.65	292.98	255.13	270.43	266.16	303.95	245.53	254.68	242	245.43	251.44	231.83	214.23	213.71	199.9	255.4	177.9
PRDX1	225.63	191.26	192.16	221.81	212.66	215.77	196.06	199.52	222.59	212.94	212.46	172.95	184.03	209.44	203.41	234.75	195.89	196.59	224.06	212.39	248.92	205.48	234.42	211.55	211.21	231.16	196.8	209.58	228.62	211.58	210.63	172.25	167.58	190.9	229.9	212.35	203.41	238.07	223.24	177.05	133.66	144.51	145.77	162.26	216.8	209.57	211.35	247.69	231
EHD2	223.22	226.16	229.65	186.11	231.78	205.53	215.78	213.64	175.43	220.5	187.02	201.26	196.33	162.69	185.48	205.4	209.16	221.1	185.53	216.93	164.63	175.67	146.49	164.95	199.54	219.1	218.25	215.61	178.63	233.27	131.02	118.22	115.7	95.68	231.32	214.82	224.29	189.39	256.04	82.15	87.44	86.08	70.02	113.83	271.84	264.34	256.38	224.46	294.3
DSTN	222.85	240.47	233.45	215.62	194.5	232.04	234.79	243.81	217.47	204.29	228.9	227.04	230.13	194.98	207.36	234.19	226.22	228.5	200.26	203.92	214.25	216.56	189.06	239.28	183.29	213.34	207.58	205.06	201.59	177.87	185.12	189.98	185.3	182.9	196.49	200.06	193.58	195.03	167.95	155.43	161.66	173.16	163.18	158.89	257.9	222.76	217.61	198.07	199.75
ATP5B	222.72	229.22	225.82	271.28	242.69	200.48	224.54	224.5	269.93	231.94	205.2	209.65	215.5	270.42	220.75	239.81	233.76	236.38	299.78	251.3	231.02	240.27	295.93	241.76	239.82	252.75	257.41	259.05	316.4	267.66	239.93	239.11	243.43	305.51	284.58	285.61	287.06	351.41	278.99	295.1	238.98	261.52	349.02	292.06	234.17	237.22	219.27	339.77	202.95
RPL15	221.58	223.14	206.04	243.52	199.93	212.45	201.21	218.3	251.83	218.24	213.63	203.07	202.28	243.02	217.52	214.19	216.97	217.27	252.73	227.48	224.66	210.47	253.95	215.35	209.6	244.19	224.55	227.16	263.02	216.72	224.12	226.3	224.07	272.93	258.24	263	271.32	305.88	249.94	329.6	297.37	303.2	375.88	300.73	292.92	289.94	302.73	347.91	273.89
NACA	221.44	243.93	229.72	260.07	206.9	232.68	240.51	240.05	263.78	219.92	223	229.56	217.38	243.96	209.91	228.27	235.65	234.63	255.95	233.84	233.09	221.69	254.17	237.85	207.62	239.86	240.45	244.99	271.39	220.07	235.53	250.56	236.64	290.04	253.41	286.84	269.81	312.23	252.45	426.72	402.95	402.17	462	399.83	308.56	325.96	316.18	330.98	290.56
AHNAK	220.81	238.2	258.32	259.37	258.86	228.31	229.79	234.22	240.92	236.6	210.33	225.03	237.52	217.9	223.43	230.47	234.03	245.77	261.29	246.92	192.5	183.53	199.85	185.63	216.8	234	265.08	254.45	273.89	277.24	154.35	150.15	145.38	153.52	308.69	340.73	337.74	305.27	378.4	123.12	154.52	141.13	123.92	161.58	319.99	360.97	334.44	307.32	354.15
STC2	220.55	246.48	246.47	196.76	281.42	189.29	217.91	214.61	187.56	246.6	187.02	227.57	236.67	212.78	278.61	112.33	145.75	171.4	153.6	180.89	105.09	158.7	196.13	180.7	185.93	128.27	133.87	149.76	136.02	157.43	293.8	356.57	386.95	447.1	108.97	79.11	88.98	111.91	118.61	539.17	586.81	624.77	740.05	668.31	97.81	71.88	76.91	127.76	134.22
TSPO	217.54	250.88	240.93	248.48	240.37	172.51	215.56	248.26	243.56	243.98	179.44	219.93	218.59	241.52	197.75	181.68	222.55	238.14	262.19	239.97	198.13	253.87	264.74	266.92	228.6	220.05	236.7	253.53	250.09	240.68	199.47	233.88	253.62	273.91	204.22	233.79	257.99	265.3	218.86	198.03	200.81	280.04	272.38	239.19	263.77	279.36	305.29	341.13	281.56
SRM	217.25	166.52	151.37	160.2	188.42	190.37	158.19	143.97	155.8	172.57	174.73	153.13	126.45	152.78	137.4	168.91	162.74	146.69	171.72	166.48	163.37	155.95	155.52	140.09	167.4	186.03	170.48	159.66	163.63	188.51	148.88	128.84	119.64	128.39	159.33	151.5	149.21	159.05	136.37	138.15	109.32	106.72	122.1	121.23	95.39	79.64	75.57	123.53	81.84
HNRNPA2B1	217.13	208.93	191.36	238.59	215.47	205.14	196.06	171.18	215.26	193.18	201.22	177.64	172.38	220.51	214.98	259.44	277.23	227.61	256.3	271.56	226.77	214.3	239.76	195.36	247.8	317.11	321.06	283.23	306.41	306.06	299.45	293.04	286	281.54	397.22	398.6	363.17	378.58	356.16	366.26	367.39	321.87	319.2	282.89	199.88	201.28	162.69	234.57	155.15
HSPA5	217.04	207.73	203.16	218.21	238.36	210.36	192.88	185.03	204.05	221.71	209.25	190.37	184.06	196.98	210.36	164.16	141.87	137.36	167.28	177.24	330.72	249.48	373.06	290.65	374.19	191.67	159.83	163.71	184.03	195.47	338.71	235.18	248.41	278.48	208.01	178.94	178.42	208.61	197.33	201.72	160.24	164.01	146.85	204.73	177.84	147.96	132.05	217.8	139.15
MFGE8	216.38	136.35	153.98	147.41	200.53	202.03	130.2	145.64	143.8	198.52	192.19	124.88	136.68	138.96	177.64	191.42	126.72	149.09	152.87	200.17	183.83	127.96	132.62	139.21	170.16	184.78	112.79	136	137.63	170.92	156.26	112.45	125.58	128.87	165.41	98.65	119.38	123.03	155.87	119.72	93.18	111.15	110.61	122.55	220.62	115.93	138.81	120.88	196.76
RPS27A	215.78	216.68	209.05	245.32	184.88	211.67	208.4	220.05	249.19	213.2	216.81	209.88	207.3	235.64	223.15	233.6	215.56	208.21	229.35	216.76	236.66	227.1	260.56	220.47	189.05	230.31	213.75	225.67	232.96	196.71	230.45	225.87	222.93	262.15	237.67	250.61	261.57	269.29	231.98	287.08	264.12	269.33	314.98	260.26	267.64	274.88	270.73	297.01	233.75
FST	214.89	197.32	155.61	419.33	205.78	208.62	189.76	158.13	410.71	200.24	208.81	176.65	156.88	386.08	193.18	249.06	223.92	151.85	458.3	192.12	181.25	170.72	337.14	132.12	209.08	210.66	137.2	109	337.12	161.91	293.43	264.05	216.33	511.92	284.56	179.45	156.45	384.09	160.29	250.04	366.65	327.93	646.44	398.75	104.31	63.62	59.75	180.96	64.63
MYL12A	213.02	200.29	180.05	205.61	195.12	206.84	199.88	191.57	208.09	202.13	203.57	176.18	177.98	193.54	194.85	253.76	221.88	193.59	220.38	201.99	216.98	198.1	203.99	202.08	188.07	249.13	216.03	196.61	234.59	190.43	220.42	221.52	197.24	213.84	221.89	195.03	192.48	217.47	164.3	208.22	192.34	211.79	199.39	163.96	201.6	179.44	172.92	181.9	142.67
MSN	212.52	189.23	183.96	212.83	197.47	222.09	203.39	188.71	220.36	193.87	220.88	200.44	198.01	224.06	216.45	249.42	217.23	191.98	214.94	203.26	269.87	233.54	242.03	222.52	244.78	232	217.15	202.35	228.57	217.76	239.5	218.76	205.14	198.36	201.7	194.43	191.25	198.91	183.99	195.26	177.01	164.97	131.58	164.7	157.94	161.8	144.52	152.04	136.75
CKAP4	211.61	207.52	209.69	232.29	234.73	208.81	212.79	205.43	231.16	231.43	196.36	200.71	191.95	222.34	217.03	195.36	203.9	208.69	230.29	230.46	192.89	198.21	216.59	195.08	226.56	194.11	190.53	197.71	218.54	221.94	177.9	160.94	167.25	181.25	181.12	189.13	191.56	206.86	200.2	140.54	134.29	141.22	156.95	153.01	151.87	152.49	153.76	206.77	160.21
YWHAE	210.5	204.78	194.87	232.69	197.55	220.14	209.32	199.45	237.11	203.47	219.48	205.69	207.8	241.74	228.81	258.25	241.34	222.95	248.43	235.14	265.92	240.87	269.82	236.96	246.09	268.24	254.58	248.67	278.2	246.49	251.77	218.99	212.85	255.07	270.33	279.68	259.79	302.64	267.26	215.72	183.16	187.6	197.16	196.38	208.78	213.04	196.39	250.6	185.39
CCND1	210.19	241.58	294.77	523.12	173.61	236.66	303.19	347.95	566.01	233.21	238.51	304.91	365.73	586.96	234.57	259.22	334.77	309.35	550.96	196.36	247.93	365.27	574.48	406.47	249.15	231.03	291.42	322.72	599.9	201.08	214.62	302.35	342.07	402.33	148.51	237.69	337.36	531.31	139.3	257.1	394.2	420.82	461.82	280.26	56.86	79.56	114.2	297.33	65.21
RHOC	208.34	195.56	189	238.76	234.22	179.11	182.24	192.62	234.23	233.7	185.96	186.24	176.98	235.48	239.01	216.57	215.62	214.83	259.26	245.46	237.42	219.33	262.13	211.14	255.96	235.69	238.05	238.5	258.76	262.87	230.45	213.95	213.95	232.29	237.94	227.06	235.07	256.71	241.05	219.36	182.71	212.06	198.21	229.56	193.5	184.31	170.57	217.37	172.81
LRP1	207.75	214.78	237.22	161.79	192.96	198.49	203.91	210.61	142.42	171.86	181.96	197.93	208.99	138.58	156.6	174.34	184.57	217.86	150.49	172.63	155.8	175.47	131.94	184.71	169.2	152.38	178.22	192.08	134.46	176.75	132.96	146.53	157.1	109.45	149.85	160.3	164.53	116.32	176.44	102.56	122.02	118.93	97.25	123.67	261.55	274.33	286.67	194.11	318.58
CYB5R3	205.38	188.35	206.47	181.08	217.76	190.22	169.61	198.52	175.1	207.17	180.91	169.64	192.08	172.27	203.95	184.44	186.77	209.45	196.25	212.61	195.84	181.2	186.89	202.11	209.25	205.73	187.13	209.68	191.46	217.7	192.23	176.04	198.14	187.01	197.52	190.14	204.41	197.44	208.43	173.65	167.79	190.2	170.75	185.75	230.78	202.54	226.72	206.43	232.42
PDIA6	205.15	222.86	209.6	239.02	219.68	191.35	208.06	203.54	229.33	201.5	189.8	199.51	194.13	223.76	206.07	205.74	199.73	209.41	218.39	209.98	231.76	217.21	255.94	223.98	248.39	195.18	198.84	208.94	209.22	199.62	218.04	202.59	202.67	221.4	187.11	193.59	198.48	210.27	196.51	154.73	128.35	137.97	147.13	155.62	196.34	200.76	194.06	226.47	173.58
CALD1	205.07	212.44	193.61	204.24	234.01	207.55	217.6	205.47	205.8	211.02	212.19	214.88	206.78	194.93	222.64	220.43	225.84	207.29	196.58	213.91	192.3	201.01	182.36	201.84	212.77	191.3	197.61	175.17	192.46	180.62	151.21	189.41	172.29	173.1	171.26	176.43	153.08	188.99	165.39	131.02	180.36	155.29	157.57	140.94	240.22	197.7	183.18	177.45	199.41
CTSL	204.11	305.48	320.79	290.64	159.53	199.64	296.19	321.44	295.76	171.83	209.22	281.68	313	289.39	186.79	197.36	274.83	293.9	235.86	173.75	269.32	345.13	334.62	362.45	211.82	174.84	253.69	295.11	220.89	145.17	246.87	333.93	364.72	297.72	140.51	230.6	228.53	208.96	141.38	244.3	281.74	292.05	224.93	216.17	134.12	214.5	230.89	201.15	148.2
MXRA8	204.08	213.58	253.6	157.39	204.44	183.27	193.39	227.59	135.56	195.95	165.31	187.93	201.14	126.48	158.9	147.59	163.63	206.99	144.84	188.73	122.61	143.59	102.79	162.37	133.17	156.62	147.64	176.92	128.88	159.74	79.09	77.5	103.68	63.52	171.45	146.79	165.34	127.95	189.15	33.31	33.18	43.48	32.44	62.78	265.51	266.96	290.62	201.21	295.22
PCBP1	203.78	208.06	203.74	207.2	211.06	206.19	221.63	198.89	228.96	216.67	204.97	217.36	206.84	231.06	203.08	206.8	217.32	212.25	230.99	211.13	208.7	209.6	228.15	202.46	194.87	221.95	225.65	228.38	228.45	213.83	216.72	225.49	208.3	213.89	233.1	253.15	249.78	235.16	214.55	257.13	253.48	251	240.26	240.12	177.06	180.62	176.5	190.65	178.53
POLR2L	203.62	213.11	223.98	238.47	204.41	183.29	196.21	239.35	234.54	224.13	176.61	191.42	211.08	218.89	183.46	181.3	216.21	230.44	274.3	222.32	183.62	211.47	236.96	217.89	166.33	222.2	220.33	251.02	271.64	211.1	147.92	168.36	184.38	210	265.28	259.02	309.96	327.85	234.88	140.51	130.49	182.15	191.36	144.25	276.16	277.18	319.51	350.17	236.12
C12orf75	203.41	184.54	162	183.37	192.07	220.79	192.39	178.3	196.13	201.59	211.82	177.13	162.83	181.8	192.83	261.22	219.94	190.51	209.41	219.41	224.99	191.18	193.79	168.95	185.19	280.01	218.66	212.8	226.89	205.91	217.28	180.91	179.74	203.11	268.64	214.75	229.37	241.4	177.13	198.77	171.89	188.65	187.46	155.62	132.36	114.71	117.98	145.79	77.74
GPX1	202.5	248.98	281.66	289.69	262.35	172.42	213.9	281.73	258.84	263.26	168.14	218.7	239.17	261.52	206.45	183	233.87	293.39	320.84	248.41	184.05	235.1	285.56	262.32	203.09	213.67	251.79	314.74	300.7	225.46	189.8	210.69	256.83	306.43	345.58	360.65	408.26	412.02	340.9	272.06	236.87	318.49	374.14	268.24	507.56	505.99	586.24	588.28	475.51
HLA-C	201.29	270.28	251.23	392.42	309.47	191.32	244.22	251.82	386.57	320.46	193.44	261.04	242.83	397.35	299.7	185.39	249.83	253.45	418.27	317.92	250.61	327	524.68	322.73	350.93	194.69	245.52	247.2	406	287.51	262.15	331.09	325.19	614.14	176.56	232.36	224.22	394	273.71	270.34	301.95	341.26	688.87	356.63	205.14	276.64	302.5	438.46	335.28
HLA-B	201.23	292.98	260.29	208.25	219.08	189.34	275.53	255.12	199.99	233.15	203.4	301.79	273.49	233.64	235.37	191.53	273.18	261.28	209.89	232.82	286.51	391.87	340.2	368.02	303.87	188.08	265.98	245.53	205.73	193.78	308.52	407.26	414.17	387.86	174.84	239.2	217.59	197.32	175.18	332.09	419.24	437.79	496.44	312.15	209.86	295.16	307.67	226.49	220.43
HDLBP	200.16	196.73	205.57	192.52	206.22	195.83	196.68	200.74	189.58	189.78	185.76	185.42	199.19	180.61	186.45	186.56	187.15	203.34	182.99	194.72	180.96	181.13	177.06	187.67	191.58	184.87	187.99	199.62	184.33	198.63	171.49	159.43	166.8	153.44	196.58	195.27	199.22	183.78	199.61	138.65	126.99	125.51	120.32	137.82	245.71	234.01	243.69	217.83	231.79
GPX4	200.09	192.99	204.54	235.54	260.27	182.65	177.16	201.87	220.43	249.85	175.48	179.99	188.23	239.32	239.93	175.23	166.14	202.67	239.16	253.73	186.12	171.77	258.13	195.11	233.16	171.03	163.73	185.26	220.52	218.6	155.92	151.75	175.96	241.14	196.42	184.09	183.6	233.02	258.98	193.85	166.68	191.59	324.08	248	309.39	273.6	295.67	339.82	393.5
SERPINF1	198.95	231.45	214.5	129.27	178.79	186.87	198.72	206.24	117.45	179.46	173.89	202.18	197.68	111.65	184.14	160.75	167.59	185.72	112.6	157.9	157.53	177.5	104.71	189.18	143.3	143.55	152.19	165.71	99.4	128.7	140.15	153.28	159.03	99.45	115.39	132.19	126.4	83.93	128.07	115.32	127.42	123.14	89.37	123.39	222.62	252.13	292.19	160.49	255.82
CTSA	196.78	204.94	222.58	163.75	168.41	180.51	190.54	203.62	155.18	158.86	170.89	187.85	197.45	149.51	155.15	158.83	180.57	207.67	160.44	157.04	162.27	178.53	150.97	199.76	142.99	153.09	164.72	190.87	146.94	129.5	142.98	155.11	177.26	149.59	133.01	155.02	168.86	154.88	143.22	133.47	155.17	173.43	177.31	134.64	223.76	234.33	259.34	199.5	240.46
EDF1	196.59	204.23	193.47	201.71	198.42	175.75	183.31	182.31	194.54	197.9	170.82	175.45	180.48	197.84	190.33	190.09	193.89	207.46	209.45	200.67	201.07	200.78	222.4	216.19	193.79	200.03	190.97	208.97	205.34	186.45	223.86	222.24	226.54	233.62	186.44	206.58	201.08	212.2	179.53	305.44	308.64	334.86	360.23	285.66	173.45	182.56	175.29	220.28	171.68
ATP5E	194.95	197.69	186.21	206.88	157.39	184.12	172.09	185.55	210.01	167.92	164.39	167.42	178.9	179.08	142.71	181.92	190.43	188.97	202.88	157.82	185.79	176.03	197.21	199.01	148.88	179.57	183.15	188.51	212.84	149.35	178.51	191.58	198.08	202.41	188.49	207.51	207.9	217.92	153.46	202.33	191.82	203.38	228.96	186.34	229.06	227.65	226.05	247.33	179.84
LDHB	194.93	180.34	159.1	209.39	179.41	186.56	166.25	155.18	209.6	167.83	177.21	155.47	145.44	192.7	176.24	191.37	176.13	170.63	210.68	182.67	180.87	162.41	196.96	154.54	160.78	206.71	203.85	193.97	229.96	190.38	164.19	165.88	150.26	191.55	216.95	216.86	212.27	246.17	210.65	182.52	156.4	149.87	203.33	171.95	200.73	196.2	183.96	242.56	178.86
WDR1	194.68	190.47	179.27	242.71	233.33	207.68	216.98	199.82	250.02	246.82	197.22	194.25	179.07	244.17	228.16	216.29	225.38	196.38	266.19	235.05	208.01	204.22	232.29	182.29	215.02	227.47	215.4	201.48	276.78	229.08	166.66	174.18	158.31	197.48	209.37	198.37	199.17	267.38	190.14	127.23	152.83	147.7	151.46	137.95	151.73	155.92	140.39	210	156.01
GNB1	192.22	190.41	184.66	195.21	189.02	193.86	185.11	185.53	193.79	185.06	184.74	185.59	179.5	193.43	170.84	204.93	204.58	195.95	209.7	202.41	218.93	218.68	223.99	215.4	214.63	224.33	226.05	214.06	218.78	220.26	241.57	243.15	236.16	232.2	222.29	220.43	225.64	225.39	204.76	303.58	304.61	294.03	269.13	279.76	184.75	173.52	165.75	187.46	159.59
EMP1	192.09	281.43	305.52	340.22	216.59	250.38	360.35	390.34	380.65	297.21	209.27	293.57	322.61	339.5	245.61	229.83	338.47	365.17	319	261.44	199.21	303.5	296.86	337.92	227.12	211.55	310.34	324.24	297.34	223.09	208.71	321.29	326.67	275.52	193.08	313.69	314.01	268.54	248.26	239.37	365.09	351.85	280.14	288.95	193.85	332.05	325.54	247.29	231.87
TXN	192.06	236.25	243.14	280.8	229.82	162.8	216.99	255.52	285.09	243.31	181.2	224.81	252.42	282.11	239.5	192.13	221.1	242.41	288.82	247.32	224.82	278.05	308.17	314.33	247.64	192.69	224.97	225.25	295.98	221.75	204.91	257.4	264.71	310.77	209.32	263.02	258.03	305.59	276.64	255.14	269.54	318.24	360.9	279.55	241.87	290.42	316.61	365.16	344.32
FSCN1	192.03	178.08	175.45	208.34	212.03	203.26	205.57	206.91	230.12	265.07	177.07	182.41	178.69	210.58	220.18	189.06	197.74	189.85	238.56	241.31	122.75	123.72	148.69	116.85	161.33	216.28	198.02	191.47	238.82	255.92	81.78	66.31	62.73	72.41	179.07	176.44	184.78	216.93	198.35	38.94	44.34	47.58	37	55.09	165.92	183.32	188.99	198.64	195.34
CAPN2	191.72	251.12	267.32	355.25	304.83	197.11	249.78	264.46	337.53	283.47	187.96	241.73	253.58	325.06	281.33	186.69	239.81	260.05	324.62	275.86	173.32	218.58	285.4	228.93	243.83	180.09	240.97	252.83	326.73	266.69	140.53	163.67	176.19	206.44	172.13	241.25	258.35	308.92	270.76	133.59	161.76	166.75	179.42	228.34	168.97	238.02	253.84	301.75	261.99
PDIA3	191.12	197.49	183.21	201.48	189.75	182.96	181.7	171.95	193.52	177.25	179.92	174.1	165.56	183.3	178.31	176.65	175.11	176.23	177.41	179.17	198.21	192.08	207.59	197.34	211.55	175.67	170.41	168.66	169.94	170.55	188.49	170.87	169.41	171.2	155.95	155.89	153.19	158.76	160.71	140.2	113.31	117.18	113.88	139.6	166.24	157.55	149.99	177.24	145.55
FBN2	190.71	137.53	178.74	132.1	208.92	198.55	134.7	167.59	125.8	188.12	191.34	133.35	169.26	117.13	189.83	156.73	112.19	158.03	117.95	174.33	138.36	103.82	97.38	132.05	168.51	128.06	97.01	117.71	103.29	147.55	105.41	80.99	94.79	109.08	221.71	124.54	136.72	115.76	200.23	145.72	134.98	139.41	167.88	176.85	475.23	214.04	233.83	174.66	361.53
CHCHD2	189.22	193.09	172.75	201.91	181.24	177.75	169.98	179.85	198.84	207.43	183.44	170.83	162.48	193.15	164.2	191.95	188.3	184.27	206.36	199.23	220.49	209.51	227.38	203.01	205.47	206.96	202.75	193.98	216.92	199.75	235.34	230.05	213.97	247.58	203.76	199.13	196.05	247.02	195.41	268.76	207.55	240.73	268.71	232.54	170.82	165.76	160.07	227.55	153.08
PLEC	186.22	184.17	201.13	178.43	218.13	206.33	198.05	202.09	166.52	226.8	170.94	174.52	173.08	149.3	161.27	158.01	165.38	182.14	164.21	187.2	101.83	102.65	103.62	98.33	130.85	169.51	187.09	185.11	172.72	218.4	115.35	105.78	104.77	92.78	194.53	194.89	212.88	178.4	218.18	109.39	140.34	137.96	117.99	149.87	159.1	180.05	180.79	192.02	201.37
OST4	186.06	195.93	204.85	235.44	190.07	190.06	179.38	200.07	245.08	190.35	178.29	161.52	177.87	222.88	176.38	181.82	195.19	205.83	213.71	189.97	207.65	181.31	217.95	194.85	185.85	194.38	180.66	203.56	220.37	172.25	182.97	159.17	179.42	212.02	197.22	181.09	204.05	214.7	189.55	160.04	152.42	162.63	192.04	148.61	252.01	234.2	232.5	268.49	197.95
PRKCSH	185.9	166.19	161.71	186.25	179.11	166.12	154.88	148.31	176	166.54	160.71	154.39	149.26	175.75	157.72	185.21	184.94	184.91	199.34	189.04	182.33	175.34	201.21	164.47	186.83	191.28	191.33	190.7	191.06	195.32	187.66	176.06	172.59	188.04	190.06	193.97	190.77	201.83	187.18	178.25	182.49	185.25	202.62	177.87	164.38	155.25	150.01	182.23	160.73
EEF1D	185.8	172.05	152.52	166.56	157	165.94	162.58	165.26	164.23	165.63	153.65	153.26	145.59	160.34	150.28	174.97	176.14	167.54	183.52	168.12	169.96	175.51	176.23	146.96	151.3	191.11	185.29	178.29	186.35	176.68	179.11	172.47	171.69	196.75	201.06	195.02	206.37	205.88	177.31	220.07	210.45	217.69	249.8	193.69	199.47	193.11	181.03	221.2	180.63
CAPZB	184.9	190.01	197.19	176.82	197.69	174.3	188.43	186.55	169.22	193.05	168.94	177.3	186.22	166.25	203.13	193.18	208.25	200.33	177.82	207.86	204.57	197.91	188.63	203.81	211.41	203.6	203.89	215.53	191.43	210.09	200.61	195.97	215.26	176.4	208.18	215.27	217.22	200.01	213.94	196.26	195.89	205.11	169.46	200.88	198.02	192.55	180.76	184.36	169.62
ATP6V0E1	184.45	190.58	198.18	220.43	167.84	165.42	169.87	182.21	210.7	158.76	164.57	168.64	182.64	197.1	156.99	177.86	182.94	188.77	212.04	170.27	176.62	166.08	207.62	196.1	155.16	184.54	181.58	187.75	213.29	151.08	149.14	153.76	174.06	192.36	164.92	161.79	179.92	219	153.39	159.16	149.9	182.9	202.52	149.47	198.41	186.04	210.42	225.32	178.74
RPL32	184.27	186.24	173.89	197.79	159.73	187.16	173.4	183.39	202.32	169.74	183.13	175.2	170.06	196.96	157.1	188.47	168.07	177.75	196.18	167.35	185.75	177.77	190.35	176.39	157.52	184.2	180.9	185.45	185.45	162.93	168.52	171.28	161.96	190.41	188.53	194.82	187.87	206.59	166.24	228.49	192.59	200.98	238.4	203.59	212.34	205.23	202.73	232.79	179.87
MORF4L1	183.94	198.19	190.29	181.72	177.56	186.93	207.25	195.36	193.47	181.22	187.84	190.16	191.22	179.64	197.4	183.06	183.68	184.64	172.02	169.04	169.71	174.09	169.71	179.07	159.53	185.95	184.46	189.53	183.44	165.85	192.12	205.52	198.85	188.47	196.24	200.83	192.08	178.69	189.15	249.63	250.12	252.85	218.12	233.86	191.32	182.84	183.38	174.48	167.54
SLC16A3	183.11	231.49	217.26	275.24	188.08	165.45	236.98	238.09	287.96	214.76	149.87	214.99	210.86	274.56	179.72	151.26	235.28	209.39	284.95	193.77	156.73	230.88	300.44	225.69	198.97	166.41	232.68	224.34	280.99	198.26	162.84	226.87	236.43	275.2	150.36	197.88	213.61	243.15	177.29	160.41	238.48	280.16	324.15	214.15	107.55	142.24	135.97	198.97	129.51
COX4I1	182.63	205.45	186.82	192.65	181.83	155.29	178.59	182.17	198.19	178.94	157.55	185.03	168.87	197.14	169.93	162.27	188.34	191.31	210.74	189.63	185.24	184.14	208.1	194.34	180.82	180.25	197.07	195.99	199.32	183.67	178.42	197.52	193.41	213.83	180.01	218.97	199.31	229.16	190.55	195.59	190.97	211.33	249.47	194.57	220.55	244.39	231.6	262.73	214.55
WNT5B	182.42	177.04	173.12	331.26	161.36	166.24	173.45	178.79	317.59	162.81	151.65	157.38	152.46	303.22	131.86	159.04	182.29	169.83	331.93	156.86	102.07	117.35	184.65	113.67	102.74	193.15	177.62	178.16	318.99	169.76	179.23	192.7	191.58	249.98	140.46	155.68	179.62	292.41	139.07	127.58	147.2	164.19	243.17	134.49	76.82	93.81	98.01	191.99	75.79
RABAC1	182.36	205.18	205.04	179.84	209.76	166.16	186.87	209.54	176.5	214.33	157.74	179.43	181.85	175.28	175.37	163.9	184.37	205.8	200.73	218.01	179.26	196.7	191.39	197.95	188.6	179.09	179.3	201.13	177.09	178.83	158.83	163.05	178.75	165.63	159.78	154.81	172.84	151.62	157.89	102.07	95.94	119.66	110.23	108.59	184.75	198.39	226.74	189.29	208.17
COL3A1	182.29	207.72	254.36	108.27	210.57	172.6	184.1	224.08	91.99	195.44	157.56	184.28	213.09	82.15	186.03	164.73	170.49	256.4	92.97	205.42	116.63	129.15	64.8	168.3	149.73	155.61	160.32	203.66	71.07	165.19	69.45	69.95	83.65	30.6	210.15	222.18	199.97	79.77	223.38	20.23	38.67	33.27	8.92	27.52	402.97	583.78	563.69	256.99	341.29
COL5A1	181.66	152.24	156.76	81.38	212.85	166.61	138.52	133.65	69	192.92	154.3	133.37	124.82	66.65	177.61	136.92	120.55	132.6	62.77	180.73	112.9	100.29	49.86	102.24	158.65	117.04	99.55	103.33	51.05	155.53	78.28	61.03	62.54	25.39	86.33	76.58	72.65	38.06	116.21	25.33	22.53	23.88	11.63	42.45	114.37	97.81	92.54	68.05	132.97
ARPC1B	181.55	183.29	188.69	199.04	175.35	156.44	167.75	185.98	191.25	174.37	154.1	164.61	164.62	182.25	139.15	166.8	178.23	192.6	215.84	190.89	180.35	193.52	207.69	187.1	175.21	187.36	194.17	201.96	209.65	186.67	176.59	173.3	185.23	199.11	182.23	180.77	198.52	218.45	184.95	142.53	131.34	167.9	176.27	158.35	225.32	222.25	243.06	251.92	230.85
C1S	181.21	190.49	183.94	95.42	132.78	166.58	173.83	168.81	88.74	129.56	166.01	168.57	167.7	85.73	129.68	145.87	146.36	158.72	79.71	119.65	154.4	153.52	86.98	164.25	116.29	124.92	126	133.72	66.92	90.61	143.5	138.88	141.12	94.95	99.76	106.31	100.82	55.12	95.52	112.34	108	115.1	94.93	97.99	202.9	205.15	227.74	113.65	215.24
HNRNPL	181.07	167.1	154.32	169.78	189.92	183.28	173.93	160.48	177.43	187.07	180.72	169.41	156.89	177.3	181.12	194.47	180.2	155.43	189.11	187.8	177.2	162.69	171.97	136.52	162.83	206.2	191.39	173.33	193.51	195.49	178.8	173.3	168.73	187.52	148.8	145.81	153.37	148.71	138.21	230.33	215.73	214.39	240.21	205.42	103.29	100.04	88.4	113.06	90.42
BTF3	180.98	187.42	168.09	210.91	171.84	177.73	187.91	182.38	215.77	180.04	179.25	173.55	173.46	201.44	189.87	206.37	196.67	198.64	200.43	201.29	201.08	195.3	216.59	191.86	179.8	207.74	205.61	209.28	226.82	192.09	202.37	206.8	197.23	234.97	214.72	227.21	228.38	256.19	210.43	328.03	294.93	299.63	335.73	300.94	238.47	224.09	217.75	246.1	197.55
CDK2AP1	180.87	193.38	187.82	162.12	169.84	159.27	170.82	179.86	150.04	164.74	161.67	160.31	165.57	156.98	164.11	178.45	175.41	195.16	158.41	175.81	171.96	170.47	155.54	184.99	167.28	188.16	188.79	182.34	165.28	176.63	157.75	156.54	158.28	140.53	159.64	182.33	184.31	162.59	170.78	113.35	106.24	117.86	101.85	117.5	187.93	189.42	198.16	166.61	162.93
RAB7A	179.92	195.91	213.94	210.74	157.54	193.53	215.44	214.89	227.71	164.18	192.45	202.56	208.24	232.25	182.06	207.92	228.52	210.06	223.21	184.86	224.76	243.94	254.38	232.36	196.99	204.6	213.46	215.98	241.71	179.74	212.9	233.56	247.85	255.72	191.88	195.68	214.15	224.85	165.57	197.22	218.26	201.82	202.99	174.65	155.94	170.08	169.8	178.8	148.46
YWHAZ	179.56	169.56	173.8	210.38	173.33	196.23	182.96	184.23	219.57	185.86	195.03	177.35	186.64	213.99	198.1	236.65	203.13	192.04	220.41	210.2	224.49	191.13	240.13	197.32	220.36	243.47	230.58	213.65	253.41	230.2	226.66	212.82	201.19	235.08	252.65	233.16	230.14	273.09	246.28	333.02	304.07	280.92	316.04	299.78	181.67	171.51	165.78	210.42	160.45
SLC25A3	179.26	164.06	167.83	194.71	168.81	160.7	172.9	170.76	203.05	171.25	162.69	154.41	155.39	185.72	171.72	176.4	168.59	167.8	204.69	178.79	168.82	162.77	194.83	167.35	157.41	191.33	183.01	177.72	219.71	175.63	179.83	180	174.06	219.04	190.59	189.1	199.49	220.31	186.72	206.79	180.12	196.59	218.68	189.83	236.62	217.69	220.3	246.52	215.94
CST3	179.18	206.14	219.06	171.7	197.75	162.12	182.78	209.29	162.32	200.37	155.45	192.62	179.77	163.03	168.12	149.93	190.84	196.14	177.43	197.09	162.61	193.25	171.44	200.14	173.52	164.74	177.87	192.95	163.33	168.09	157.88	163.83	190.29	166.39	138.66	165.66	171.88	158.05	163.39	123.92	147.36	169.13	168.2	151.45	158.82	201.42	235.13	192.9	210.37
FKBP1A	178.87	195.31	200.93	367.33	152.97	174.22	184.68	189.31	366.89	150.64	177.72	175.79	191.05	375.56	157.05	193.5	197.77	198.86	367.49	156.92	208.13	211.27	411.07	229.3	175.19	195.45	197.77	202.19	389.19	159.75	205.98	217.89	226.07	421.61	179	191.4	205.61	358.1	151.57	217.76	216.03	236.55	396.62	178.66	172.23	173.94	187.18	294.93	146.01
CALM3	178.8	135.44	140.23	151.71	198.77	186.28	133.07	136.92	148.53	192.92	171.39	122.41	123.26	139.87	183.82	253.22	181.16	170.79	199.11	249.41	227.09	154.14	181.29	139.68	213.86	305.03	211.13	199.09	226.6	269.4	221.7	133.64	129.1	156.58	294.59	206.52	212.92	239.68	269.52	130.06	97.61	99.04	87.26	94.29	200.52	133.09	126.39	156.38	153.88
CAP1	178.74	192.12	190.52	216.35	179.82	179.91	195.69	199.21	226.26	192.75	172.49	181.63	186.41	217.98	194.08	215.19	229.04	201.81	233.88	203.3	212.23	221.27	239.11	218.35	213.36	216.93	228.82	214.83	256.31	213.38	192.07	212.04	199.52	214.08	196.7	219.13	219.1	248.81	191.7	153.98	166.31	172.12	158.6	154.55	158.4	172.82	163.02	189.73	146.77
MRC2	178.46	188.69	191.98	128.69	165.07	172.73	180.73	185.13	123.6	160.1	157.6	178.32	174.65	119.25	143.84	152.48	173.35	178.84	127.12	153.63	152.76	175.05	121.78	171.56	155.73	147.4	162.54	175.14	117.35	151.53	149.87	165.49	171.99	120.66	125.22	136.73	144.32	97.27	138.88	117.44	135.47	142.27	108.44	128.57	198	219.24	236.46	127.62	234.15
FKBP10	178.1	181.73	187.09	189.76	214.75	166.56	165.42	168.94	180.26	198.32	158.13	164.42	164.73	179.86	194.62	152.37	157.99	172.32	178.51	194.47	157.76	162.96	175.72	165.62	189.64	156.68	151.73	158.94	171.51	181.44	150.03	147.44	153.43	170	127.55	133.8	135.75	141.53	151.13	141.01	121.25	128.92	161.65	161.39	165.8	168.42	181.71	171.23	197.68
CDKN1A	177.12	174.62	220.05	239.19	232.41	260.8	256.93	292.65	288.95	321.55	278.68	260.74	287.29	313.91	354.11	124.84	128.02	158.98	185.49	123.28	198.79	194.99	247.59	194.08	175.32	102.83	113.87	157.9	157.01	116.27	131.82	164.31	210.08	245.23	171.52	166.61	203.55	240.25	192.64	147.23	189.4	256.31	389.11	261.7	280.36	234.69	307.04	342.48	227.35
TMBIM6	176.37	167.95	171.51	176.79	166.95	176.54	171.23	172.98	184.42	174.33	178.75	168.47	171.89	181.53	181.02	199.74	182.7	184.19	188.81	187.13	209.71	206.06	203.55	201.55	200.5	200.46	193.78	189.46	193.9	188.77	221.76	235.2	232.07	236.83	193.29	197.66	191.19	197.4	186.13	324.04	314.45	308.14	317.32	297.65	171.57	180.53	177.07	187.64	161.06
S100A10	174.94	242.49	267.15	271.58	268.8	170.47	234.08	268.51	262.18	266.87	197.98	255.44	290.34	314.48	287.81	202.2	241.33	302.63	275.91	277.21	224.04	290.48	321.47	320.55	255.17	208.09	254.38	305.04	286.75	226.9	206.36	223.4	261.19	274.76	255.86	321.21	329.97	314.91	284.38	152.55	145.52	177.91	223.09	166.4	308.29	410.72	409.62	372.24	285.03
ANXA6	174.4	184.53	183.96	214.68	203.71	160.57	170.23	176.24	204.98	190.87	158	166.04	166.55	200.65	176.18	177.58	184.3	187.97	225.76	192.34	184.84	182.61	222.01	198.87	214.63	184.1	192.6	192.18	227.76	200.91	156.65	159.91	161.95	183.35	187.55	201.37	208.36	240.16	195.91	73.34	79.81	90.71	91.88	95.79	220.51	224.84	222.37	242.49	215.73
PSMA7	174.38	147	137.15	174.23	160.07	159.28	140.68	143.98	165.27	169.63	152.06	135.6	121.26	164.89	134.82	176.18	155.76	142.32	174.72	186.57	191.91	163.49	188.19	153.31	183.5	201.15	170.53	162.86	190.15	176.81	194.63	161.78	151.08	198.89	206.97	181.93	167.71	220.32	193.59	229.55	173.16	184.15	226.3	215.61	162.76	141.58	123.79	186.23	149.18
TUBB3	174.38	154.7	158.55	155.53	145.78	161.89	153.42	170.86	160.74	156.41	142.3	139.13	138.56	154	109.63	137.04	137.07	144.06	157.13	130.56	103.72	98.59	125.83	97.44	92.12	139.57	136.75	143.08	151.57	138.97	61.67	54.07	57.12	60.89	112.53	98.12	107.57	149.45	101.1	15.8	13.44	15.4	14.89	15.37	82.86	63.43	51.46	141.68	58.23
GNAI2	173.72	176.87	190.18	210.17	196.17	157.27	162.02	175.43	196.3	184.88	148.74	153.22	161.61	191.31	174.54	180.82	194.88	205.32	222.02	208.88	184.13	187.05	226.13	188.83	200.26	206.67	211.57	220.02	232.93	220.47	171.53	156.19	163.39	173.93	242.48	247.33	253.91	270.81	249.61	82.77	93.96	95.64	85.47	84.67	256.14	269.07	249.57	292.75	242.16
CANX	173.49	197.41	185.91	206.89	163.71	171.21	185.33	168.91	196.51	150.69	167.79	175.48	162	187.93	163.87	176.74	185.44	168.12	176.4	161.14	193.16	203.77	222.08	198.94	206.05	176.7	186.31	174.57	190.32	180.48	200.09	206.09	194.55	213.32	180.78	199.02	180.62	189.3	180.62	242.61	235.59	211.19	224.11	238.67	155.14	162.69	150.32	183.74	146.68
HNRNPAB	172.99	151.39	119.46	142.45	149.73	183.67	169.65	135.15	155.86	161.05	174.17	160.2	130.51	155.82	150.83	177.51	182.84	137.96	151.16	158.16	179.7	178.54	153.02	140.17	144.76	194.86	164.6	153.06	159.31	172.02	170.86	158.06	150.01	130.88	144.13	142.84	133.02	139.59	107.97	160.8	150.31	137.11	130.04	125.76	49.01	47.6	42.29	68.94	45.64
ANPEP	171.39	208.58	248.51	185.33	166.47	188.33	234.44	272.29	194.82	190.91	202.97	258.32	312.69	209.62	229.47	220.06	280.93	302.2	195.76	193.36	460.27	618.5	464.27	669.61	450.23	239.05	330.21	384.17	204.21	223.12	565	740.04	851.03	473.55	215.58	362.84	398.28	196.29	215.65	592.08	690.27	721.9	440.08	518.46	196.32	374.5	377.03	203.38	204.18
EIF4G1	170.93	145.4	139.8	156.69	151.28	174.13	154.94	139.86	159.13	152.37	158.76	144.03	135.94	153.36	143.85	174.15	157.44	147.25	158.94	154.08	173.84	156.69	163.11	148.79	169.64	187.56	169.91	166.45	168.38	176.79	176.25	143.99	143.47	138.18	176.13	157.63	161.19	159.83	156.18	151.4	137.35	134.35	134.23	133.79	116.18	107.27	98.8	120.86	106.42
LAPTM4A	170.25	191.67	200.78	190.21	153.8	165.81	181.33	192.34	178.57	155.37	169.31	171.22	184.91	177.39	170.85	172.4	174.48	197.46	163.68	163.16	171.13	175.37	179.72	197.66	154.91	159.63	163.61	182.66	165.23	142.68	171.5	180.24	193.52	194.16	165.47	174.71	166.97	168.08	164.25	218.54	221.19	238.69	234.72	207.39	218.69	215.48	218.6	199.82	200.78
RNASEK	170.19	194.02	198.49	206.92	167.56	154.56	172.21	197.31	187.47	168.25	151.72	172.67	179.79	193.45	170.95	162.22	185.56	197.01	212.41	176.65	177.58	202.09	214.32	211.68	164.36	157.95	175.56	198.13	209.57	149.9	158.63	190.62	217.39	233.1	166.61	174.9	192.01	206.39	165.16	223.76	283.61	298.56	304.25	223.79	178.46	187.41	218.62	215.53	183.6
HNRNPK	168.55	162.17	155.63	177.86	156.18	167.37	164.1	160.29	183.03	161.19	175.53	160.49	159.42	179.16	180.89	166.74	160.84	149.09	163.02	158.23	170.97	169.91	171.34	159.05	162.04	178.6	169.86	168.5	174.15	175.1	172.89	173.31	173.95	174.03	209.93	205.13	205.92	205.19	199.46	305.01	256.37	265.51	264.84	280.21	162.65	158.16	147.21	157.91	140.79
FXYD5	168.22	137.11	136.44	148.2	159.06	153.54	138.94	128.53	149.84	151.54	148.99	128.24	119.43	140.63	160.23	174.46	150.71	150.29	155.08	160.35	173.05	156.64	158.97	150.01	162.83	172.91	160.46	159.19	161.07	169.41	179.75	173.85	167.59	166.64	167.82	151.51	157.48	154.11	146.09	223.04	219.21	204.54	186.45	200.98	145.9	133.14	135.89	142.2	128.06
COX6A1	167.34	166.62	153.41	172.35	172.45	139.41	158.53	159.93	179.08	181.07	143.45	147.99	148.98	176.79	146.51	160.26	173.19	162.8	184.01	181.89	183.93	168.95	192.39	168.52	168.31	181.95	175.6	170.61	188.45	171.24	176.85	170.64	164.07	200.24	182.36	182.43	185.59	224.4	181.6	172.88	152.68	172.21	201.49	172.2	192.94	181.53	189.4	234.82	173.03
AP2S1	165.99	159.37	157.32	182.59	169.5	152.77	155.31	170.61	184.68	186.41	157.78	147.07	144.23	174.36	167.97	173.75	179.91	173.94	201.09	198.74	173.54	186.47	198.27	184.56	179.4	197.45	190.51	191.87	207.88	190.23	184.02	168.55	188.12	206.2	197.44	201.97	209.32	224.78	186.98	193.07	172.48	189.51	195.5	182.87	165.32	164.38	151.08	210.72	160.26
APLP2	165.97	197.03	189.66	169.3	166.89	162.83	188.67	183.98	161.05	160.97	157.36	186.12	176.03	158.5	158.3	174.01	195.03	181.03	169.86	170.8	174.18	198.76	174.48	189.9	170.82	166.5	197.61	197.88	173.36	172.07	174.97	211.65	207.74	178.12	166.38	183.96	185.37	168.74	182.88	175.28	197.5	188.81	169.53	174.4	192.46	190.71	191.29	165.3	199.87
COTL1	165.26	154.04	132.55	209.5	235.3	164.32	171.01	132.7	214.45	250.22	162.69	157.96	138.83	228.92	253.6	173.89	168.38	145.54	235.04	235.68	189.6	164	233.69	143.16	243.48	185.16	166.3	151.19	229.38	235.6	178.43	162.95	152.36	230.9	179.52	162.58	162.85	227.44	210.07	187.38	155.04	154.51	215.28	233.08	132.32	112.28	94.44	186.78	149.99
CD248	164.95	210.51	244.08	212.07	206.42	160.34	212.55	227.94	195.33	202.93	132.84	180.96	187.15	181.22	180.03	138.76	190.95	234.29	205.46	200.95	93.87	128.98	141.51	139.24	124.37	149.23	185.89	210.34	192.26	195.09	45.87	49.58	60.55	76.4	214.86	225.19	249.32	238.53	231.65	31.66	44.49	48.77	67.03	51.83	301.23	417.37	440.74	355.75	325.05
KRT7	164.91	15.02	13.53	2.88	51.14	147.69	16.03	10.28	2.3	48.21	141.35	11.9	10.31	3.03	41.47	113.96	8.13	9.38	2.82	34.05	88.79	8.9	2.3	7.76	26.59	107.37	8	6.9	1.76	26.44	65.76	11.31	12.19	4.57	82.13	6.06	6.82	1.55	20.89	65.52	15.47	16.5	6.41	25.45	46.15	4.48	3.51	1.82	13.62
MT1E	164.82	107.67	98.96	306.19	63.49	171.5	117.99	118.74	308.37	95.64	161.44	123.72	112.19	293.8	94.44	204.82	199.87	130.92	327.8	103.66	207.56	203.31	408.04	184.05	146.1	227.49	204.31	186.84	384.5	118.93	497.15	590.62	586.32	805.66	248.73	227.53	248.36	460.05	120.52	561.15	639.51	663.78	823.22	400.13	138.86	95.91	76.54	223.56	56.49
NPC2	164.52	213.9	241.17	230.85	156.1	165	200.99	244.44	225.54	162.82	161.52	193.09	227.61	206.28	180.07	164.35	209.3	243.18	229.31	166.75	174.19	207.75	226.23	245.05	156.37	172.62	202.51	244.12	225.07	138.86	168.13	218.69	246.21	239.14	174.33	230.35	236.35	240.46	168.51	154.05	187.05	216.3	212.97	145.7	220.04	270.31	327.22	280.99	217.39
MTCH1	164.16	145.53	142.3	177.19	168.14	148.87	143.63	146.38	183.63	163.61	142.02	133.27	128.5	176.57	144.96	147.75	148.3	148.32	198.15	156.18	146.6	150.42	188.09	147.3	152.33	170.23	154.29	157.91	193.91	170.09	134.41	141.02	141.78	173.62	161.54	145.84	167.01	190.37	163.94	135.67	128.4	150.12	167.35	145.53	177.43	162.34	162.52	183.89	165.76
CTSZ	164.06	197.61	199.64	165.39	146.4	145.5	175.99	190.97	159.22	141.79	142.13	173.05	172.3	153.9	125.83	150.79	200.42	203.81	172.11	145.1	155.49	193.43	161.5	198.18	139.07	167.38	203.43	216.12	162.75	143.47	155.39	189.74	206.72	159.03	163.27	209.28	221.65	169.3	140.74	152.75	187.51	218.17	163.74	142.54	202.32	235.22	246.81	184.4	175.76
PDLIM7	163.1	127.75	114.1	121.01	177.06	161.33	124.41	122.06	120.19	188.03	144.85	110.96	101.24	108.57	156.86	162.51	125.37	108.91	126.59	161.68	129.58	92.64	89.98	89.02	113.17	153.74	111.86	95.77	121.37	139.58	79.35	55.93	49.53	42.99	120.84	86.56	85.66	94.39	112.14	32.16	23.12	25.64	19.08	31.38	98.46	82.52	75	83.02	112.01
S100A16	162.89	152.6	171.19	101	146.11	153.14	158.08	186.12	106.33	158.92	138.34	135.15	153.09	95.84	129.08	185.87	194.64	198.62	106.42	168.07	178.7	174.02	92.92	182.84	154.05	178.25	171.68	183.93	99.78	148.61	145.49	140	142.29	68.32	125.01	141.9	160.85	84.15	109.36	129.44	102.45	128.23	58.28	114.9	94.42	95.3	101.56	63.29	71.2
AXL	162.82	141.71	129.26	150.11	162.32	166.12	142.81	124.51	145.87	152.76	151.04	126.88	109.49	129.97	142.53	169.31	149.59	123.41	154.11	153.37	137.22	121.45	116.46	96.25	141.02	178.4	160.12	138.78	158.64	174.6	162.91	146.56	131.9	151.53	227.59	200.96	197.12	194.99	206.74	232.03	232.84	212.39	228.54	248.73	134.18	117.92	94.79	134.71	106.98
SURF4	162.52	167.05	159.05	162.69	167.96	168.56	172.96	167.01	169	178.46	154.51	158.54	152.05	163.04	159.47	175.52	182.7	174.92	171.25	204.89	185.95	189.99	178.41	181.27	219.9	198.15	201.88	187.5	175.19	220.44	190.5	185.56	176.08	161.01	183.03	190.79	183.45	171.98	191.14	168.9	168.82	162.95	139.8	149.82	137.93	139.08	128.4	148.52	126.81
HM13	162.38	150.25	152.88	172.52	161.9	147.11	142.07	146.23	167.87	157.99	140.87	132.66	131.52	159.53	151.4	150.89	138.37	153.82	162.39	152.17	157.7	149.53	179.07	155.09	164.75	147.58	134.73	148.46	161.37	145.98	149.13	137.94	146.81	163.93	123.41	121.53	134.21	139.24	128.26	138.88	117.95	129.08	143.26	137.79	124.26	127.44	130.71	141.15	128.01
RAN	162	149.03	129.81	144.68	139.93	161.33	157.57	146.98	153.38	153.68	164.24	147.25	135.48	152.01	159.5	194.37	177.71	159.76	161.3	168.06	198.36	181.07	162.41	164.6	169.89	207.67	199.87	181.59	183.5	181.02	212.76	205.16	188.91	178.92	170.99	184.59	176.2	177.47	151.08	213.48	177.59	181.73	165.92	164.88	87.28	85.64	70.79	103.98	66.65
LTBP2	161.86	159.16	180.23	122.51	104.51	153.03	152.31	169.79	115.9	105.03	140.85	144.21	156.75	106.18	88.67	152.01	151.49	166.89	119.53	105.27	133.12	149.03	98.73	155.29	96.82	141.65	149.34	166.8	109.87	114.93	130.54	157.55	166.18	91.15	112.13	123.46	139.4	90.04	89.17	109.14	138.99	131.31	69	95.48	137.89	137.38	158.86	108.52	97.58
GAS6	161.51	326.81	306.17	533.28	298.07	146.67	299.47	296.67	500.02	281.63	139.9	292.82	267.03	496.48	215.92	142.21	293.38	299.63	583.62	262.41	120.83	238.1	446.37	229.06	198.3	166.88	296.28	292.64	537.88	254.21	91.25	148.29	168.89	339.5	161.3	262.23	302.21	574.93	227.94	67.67	94.12	123.35	287.36	126.34	152.1	231.66	253.14	575.9	232.91
FADS2	161.13	164.38	183.06	164.31	137.5	142.58	144.85	156.13	140.94	118.65	127.81	135.95	150.9	138.91	111.62	96.49	97.98	112.16	114.42	88.27	93.12	99.12	106.06	111.24	83.29	87.82	79.82	86.22	92	79.26	68.8	62.51	74.39	68.77	85.67	73.5	72.94	97.38	135.89	29.35	38.88	43.92	24.29	42.55	244.44	262.19	277.04	272.68	317.42
DKK1	160.75	51.18	50.69	59.56	153.38	111.11	34.14	45.91	41.83	115.93	102.73	30.16	28.94	34.34	77.07	188.18	49.69	39.12	48.35	113.59	134.25	48.31	42.42	58.29	98.5	149.23	31.24	37.38	40.51	113.15	74.47	15.08	21.32	34.2	160.55	28.16	35.15	27.4	80.34	88.8	26.64	38.44	56.23	90.18	63.63	9.82	11.23	13.17	41.69
HMGN2	160.61	145.69	128.48	130.93	174.13	155.78	143.55	120.84	135.26	165.82	151.66	134.09	109.61	127.38	169.67	228.51	203.64	168.63	172.13	215.87	197.92	177.69	162.38	138.76	178.09	258.52	253.92	221.99	198.9	248.12	213.11	200.82	172.88	178.57	318.05	289.85	259.93	234.15	272.55	137.55	122.55	110.48	84.35	82.81	125.3	107.62	79.45	131.82	75.37
GABARAP	160.46	174.7	193.61	168.04	156.99	147.35	164.02	184.38	156.23	148.35	142.79	153.18	168.18	152.2	145.06	147.31	153.04	180.91	162.53	147.66	137.98	150.76	156	178.55	137.34	143.18	143.57	162.68	152.15	131.11	132.1	141.38	159.01	161.7	144.44	149.42	147.81	172.6	158.17	171.38	170.78	186.33	209.33	180.5	259.86	258.4	287.47	244.8	261.39
DAD1	159.48	171.66	178.39	191.01	168.53	147.04	153.3	168.42	191.78	161.01	144.66	158.7	158.49	185.87	159.99	159.66	162.64	182.35	190.7	160.74	176.96	178.08	203.51	174.32	164.79	162.92	167.11	185.56	184.59	152.49	150.92	148.16	159.43	162.33	165.38	174.61	177.07	197.22	154.11	125.27	124.78	144.3	147.51	133.53	161.66	160.4	179.76	197.9	143.25
BGN	157.61	41.45	14.35	4.83	89.23	143.83	40.06	11.76	4.63	80.56	128.24	37.15	11.55	4.35	74.47	132.6	36.78	13.45	3.95	78.62	125.42	38.42	4.12	13.17	80.77	113.55	32.17	10.18	3.33	71.44	103.32	31.69	10.96	3.37	101.56	23.91	8.45	2.92	61.5	88.97	31.43	9.4	3.7	61.98	130.37	30.49	9.05	2.5	75.59
ID1	157.14	114.65	120.63	78.23	125.59	274.14	247.62	266.75	180.9	271.74	25.25	16	19.89	21.87	25.06	101.13	82.18	79.22	52.67	93.77	55.51	42.21	43.34	33.14	57.84	122.39	81.77	84.12	50.22	86.12	52.88	24.42	23.44	24.66	101.97	80.75	88.83	44.8	79.28	15.14	3.96	3.89	5.18	8.6	37.05	30.25	16.7	49.53	20.81
COX8A	156.88	180.63	174.64	198.65	195.87	144.79	164.93	174.2	202.87	213.78	146.98	169.6	149.34	211.21	175.27	175.67	198.63	198.25	246.12	225.91	194.73	213.88	241.24	190.04	196.13	223.13	220.72	224.71	258.64	225.55	231.61	231.7	238.36	272.4	251.89	280.52	268.81	299.83	240.52	253.25	229.13	252.09	294.69	220.62	216.51	226.14	215.5	287.67	186.48
KDELR1	156.81	151.04	159.55	160.67	150.34	146.33	145.71	143.39	160.86	142.08	139.74	131.69	141.36	151.65	143.25	140.33	143.07	146.84	150.41	151.4	144.42	146.04	151.11	150.88	165.79	144.99	149.81	148.4	145.98	155.05	133.98	123.42	127.83	134.78	136.16	131.79	136.52	144.62	147.8	83.82	86.21	86.78	90.17	92.01	147.15	147.55	152.76	159.87	157.43
TLN1	156.51	151.6	149.34	150.87	163.28	152.42	148.11	140.37	145	146.98	137.16	142.27	138.84	137.61	129.79	154.83	159.59	146.6	155.48	145.16	155.24	161.73	154.08	147.82	163.64	150.59	160.81	152.94	155.94	164.97	157.08	160.33	150.18	143.88	153.16	155.26	156.75	151.27	159.48	150.77	163.73	157.58	143.55	153.68	161.58	148.69	138.05	153.78	165.06
PCNA	156.47	139.61	109.15	125.61	115.62	143.98	126.25	107.6	122.22	99.54	140.67	120.19	101.1	119.84	95.19	94.74	101.17	109.14	96.2	85.83	81.17	91.95	83.68	81.22	57.18	100.28	121.85	119.81	110.22	119.25	81.54	101.58	99.11	71.98	113.77	122.38	120.95	117	82.02	59.59	59.04	60.27	40.34	42.2	38.88	33.97	32.16	51.27	21.58
LASP1	156.29	148.98	152.3	202.41	186.35	156.12	154.94	154.43	203.79	190	138.58	131.93	135.03	179.9	175.76	161.45	165.32	159.54	215.56	192.93	131.68	124.22	161.62	128.36	162.48	183.34	163.5	160.65	221.19	196.85	112.83	106.02	103.37	125.98	190.07	169.56	176.81	214.18	199.14	106.48	116.31	119.61	127.92	122.09	174.85	151.17	141.95	172.48	166.92
FOSL1	156.13	142.56	120.68	176.9	177.03	439.02	413.1	310.67	358.35	393.16	534.56	511.96	430.33	491.29	532.81	185.18	203.87	150.57	193.83	160.54	200.91	203.41	222.22	174.27	199.82	197.33	205.8	177.89	210.75	163.21	251.87	249.36	244.98	283.6	185.26	186.36	204.78	229.09	132.16	222.72	246.37	218.93	236.52	201.87	34.97	34.37	32.62	77.98	31.83
PTBP1	155.19	129.05	112.08	135.54	136.64	162.03	142.39	119.03	146.47	149.99	145.86	138.16	115.1	145.77	141.31	133.41	131.2	102.22	130.49	127.79	146.19	147.03	143.04	116.04	136.11	136.85	133.85	113.85	128.33	145.02	124.31	124.99	115.27	115.88	163.03	153.18	149.95	144.61	138.35	178.78	187.63	176.21	164.09	160.99	73.26	74	66.59	83.85	74.97
GNB2	154.66	149.42	149.36	158.19	181.2	141.7	147.08	141.22	155.78	174.3	129.71	137.86	128.37	149.26	157.08	158.17	159.13	156.12	182.59	184.29	170.06	177.13	186.25	158.32	191.83	179.5	180.61	175.13	190.36	203.08	163.96	161.64	166.42	180.04	183.22	170.53	184.27	187.38	188.12	152.57	145.81	163.6	176.06	176.43	152.3	146.06	133.43	162.66	163.69
ARF4	154.58	161.64	169.63	182.78	142.21	161.97	171.13	171.9	190.16	157.41	163.41	154.12	163.42	176.42	162.65	157.27	156.66	162.58	161.26	154.13	169.09	163.71	187.35	193	164.16	148.61	145.61	149.19	161.73	138.13	173.47	167.53	169.14	176.09	133.19	138.28	144.38	152.19	131.15	182.97	160.77	169.12	175.71	176.98	147.06	147.16	148.95	153.83	119.62
ATF4	154.34	182.58	157.57	134.67	167.7	165.44	144.38	136.05	162.76	138.16	150.16	142.44	130.62	167.73	140.37	105.83	113.05	130.96	109.33	130.49	109.55	109.41	130.42	106.36	100.96	128.66	128.44	123.62	121.28	108.51	438.79	474.4	468.03	469.29	141.91	135.97	116.54	135.22	160.25	530.35	561.55	560.82	620.6	531.55	293.51	285.16	257.7	253.36	287.99
YWHAQ	153.79	163.56	166.7	157.17	152.75	157.22	166.67	170.24	163.29	159.19	154.25	156.48	164.59	155.09	169.34	186.99	190.16	193.24	179.81	180.68	180.38	182.34	180.98	186.43	167.2	201.06	212.99	209.38	197	196.63	169.34	176	165.01	163.04	217.06	240.02	243.81	215.36	205.23	141.63	125.93	130.8	110.53	126.71	158.92	185.71	185.51	176.94	139.63
LRP10	153.41	162.77	189.5	163.6	150.78	143.4	154.95	179.73	154.86	149.79	131.95	149.45	164.75	148.95	134.71	137.2	159.07	184.06	177.24	151.57	146.73	172.11	171.86	186.71	149.68	143.49	156.01	175.74	163.63	142.88	146.21	163.44	187.31	170.91	133.74	135.62	158.84	140.26	135.72	116.68	133.92	159.66	130.16	124.79	176.14	179.37	206.93	163.71	213.12
KDELR2	153.24	151.92	147.46	141.2	131.06	154.88	156.06	144.33	141.61	133.18	148.93	141.67	133.77	136.34	133.61	141.07	138.42	135.04	124.71	129.76	144.85	140.6	133.02	137.32	138.6	146.22	133.26	136.74	126.57	136.72	136.75	125.36	120.75	112.95	121.1	124.53	121.16	108.68	114.43	99.23	87.07	90.94	76.03	88.8	110.83	107.12	106.5	109.84	100.79
CORO1C	152.98	143.71	125.23	167.13	147.52	165.29	157.56	142.85	186.79	160.16	162.59	144.96	136.55	176.22	160.64	189.59	175.41	139.93	179.93	158.13	144.91	131.18	144.46	119.93	140.01	195.95	171.94	153.92	203.01	170.09	129.57	135.87	114.35	126.86	180.82	169.43	166.5	204.63	155.92	122.83	139.79	130.34	107.05	120.42	93.93	88.61	80.16	106.19	78.31
MGLL	152.8	147.44	153.51	207.31	127.92	138.13	139.56	143.4	198.34	119.61	133.15	131.61	141.39	196.71	112.9	134.31	138.25	135.96	197.18	116.3	136.13	149.68	211.49	146.81	133.7	147.93	143	145.23	191.28	125.2	172.65	196.58	196.53	227.39	108.65	107.21	124.79	157.55	90.21	192.14	249.4	253.48	228.46	201.89	62.54	69.63	74.81	102.26	52.14
TPM3	152.45	149.77	136	169.21	146.03	154.99	159.05	144.04	173.34	149	147.15	142.86	132.65	165.7	145.23	187.54	182.23	163.49	185.45	170.48	198.81	190.97	200.91	176.27	173.84	201.94	199.8	191.12	209.75	187.38	190.71	188.74	178.28	189.98	185.71	191.56	190.98	211.38	166.15	171.53	158.39	166.96	155.94	147.45	94.97	108.81	92.98	140.03	84.13
BASP1	152.09	181.22	200.83	163.2	167.13	161.46	172.6	183.15	168.59	163.74	172.53	191.89	209.65	192.66	188.76	162.91	183.66	178.05	170.68	182.36	226.49	215.96	218.18	204.77	217.42	201.48	194.26	195.17	185.29	179.29	248.98	197	213.51	207.18	197.37	198.51	210.37	215.93	212.65	246.37	240.81	236.91	224.17	226.81	259.24	272.24	262.07	246.8	258.48
MYDGF	151.48	154.31	145.17	181.09	163.25	140.05	145.62	156.22	184.17	170.81	132.87	145	138.57	178.75	144.05	149	171.59	156.72	202.39	173.57	176.42	173.02	216.82	171.48	185.71	158.57	164	167.78	197.13	172.01	182.72	166.34	172.86	199.97	159.16	159.64	164.66	192.84	157.89	165.68	140.32	174.27	188.61	160.5	138.52	132.57	137.43	188.15	129.71
NDUFA13	151.08	151.21	154.57	154.98	154.91	115.38	125.71	143.84	151.11	155.67	117.4	126.63	122.21	151.71	136.23	131.93	137.16	143.62	177.36	146.13	132.39	143.74	161.1	144.81	138.88	139.43	137.78	157.01	164.03	141.98	132.28	136.88	141.35	161.69	141.39	151.06	149.97	179.76	141.98	120.76	91.94	130.99	161.34	129.91	185.37	179.14	185.42	216.1	180.01
GSTO1	150.19	134.95	134.6	207.32	126.77	132.81	132.45	133.74	211.1	123.28	138.89	125.86	118.24	207.19	115.33	176.79	170.69	147.64	214.12	145.32	208.31	199.49	263.13	195.25	174.06	189.59	190.36	191.84	234.84	155	260.52	277.28	273.22	319.37	162.32	173.87	182.89	227.73	139.83	309.76	251.75	285.8	318.04	277.47	124.2	108.82	102.84	157.65	95.66
TMED9	148.9	153.46	153.44	152.83	163.05	130.3	151.58	155.83	156.41	172.85	135.41	145.69	149.87	152.92	161.53	140.85	167.82	164.79	162.08	177.02	165.56	175.66	170.71	170.72	178.97	157.38	166.44	163.33	161.69	175.69	154.56	152.99	150.78	138.79	150.05	154.18	168.23	157.04	159.42	86.24	79.44	92.89	78.25	92.67	135.85	145.5	145.2	153.15	135.54
CRIM1	148.43	104.65	100.31	145.14	149.77	157.18	110.37	105.43	143.59	143.87	149.96	106.61	100.77	137.96	135.21	149.34	109.88	96.96	150.43	132.94	107.06	79.16	116.68	79.99	117.46	145.63	106.28	88.52	151.04	144.33	99.95	93.87	84.96	132.68	142.4	84.47	87.27	130.53	116.77	112.64	118.93	124.08	155.69	133.77	105.94	53.48	49.36	78.32	81.13
EIF4H	147.81	146.79	142.71	152.86	145.76	156.09	159.39	148.56	162.51	160.22	147.38	154.82	145.45	163.92	161.17	162.59	177.99	155.84	171.02	163.27	164.87	180.38	177.72	163.59	162.96	170.44	169.8	169.07	174.9	172.58	170.83	167.3	164.18	166.93	165.39	172.94	171.84	175.35	161.74	191.25	175.8	179.57	183.77	181.51	139.05	138.88	136.07	150.03	135.08
SLC25A5	147.33	141.62	128.81	157.46	137.67	140.55	141.94	137.93	168.01	143.38	143	135.88	124.84	163.81	138.9	176.36	175.06	151.26	185.14	155.44	178.26	173.6	189.57	144.88	140.3	193.05	193.57	187.41	211.41	177.87	179.98	190.91	170.8	197.37	212.94	206.32	205.27	233.02	179.03	180.24	153.25	171.32	178.68	140.07	124.41	119.59	112.14	161.41	93.58
PSMD2	147.25	117.3	115.21	133.23	117.87	139.88	125.41	120.36	145.37	122.36	140.36	119.58	111.75	147.91	118.36	169.73	147.06	130.21	161.6	131	188.56	171.37	169.43	157.94	154.57	178.28	160.64	157.4	167.9	163.27	199.68	200.47	178.23	150.44	157.73	150.68	160.14	152.68	138.67	99.44	85.04	88.51	62.1	74.92	96.29	93.2	88.11	108.7	79.97
PCBP2	147.25	139.72	130.21	145.12	142.95	146.12	144.57	131.08	153.27	144.32	145.15	134.63	133.76	149.66	149.25	155.37	147.07	137.01	157.49	149.23	157.12	152.52	165.93	145.87	149.42	158.13	153.03	141.2	162.71	156.43	153.6	155.05	153.04	166.06	176.66	167.83	168.93	181.46	170.56	193.02	180.41	173.84	194.82	174.96	180.05	174.63	165.72	168.06	174.79
ADM	146.96	167.1	160.65	108.5	149.53	92.22	118.37	144.94	95.2	96.87	221.82	229.07	212.78	105.66	130.47	118.16	144.11	131.03	114.44	136.66	151.36	165.12	114.79	154.02	134.56	166.08	152.41	143.46	115.53	166.28	179.21	191.46	207.34	139.58	207.44	147.05	145.46	113.83	179.66	372.09	403.18	406.24	272.7	371.34	286.77	214.69	197.67	113.63	216.69
KPNB1	145.86	120.74	102.54	125.11	121.94	148.62	125.91	99.32	134.09	116.64	140.79	114.59	95.51	124.82	114.06	159.04	132.64	111.58	128.4	119.44	146.67	122.35	126.73	106.06	120.89	166.67	149.26	132.79	140.3	148.84	156.22	144.86	128.05	124.82	160.24	142.19	135.83	137.45	132.58	152.32	138.5	121.66	109.72	117.58	76.56	73.98	62.9	88.81	63.4
EIF3C	145.61	125.92	116.11	105.06	139.59	140.26	120.59	112.28	96.75	123.17	137.86	118.19	106.26	92.17	116.7	146.5	125.73	118.7	99.91	140	140.67	117.82	91.49	108.18	127.95	137.26	128.62	128.02	104.38	139.45	136.87	118.86	109.71	92.09	138.86	123.81	115.06	105.16	132.45	190.22	157.52	140.82	129.82	183.64	140.07	112.47	101.53	108.31	130.51
RRM2	145.59	115.46	79.2	122.53	135.86	160.46	129.9	84	143.46	148.22	158.6	122.74	85.08	142	137.41	120.54	90.23	64.44	101.72	95.41	117.3	84.97	111.19	60.4	102.44	114.92	98.2	84.97	107.63	121.6	126.04	114.27	90.62	104.69	107.39	87.65	77.48	98.67	77.47	58.32	60.45	56.7	40.29	45.12	15.88	10.95	6.84	26.18	7.56
C19orf43	145.45	142.77	123.9	135	126.14	138.28	137.1	131.59	140.2	148.83	133.39	134.55	116.18	137.94	140.46	141.32	163.17	135.33	156.5	146.06	173.25	172.59	178.41	141.19	134.58	151.7	139.56	138.7	154.85	123.75	157.35	147.92	147.57	157.12	145.57	136.69	141.65	152.23	118.01	114.08	113.23	129.41	119.95	94.43	110.02	106.81	110.5	121.61	106.25
9-Sep	145.07	126.23	150.03	150.69	158.83	145.22	124.19	147.22	141.3	154.66	136.59	123.52	147.75	147.79	167.55	136.69	129.75	158.61	145.49	160.53	127.1	116.66	133.22	127.94	138.82	157.62	128.3	157.78	144.18	168.69	95.69	69.98	81.54	85.66	190.6	148.59	172.02	156.4	183.37	71.98	55.39	59.23	63.53	80.23	192.47	172.57	186	161.7	171.01
IGF2	144.35	76.81	62.37	41.8	54.96	133.46	72.48	52.86	40.1	48.55	125.41	69.46	56.6	34.61	52.26	116.49	61.52	54.29	32.38	47.1	110.05	63.61	32.91	48.94	51.18	95.61	53.3	41.99	27.17	39.72	89.4	44.86	36.47	25.33	76.7	37.2	30.76	19.92	34.95	56.06	30.39	20.32	17.49	20.22	171.09	64.09	46.71	36.73	112.22
TXNDC5	143.86	157.94	153.75	140.17	153.88	143.15	157.22	150.44	135.77	140.72	139.29	153.65	148.21	137.41	131.88	144.42	155.41	152.24	138	146.96	147.6	158.17	140.69	152.63	158.99	145.11	157.87	154.76	138.89	154.29	130.04	134.21	124.4	120.41	132.47	153.25	144.32	128.4	138.56	120.88	114.55	107.89	103.75	130.03	122.97	135.69	135.4	133.57	131.54
FKBP8	143.75	148.8	163.73	159.38	168.48	127.71	128.43	150.74	153.43	158.73	121.1	124.48	143.58	149.4	151.64	122.8	135.6	161.32	168.41	167.56	126.63	130.69	157.89	147.19	145.66	138.13	139.26	165.89	163.69	153.74	120.07	117.14	145.58	155.33	143.57	143.71	164.46	167.84	162.96	127.45	112.54	143.09	163.44	141.13	210.04	208.56	222.62	207.26	231.49
PRDX5	143.12	150.1	154.26	151.86	160.17	121.52	133.1	144.13	144.99	149.9	121.78	125.5	127.46	135.09	134.87	120.65	134.93	145.83	143.05	141.22	131.11	119.92	134.99	129.46	135.32	115.96	123.46	137.4	132.74	125.23	133.28	127.26	139	145.69	108.93	112.07	122.51	124.48	124.6	139.49	139.34	160.59	160.83	141.71	194.41	188.84	180.37	189.34	192.37
IFITM2	143.09	176.97	177.06	117.48	145.29	141.39	168.84	168.58	112.48	143.79	132.06	149.14	151.6	102.94	121.52	121.5	149.97	153.94	105.51	142.44	113.46	134.31	91.73	140.52	114.95	132.7	146.77	152.98	105.87	113.08	83.76	91.2	101.47	75.74	137.3	161.57	162.02	125.73	145.2	54.14	59.85	63.4	62.38	59.95	275.31	312.11	296.18	186.07	234.17
LGALS3	142.89	206.64	232.4	188.5	159.76	130.99	188.41	229.78	182.15	160.53	146.11	193.35	219.86	177.37	164.26	151.05	185.23	232.13	176.73	173.95	157.25	190.97	170.4	234.13	147.46	145.36	184.63	226.51	166.06	147.68	138.02	159.69	177.55	160.59	176.66	199.2	212.4	190.32	199.86	157.41	148.45	179.6	186.67	175.9	276.77	335.66	363.46	319.08	293.34
DKK3	142.41	226.27	247.28	181.86	252.02	137.86	212.75	235.18	176.18	246.77	131.31	215.56	229.84	165.11	236.17	133.98	211.53	227.14	176.18	247.36	138.98	224.91	172.73	239.14	232.51	127.37	182.85	205.06	156.49	198.77	123.74	210.63	233.66	165.75	118.54	168.48	189.26	141.82	185.78	130.84	225.02	249.95	166.14	243.92	144.76	201.9	247.69	163.81	221.54
MYO1C	142.3	140.18	137.24	151.91	184.37	134.22	137.01	140.1	150.81	175.55	134.36	138.21	134.72	145.52	166.23	141.75	154.1	147.11	164.37	175.9	137.24	149.74	149.45	139.57	173.11	146.98	152.54	150.13	163.28	186.77	132.29	138.62	135.2	134.63	158.73	151.87	157.04	166.03	181.92	120.47	129.67	129.89	123.66	142.04	160.09	141.44	129.04	146.09	162.43
ITGA5	142.28	118.45	129.7	152.08	147.86	145.08	123.56	135.85	153.52	151.46	157.87	139.17	152.59	163.7	153.4	140.91	112.74	118.69	136.69	135.52	151.11	131.5	139.74	141.93	156.54	132.52	109.34	113.26	130.53	136	132.7	120.88	133	118.09	105.07	99.44	105.06	110.33	117.69	99.39	92.45	101.77	94.17	123.96	96.52	95.86	95.19	111.54	106.83
AES	142.25	154.42	160.44	168.69	153.5	127.92	140.42	150.62	157.42	151.09	123.11	130.89	134.21	150.77	140.64	136.01	156.67	165.77	183.03	162.89	141.03	154.47	181.44	165.19	145.84	153.05	155.99	174.96	178.42	160.55	130.04	133.84	153.17	158.03	169.54	173.05	191.92	189.77	170.4	99.14	104.61	117.26	112.19	106.44	185.04	206.01	204.42	206.34	198.35
CTTN	142.22	158.81	160.58	156.95	135.35	146.86	154.84	160.13	158.12	141.03	136.38	152.92	155.46	149.23	130.82	153.65	166.4	172.73	163.15	149.77	144.21	152.11	151.13	157.52	145.8	155.36	168.29	168.48	164	146.03	138.21	140.41	145.2	136.49	159.57	168.26	168.24	175.82	156.66	146.69	156.75	152.33	148.55	147.48	163.28	163.26	157.71	173.53	165.39
CLTA	142.17	157.93	149.79	160.71	135.9	137.75	148.69	148.41	162.46	146.79	134.47	141.56	138.09	161.65	132.18	156.18	167.05	154.01	177.11	158.72	149.21	157.04	170.55	145.88	141.36	164.12	167.97	173.28	192.63	162.89	148.84	162.48	148.97	173.88	171.37	188.15	182.1	200.59	157.33	174.59	175.54	175.49	199.57	166.31	153.23	157.79	156.46	163.41	141.05
SLC38A2	142.04	138.14	147.79	166.83	147.06	136.51	159.66	183.08	202.8	163.36	80.15	64.57	70.93	99.07	71.17	132.17	122.2	114.73	126	113.16	75.87	100.4	87.78	112.16	100.76	120.31	107.43	113.86	129.98	118.54	157.84	201.11	203.35	220.08	152.52	115.99	114.02	109.13	126.84	227.03	280.44	273.07	271	279.06	154.93	116	115.81	104.09	95.28
TRIM28	141.97	113.33	102.84	121.1	129.41	133.26	113.46	102.4	118.56	129.05	124.24	110.74	93.25	115.67	105.79	127.13	118.4	107.14	137.02	131.9	113.75	104.83	110.42	87.07	107.21	156.4	134.74	126.1	140.18	164.16	120.52	107.14	99.05	105.26	159.64	133.52	138.23	143.36	137.22	113.63	106.48	101.78	108.66	99.56	90.08	76.07	72.62	101.44	84.32
VASN	141.28	126.5	146.15	105.86	143.44	190.32	199.56	200.59	158.64	223.67	140.97	151.74	139.36	132.83	149.18	97.33	100.83	108.33	86.82	115.88	74.41	101.65	89.58	97.49	100.03	112.28	105.38	112.41	77.11	104.79	73.36	57.56	74.07	67.95	129.75	111.03	117.2	86.83	115.57	94.94	76.76	93.01	93.67	115.36	149.46	135.26	140.14	119.14	155.94
RAC1	140.31	128.49	119.73	126.98	120.64	140.37	125.32	120.79	128.37	120.28	136	122.7	114.5	129.3	119.45	147.28	133.3	123.17	138.83	125.29	152.14	138.75	140.68	134.52	131.16	160.34	138.61	126.67	143.87	134.82	138.91	126.99	124.59	123.68	150.16	138.4	140.18	142.58	129.58	111.96	107.96	98.78	97.24	96.38	124.96	113.04	106.86	116.69	106.92
NUPR1	140.13	167.65	174.28	84.93	145.16	124.62	136.28	157.31	72.62	137.07	117.51	130.06	137.2	68.47	130.3	92.32	102.11	131.48	68.6	113.72	79.92	82.73	54.99	102.81	74.08	81.92	83.81	106.42	56.71	70.84	175.83	205.66	234.73	190.62	105.53	101.81	88.99	62.54	128.15	424.76	446.4	482.89	473.46	461.21	364.47	309.48	314.26	251.43	365.93
MZT2B	139.83	138.33	121.93	122.12	150.46	112.74	121.81	123.41	126.49	154.15	115.83	116.74	99.72	121.46	116.05	124.63	145.31	123.5	146.8	156.28	137.22	149.18	139.72	129.44	135.94	166.57	158.65	148.51	145.78	156.14	148.88	140.88	132.93	138.2	164.29	157.89	161.99	154.94	153.27	123.6	102.21	131.29	126.09	123.36	145.93	146.51	143.24	165.77	151.42
CDC37	139.38	136.76	127.64	152.72	156.63	136.57	137.11	130.39	154.61	157.15	143.27	136.92	133.39	164.24	156.59	134.38	152.91	139.62	171.65	163.33	165.17	168.82	183.68	162.87	180.12	146.83	145.64	140.41	165.26	156.89	148.37	143.22	140.99	165.32	124.38	128.19	127.85	161.57	130.68	104.15	98.79	107.77	132.8	105.8	106.74	102.02	96.2	132.88	101.97
RPN1	139.32	138.16	128.88	153.38	131.77	130.7	133.12	135.63	154.62	135.63	133.49	126.04	123.2	147.24	128.27	135.98	135.29	131.92	143.25	134.37	153.56	144.98	158.1	146.13	149.3	140.9	135.77	136.9	147.91	137.56	142.78	131.17	134.93	132.64	131.63	133.59	125.75	136.48	122.64	93.77	81.13	85.88	83.24	80.33	101.94	107.42	104.04	123.71	97.75
DBI	138.58	155.04	141.67	139.84	107.65	129.89	134.06	136.8	135.16	114.48	132.29	137.18	138.92	128.13	121.88	133.54	129.04	126.78	123.42	109.83	145.42	149.47	130.81	147.04	111.97	132.42	125.71	127.26	128.99	105.21	119.49	124.9	137.29	119.75	128.22	139.04	145.46	144.16	130.6	74.43	83.76	92.41	69.67	80	194.96	221.14	201.49	190.64	158.72
HSPD1	138.35	122.58	100.91	141.5	118.1	132	121.28	99.18	147.74	110.73	131.8	107.86	94.79	139.1	113.43	140.78	125.81	104.17	138.41	117.18	123.95	108.23	130.9	94.15	102.8	147.32	140.87	125.39	154.06	138.32	110.31	98.03	89.17	112.22	150.97	155.72	144.19	168.43	135.31	189.45	147.84	136.12	168.68	155.74	84.71	77.08	68.37	107.52	65.42
GANAB	138.14	142.59	140.69	151.63	151.3	135.84	130.87	129.35	139.61	135.4	126.02	125.49	123.07	140.41	127.02	139.51	136.22	142.52	150.5	144.71	139.38	134.3	145.13	140.09	146.04	139.84	145.1	143.31	150.27	149.35	139.94	139.88	138.85	145.21	154.06	159.26	149.77	156.54	156.84	152.33	151.72	141.28	157.42	147.29	178.94	167.46	161.06	171.77	159.8
CD9	137.47	211.26	257.75	252.24	207.84	143.01	195.63	263.56	255.8	226.39	141.91	210.27	264.21	253.04	240.14	151.14	197.19	246.99	225.51	230.51	155.43	211.16	245.99	248.33	223.87	143.55	181.72	215.49	213.64	184.73	118.76	160.25	188.51	182.36	130.26	154.46	172.56	189.89	168.21	51.86	121.98	129.51	85.05	90.02	145.67	195.3	225.4	184.38	204.83
GUK1	136.91	143.79	145.27	128.94	138.61	124.14	122.76	148.45	128.6	136.71	116.89	124.62	122.87	128.41	113.4	130.46	132.53	148.25	140.46	143.82	140.48	153.3	151.04	153.18	139.88	151.57	149.54	156.34	138.99	146.29	138.77	139.92	145.63	144.33	142.12	135.66	150.18	145.99	133.07	105.56	93.6	115.82	121.83	109.77	125.42	120.25	141.76	149.29	110.8
EFEMP2	136.65	131.85	133.25	115.17	157.39	122.55	119.8	132.31	109	149.17	116.8	119.56	119.51	108.69	131.98	117.95	122.87	134.87	117.89	149.53	120.14	122.61	110.89	127.02	136.55	130.35	117.42	125.56	107.07	141.16	110.48	107.2	120.92	101.35	116.77	110.28	119.47	104.92	128.9	90.14	82.79	98.7	91.67	106.51	141.44	126.67	152.11	131.47	159.97
CCDC85B	136.57	138.35	136.08	124.72	171.8	274.89	283.37	247.93	208.78	354.39	337.45	370.26	273.52	288.34	343.87	134.5	164.4	134.96	153.94	174.27	141.16	181.08	142.95	138.15	136.05	180.09	152.74	139.3	156.92	144.53	156.93	147.97	161.62	152.74	192.08	157.22	177.45	146.22	148.02	153.52	159.24	175.3	163.9	167.16	103.35	103.36	115.78	140.7	112.5
GARS	135.94	145.95	147.62	108.28	140.08	140.33	142.96	145.54	112.32	139.88	139.81	137.51	141.04	109.18	145.82	98.21	97.51	115.14	91.18	99.79	88.26	90.29	87.18	97.11	87.65	87.12	90.43	96.92	82.22	80.36	175.15	208.94	217.36	213.21	83.68	93.39	88	83.53	92.6	216.26	233.22	224.81	222.9	230.01	152.43	148.23	136.98	143.22	153.68
2-Sep	135.15	132.4	139.06	122.17	123.87	130.99	127.64	129.58	119.96	114.31	127.33	117.93	125.59	114.51	121.89	143.75	129.05	138.44	117.1	125.68	131.81	126.04	118.14	130.61	122.36	137.97	137.93	139.88	125.01	127.25	123.39	117.09	118.13	108.63	142.2	139.39	138.62	122.33	139.74	124.83	111.44	110.14	100.78	108.69	158.37	146.35	146.05	132.3	130.51
RAB13	134.9	149.84	153.62	165.71	138.03	125.41	127	138.77	145.41	122.94	130.25	136.06	136.23	160.02	125.52	138.71	142.35	152.72	145.3	139.14	145.36	140.77	164.01	148.88	142.25	125.35	131.68	145.42	139.1	111.95	146.6	135.48	149.66	168.92	144.04	145.92	139.39	136.16	146.86	181.01	155.8	145.31	182.09	139.09	222.68	220.63	205.32	210.12	195.98
SCD	134.82	146.31	167.56	109.9	94.89	122.81	127.88	145.34	95.77	84.42	115.9	122.1	136.49	89.39	84.78	72.35	67.34	83.5	56.04	55.47	60.65	62.13	47.12	76.32	48.9	57.43	52.35	56.47	43.57	47.37	46.74	45.45	53.64	35.43	68.82	64.61	59.58	68.69	148.52	53.31	68.47	71.67	38.36	93.39	335.69	349.57	319.86	330.24	539.8
SNRPB	134.75	118.73	103.62	115.5	128.94	133.37	130.74	116.56	131.17	153.15	129.74	129.19	109.91	136.31	132.02	164.93	168.41	136.54	156.75	162.94	179.35	169.2	170.32	144.95	161.2	187.97	177.88	148.89	172.35	177.33	191.37	185.32	172.52	175.54	153.34	153.74	146.19	170.8	130.23	184.52	162.24	183.81	174.82	147.54	76.6	72.04	60.98	96.15	66.36
ATP5A1	134.18	131.92	130.18	184.33	140.11	119.4	123.18	132.13	182	137.46	118.09	116.36	121.19	173.93	131.72	139.23	134.71	135.45	188.28	139.99	127.17	121.98	172.23	124.08	124.75	146.05	143.06	143	198.25	148.31	113.81	107.15	108.97	158.74	163.59	161.84	165.39	212.8	167.98	106	88.56	96.09	137.97	116.61	175.24	177.96	177.3	235.54	154.2
XRCC6	133.9	123.53	112.7	134.11	130.82	126.95	121.79	118.62	135.34	130.46	126.54	116.32	113.05	130.8	130.39	151.78	136.76	133.9	153.35	143.01	141.63	133.28	142.95	124.23	127.53	159.89	147.03	145.53	164.23	152.78	140.82	130.14	121.83	141.11	177.58	167.02	165.56	176.23	164.91	151.54	123.95	126.44	143.79	134.9	127.33	118	108.5	148.54	106.05
YWHAH	133.72	128.6	102.15	109.07	124.76	135.66	131.94	106.76	117.67	129.27	130.48	120.24	100.69	110.6	121.58	169.54	152.22	119.42	124.45	135.2	137.43	126	111.19	100.75	111.47	170.06	154.87	135.49	136.6	140.51	106.67	101.4	87.76	74.78	137.25	133.89	132.48	124.2	105.8	60.56	62.52	60.29	38.16	50.63	50.01	45.78	35.19	52.42	40.14
SELENOM	133.63	124.98	128.46	131.24	161.02	126.61	116.94	139.14	132.26	170.94	135.58	128.18	130.99	137.67	134.53	116.62	107.5	112.23	126.87	142.02	148.17	142.91	154.09	146.36	149.82	122.62	89.86	100.54	114.71	123.56	139.43	123.64	125.95	144.72	110.68	80.81	89.65	102.76	101.97	108.83	86.02	115.51	122.43	126.55	168.55	121.45	144.18	149.69	178.73
ATP5H	133.42	156.04	156.72	137.49	138.28	118.44	131.7	147.17	143.25	140.65	117.23	130.62	128.22	129.15	131.88	141.67	155.14	147.44	155.52	147.33	137.8	139.55	150.43	144.47	129.82	144.98	157.66	162.27	154.6	139.92	134.01	146.52	149.58	169.87	157.74	165.9	178.77	172.27	156.22	156.45	148.01	154.37	175.7	153.13	146.31	159.32	154.91	168.79	135.29
EXT1	132.76	109.67	105.22	113.24	119.23	131.28	113.67	115.78	118.83	121.05	128.21	113.24	119.55	122.66	125.26	117.16	109.32	103.86	113.67	107.29	114.75	103.26	110.61	101.74	111.27	110.6	91.17	91.37	102.12	111.03	111.59	105.59	105.62	122.41	112.45	87	93.13	98.32	104.6	151.47	155.06	158.43	161.6	174.01	107.96	77.96	79.42	88.73	94.35
SSR4	132.72	141.97	141.53	123.59	144.3	113.79	128.03	136.62	120.21	141.02	112.23	129.81	126.68	114.34	122.89	119.64	133.08	140.6	120.99	137.47	135.14	135.58	121.97	137.11	139.76	118.26	132.54	140.28	112.84	122.44	122.84	128.47	133.77	130.04	109.91	122.27	131.92	114.81	117.53	114.79	106.96	124.15	124.66	119.23	131.68	140.75	152.17	123.38	142.14
CNN2	132.39	114.45	110.1	127.23	137.72	145.15	137.01	137.88	134.81	157.71	119.26	107.18	103.35	108.55	126.11	136.62	115.29	107.35	137.45	125.95	78.28	63.35	77.95	62.82	89.4	142.3	114.68	105.26	138.31	139.15	51.61	47.49	42.54	48.82	146.73	116.33	115.28	144.14	143.49	30.77	43.31	41.46	42.82	38.19	154.78	137.88	125.85	146.46	159.62
RPL37	131.97	139.18	127.01	137.98	113.79	129.28	118.81	138.23	148.17	124.35	135.11	118.74	127.45	138.07	113.13	121.56	124.43	128.47	131.45	123.91	128.13	119.03	129.49	121.84	108.86	125.51	118.59	120.75	128.78	110.38	119.46	106.3	110.14	137.04	125.62	149.67	131.43	157.84	122.08	125.15	125.84	120.15	137.43	119.52	165.53	161.94	150.55	184.77	152.15
ANP32B	131.88	130.79	106.41	106.99	106.5	135.5	128.54	103.68	107.62	104.34	128.89	116.76	99.94	105.07	107.58	135.71	131.26	109.2	105.99	113.75	112.24	107.33	98.79	84.39	96.43	143.66	148.19	127.64	124.12	122.02	144.97	147.25	133.16	136.24	149.11	145.66	139.84	129.42	121.39	177.38	193.41	156.18	151.83	129.47	94.29	96.55	79.38	105.29	86.78
RAB5C	131.87	146.76	146.74	159.76	134.03	127.43	140.09	147.73	163.26	135.71	121.92	134.07	148.87	160.21	137.29	132.48	147.97	158.3	170.95	149.04	136.09	152.02	171.48	158.65	136.44	148.34	158.36	166.69	177.22	148.96	126.39	139.88	155	166.66	146.21	156.6	173.72	185.61	148.12	151.53	149.94	166.3	186.21	150.95	126.6	127.2	132.15	149.77	120.24
RANGAP1	131.81	116.06	108.53	140.82	144.03	117.73	112.03	107.62	139.15	133.3	110.91	104.19	101.41	141.44	119.97	136.04	138.39	123.66	165.91	138.52	112.5	113.92	134.33	103.65	127.39	161.7	152.93	141.23	165.21	150.39	172.13	162.88	159.19	193.36	167.33	150.51	166.22	166.5	144.98	108.1	111.07	122.15	139.03	108.14	68.25	64.35	58.26	100.07	60.86
PRSS23	131.7	151.64	186.77	131.53	148.55	130.64	144.06	179.22	130.8	138.4	125.27	139.89	171.44	122.65	139.02	125.17	137.12	174.79	118.8	133.97	103.87	118.11	104.28	143.84	107.52	115.27	125.68	156.68	112.07	116.23	70.41	72.42	91.3	65.48	116.22	121.94	135.88	100.22	115.62	34.06	44.84	53.87	39.66	45.04	112.84	117.15	142.51	103.57	92.97
TYMS	131.33	93.67	77.89	85.39	101.95	135.24	93.29	73.49	90.46	96.15	129.73	87.82	72.48	84.41	92.39	139.4	102.94	93.35	97.69	102.48	126.89	91.35	88.76	72.9	82.71	147.74	122.03	118.48	106.43	117.56	92.88	79.06	74.73	69.6	163.55	142.78	150.68	120.85	117.1	31.1	28.04	24.49	18.23	20.42	43.62	30.23	25.8	51.58	18.3
H2AFX	130.78	96.03	80.47	88.86	139.69	135.13	101.97	83.96	97.38	148.38	113.92	94.56	68.28	93.51	106.33	171.58	138.71	99.5	146.09	144.13	166.92	143.25	139.58	88.41	121.55	187.59	125.77	109.28	133.73	123.22	146.63	116.01	101.86	117.59	176	119.45	125.78	122.47	102.27	69.52	73.16	71.37	46.89	40.38	29.69	22.4	18.36	40.3	22.62
CEMIP	130.65	97.66	85.48	136.34	188.19	113.18	86.99	79.54	123.96	157.06	108.93	83.15	79.89	121.27	165.98	77.45	111.28	89.27	135.6	129.07	89.04	85.02	179.48	82.47	184.73	87.64	79.48	59.76	114.93	106.62	104.65	84.78	75.05	172.2	119.69	71.24	56.6	93.71	132.89	107.13	121.27	94.39	161.24	164.13	155.65	101.96	89.98	50.42	191.25
EIF4EBP1	129.93	145.65	118.68	79.37	137.62	115.27	129.24	112.86	79.65	125.15	117.31	125.93	99.36	76.34	110.99	90.34	102.94	99.57	68.98	99.89	91.96	95.2	68.72	81.85	78.7	86.01	96.35	84.82	67.1	80.84	172.43	215.6	210.6	200.03	89.42	97.13	85.05	71.21	76.89	342.96	338.58	370.47	344.18	331.75	99.63	97.95	80.88	93.4	101.27
PLP2	129.6	152.53	130.1	137.51	143.95	139.67	150.6	135.27	143.17	142.51	129.31	133.08	126.55	141.79	138.89	168.94	181.93	159.86	153.39	160.06	154.94	155.02	144.42	140.12	136.44	192.87	192.22	187.32	172.86	167.84	150.62	161.98	156.07	140.97	190.25	199.22	204.89	192.04	164.83	110.53	127.63	122.61	88.6	94.08	97.42	116.82	106.29	117.22	76.13
MYOF	129.58	143.84	152.57	154.89	138.15	138.51	148.18	147.62	152.57	130.68	137.81	142.61	150.87	149.59	142.57	127.09	132.06	142.35	140.52	121.14	112.22	116.43	127.59	123.83	116.44	110.23	117.48	124.1	136.6	108.22	93.97	93.77	102.59	113.2	109.58	106.43	108.15	129.51	108.89	106.13	118.87	115.64	138.45	137.8	129.17	118.14	129.57	124.4	121.49
PARK7	129.41	122.26	126.7	144.16	140.56	111.48	114.91	119.55	142.15	133.92	117.36	111.15	111.93	135.55	132.06	135.02	129.6	124.85	146.62	148.41	135.3	127.43	146.28	127.45	134.03	133.39	141.42	146.09	147.71	140.93	131.29	119.4	121.73	146.51	159.95	159.17	153.74	178.47	157.86	138.87	109.73	126.01	154.28	132.04	161.15	152.91	152.88	186.49	146.07
PRRX1	129.25	147.11	158.27	110.77	106.3	121.72	133.24	136.94	98.75	92.32	131.01	148.06	159.57	109.05	117.17	95.63	104.46	115.79	82.78	93.47	84.85	84.76	72.55	89.63	78.83	108.06	110.76	118.07	89.41	108.03	78.77	87.58	86.73	48.24	151.48	147.47	136.58	108	155.1	97.82	125.89	117.94	64.3	119.05	241.38	250.1	259.76	135.15	229.76
TMED2	129.13	137.12	127.1	135.56	133.87	127.14	133.34	128.11	139.09	132.37	121.37	126.3	126.29	131.47	128.15	131.71	131.38	126.97	127.29	138.67	140.9	146.52	145.17	141.41	152.32	135.96	140.43	128.69	130.91	134.06	142.12	137.14	129.81	131.11	127.58	134.25	126.05	133.14	128.18	145.11	126.86	125.3	124.45	131.62	109.83	102.4	105.91	116.74	96.61
COL4A2	129.03	122.72	109.69	155.95	114.56	124.06	115.38	97.3	144.49	107.77	115.36	112.79	97.96	144.28	101.32	112.99	110.93	99.93	150.22	109.78	121.42	125.96	161.36	110.65	120.07	105.19	96.55	88.09	132.64	98.07	107.85	108.14	99.1	138.32	73.71	62.7	57.82	83.16	62.55	78.41	76.69	67.11	107.9	74	62.44	37.78	33.46	57.54	50.37
STMN1	128.93	119.8	96.16	124.92	123.45	126.74	116.71	94.87	136.95	121.39	126.65	110.28	88.52	126.23	121.37	184.23	159.57	130.66	174.54	160.6	159.8	142.98	161.22	115.19	138.61	211.23	201.51	180.61	205.26	178.07	197.45	195.01	171.8	195.99	230.83	226.98	207.09	233.81	188.61	160.18	161.34	149.9	136.16	101.38	73.24	60.55	45.69	98.54	33.55
SET	128.82	134.05	125.26	130.2	114.77	133.42	136.94	129.89	135.55	119.6	130.96	134.18	124.31	130.91	120.5	137.68	148.68	129.86	132.6	123.33	122.81	136.84	130.55	124.9	114.09	146.38	150.91	138.19	143.66	135.41	124.29	133.95	129.33	126.86	141.82	153.47	155.74	148.35	135.62	189.42	189.73	177.21	181.36	162.65	110.03	125.49	118.49	133.22	112.86
PTGES3	128.81	112.98	95.6	119.05	117.05	120.6	114	100.64	120.18	112.26	121.04	101.79	98.12	119.59	109.52	139.9	120.08	108.7	122.3	115.28	128.66	115.41	120.17	107.89	108.69	143.32	132.41	124.01	129.99	124.16	128.93	117.6	109.37	115.4	142.7	136.43	135.41	126.07	119.87	140.91	123.25	126.38	112.19	114.37	81.55	77.69	69.94	90.61	72.69
TMA7	128.76	147.23	148.19	155.36	109.1	135.95	140.88	158.17	160.38	136.27	129.12	136.16	127.07	153.94	122.18	145.52	160	149.89	155.23	148.61	140.69	159.66	161.96	145.12	115.01	164.94	166.22	168.8	172.5	125.64	129.8	135.82	137.34	158.55	176.07	176.62	185.08	196.85	156.56	128.46	115.55	126.31	131.65	105.83	159.66	156.6	151.34	192.59	117.28
WISP2	128.13	196.8	207.51	12.79	90.16	115.32	170.74	196.44	11.83	84.39	106.79	168.66	182.24	10.52	81.79	93.77	148.74	187.14	11.24	76.28	92.92	145.56	9.13	163.42	63.62	90.39	124.71	158.97	9.1	53.26	65.63	102.61	114.25	7.89	86.26	151.75	148.99	9.78	73.52	23.97	34.27	48.61	2.62	22.96	215.91	366.29	382.7	22.46	141.9
TKT	128.11	132.59	145.01	121.95	123.34	112.67	118.77	141.86	113.65	121.2	109.78	118.62	130.1	111.62	110.44	110.39	113.43	131.04	118.21	120.41	113.75	130.6	115.84	130.61	115.19	116.22	119.15	125.61	116.58	120.5	84.67	93.47	96.09	96.82	161.54	163.7	158.45	155.09	192.73	111.21	119.08	121.54	140.05	133.82	296.1	325.31	319.33	244.48	378.95
HINT1	127.87	139.33	131.15	139.51	112.03	109.35	123.45	133.15	139.83	126.63	117.97	124.87	120.82	132.45	125.37	131.5	134.69	136.94	152.93	125.4	142.81	142.71	151.43	147.74	117.85	141.48	157.69	163.19	145.66	130.42	138.46	154.92	147.97	154.59	156.99	175.62	174.18	161.97	146.13	168.58	144.54	165.15	155.51	148.12	157.5	164.97	167.67	171.28	145.03
UBE2S	127.75	120.23	98.66	121.5	180.43	142.86	137.44	117.07	151.03	220.79	127.82	117.97	93.83	141.78	159.37	271.53	295.2	190.69	293.94	306.85	277.33	278.27	298.47	187.01	301.04	388.19	346.18	263.19	342.61	272.67	445.45	404.19	368.93	452.4	306.41	309	310.38	320.47	236.48	285.45	269.48	261.3	314.68	152.17	66.53	56.31	45.12	99.46	44.01
LAMB2	127.48	123.15	126.33	91.94	124.78	115.79	110.8	120.01	83.38	115.9	109.44	112.48	113.08	78.68	99.23	109.13	109.75	119.01	91.76	117.72	111.63	113.2	83.73	117.16	115.3	107.58	105.35	112.48	80.6	109.98	103.29	106.88	109.05	82.3	101.83	98.63	100.67	78.64	111.81	86.79	91.78	94.38	82.38	101.25	148.29	139.14	151.3	101.19	161.01
ID3	127.38	87.31	72.18	68.99	92.79	125.12	89.52	97.94	69.1	111.35	92.76	67.68	75.32	49.18	75.67	89.37	67.98	61.62	50.17	73.87	77.23	49.56	65.22	48.5	95.42	120.45	76.88	65.37	46.79	80.72	75.45	43.5	40.98	52.88	94.26	70	64.53	48.89	69.48	34.1	10.07	9.44	17.26	23.82	55.71	24.79	11.72	53.25	19.5
RPL13	127.26	131.93	128.9	129.69	126.09	112.68	118.57	125.58	131.72	128.02	114.3	122.15	109.46	130.78	105.09	116.19	119.94	120.72	146.26	130.12	118.27	127.18	134.61	118.82	111.5	129.13	128.19	125.69	142.52	124.73	118.81	121.34	122.76	157.5	135.18	132.26	138.62	160.96	130.21	162.01	146.88	163.81	214.55	161.44	159.73	155.16	161.84	190.54	165.17
VDAC1	127.22	131.73	128.38	150.68	118.13	115.12	133.61	124.52	152.22	113.45	117.59	124.75	123.21	147.36	119.82	126.56	137.39	127.5	149.79	119.94	127.32	135.17	149.97	134.13	122.25	132.85	151.13	142.74	159.11	129.8	118.26	132.81	129.14	142.15	125.87	146.47	148.84	160.79	123.92	133.69	129.51	132.38	145.88	126.82	93.14	104.58	102	128.22	86.5
SDF4	127.04	128.53	140	141.63	137.9	120.28	122.15	123.59	135.3	140.07	114.93	127.53	125.64	138.9	131.54	113.33	121.76	131.05	144.02	146.77	131.71	142.22	160.03	134.07	139.87	130.64	122.32	138.62	139.79	134.11	134.53	124.06	130.97	160.83	128.11	121.68	130.88	139.02	136.42	118.51	116.34	133.67	153.48	130.96	134.3	133.37	143.12	146.91	150.33
FDPS	126.86	147.6	146.42	126.47	95.41	101.91	130.13	137.6	118.94	87.66	103.44	124.79	126.37	116.54	83.08	90.99	103.04	103.19	105	71.15	95.18	97.03	101.11	101.19	69.23	90.12	92.45	93.29	92.11	74.64	89.58	84.88	92.12	92.51	85.34	81.07	80.1	95.52	107.26	66.15	80.04	91.33	68.44	80.92	138.44	169.17	172.1	156.84	144.7
H3F3A	126.36	122.11	120.6	118.65	108.04	115.53	103.14	115.61	111.57	120.06	118.39	103.9	104.62	108.5	115.96	127.99	126.89	115.04	122.09	127.53	119.49	117.15	114.24	123.09	109.84	143.73	131.27	126.69	126.59	127.57	119.17	129.33	111.44	111.25	156.29	154.89	144.17	151.02	138.37	132.43	129.28	118.41	117.24	113.31	155.43	148.58	137.15	139.06	123.03
KCNMA1	126.09	195.87	192.36	188.52	158.67	122.18	199.84	200.33	186.59	167.78	119.15	206.92	181.62	195.13	147.32	129.24	210.62	193.38	191.84	165.37	129.31	218.2	191.9	175.6	138.52	137	213	210.4	209.25	177.07	116.99	169.75	186.94	165.13	114.85	160.49	198.45	164.67	125	81.56	121.82	137.87	118.22	113.83	52.9	90.2	87.97	111.3	53.26
FRMD6	125.54	113.49	121.99	125.17	121.17	173.33	192.32	211.81	169.18	174.97	200	224.93	258.09	211.1	224.34	175.4	167.29	138.54	120.71	134.93	151.42	188.38	108.05	185.81	153.73	155.81	139.43	144.38	112.7	165.56	195.1	240.76	251.88	155.08	117	104.02	109.39	94.56	116.28	205.53	211.1	209.07	159.61	234.9	89.85	64.93	56.51	75.73	64.25
PPP2R1A	125.12	111.9	120.92	122.24	122.53	118.65	112.42	119.42	122.19	125.93	111.63	113.56	114.43	120.42	102.84	121.79	120.15	122.24	133.71	120.62	121.35	119.51	123.45	122.35	116.27	131.85	122.73	123.73	133.43	133.13	104.63	105.9	106.75	107.23	124.46	112.66	118.04	135.11	121.57	97.58	93.91	100.58	107.02	103.52	111.29	106.26	110.78	119.83	114.41
COX7C	125.01	156.17	143.9	170.21	125.36	124.25	129.38	138.2	160.96	130.11	114.77	127.98	133.34	149.44	121.69	126.35	129.72	139.85	161.99	130.2	121.92	131.83	156.07	141.66	110.39	136.09	133.24	142.38	168.98	115.62	111.54	119.37	119.34	154.83	138.3	154.21	155.34	177.48	141.31	115.36	98.21	113.56	143.69	107.85	171.72	187.96	196.48	227.61	163.21
MCM7	124.77	95	75.41	98.23	96.89	118.29	97.75	70.71	102.36	90.35	118.24	97.01	71.32	99.32	88.56	86.89	87.51	78.5	88.03	86.38	73.78	71.78	72.67	57.81	63.38	100.59	101.43	93.87	98.29	110.65	84.76	93.88	88.43	79.81	101.63	96.15	95.19	103.4	76.26	78.8	78.32	72.98	66.82	62.84	23.68	20.51	17.44	34.89	15.2
CLIC4	124.32	111.44	113.68	98.39	120.74	126.27	111.6	109.61	101.5	115.7	138.29	121.77	124.54	110.34	136.1	137.7	113.61	107.48	93.67	123.59	132.8	118.4	109.36	122.82	131.03	127.98	110.37	104.78	98.9	120.74	143.93	146.88	137.71	133.41	115.49	110.19	103.59	89.64	118.16	188.83	185.86	180.25	147.27	188.92	124.75	109.79	104.43	85.09	109.05
RPL36AL	124.04	140.25	132.3	143.59	123.24	134.64	138.24	142.45	147.33	133.8	125.18	130.14	130.79	137.14	140.16	164.2	168.66	158.29	148.9	159.26	185.32	164.87	153.1	176.47	160.91	179.08	160.7	162.46	159.08	153.91	188.44	181.74	191.74	158.49	164.57	179.49	178.49	187.23	175.91	246.63	248.2	226.03	219.79	210.46	158.99	148.9	150.67	172.52	135.12
UBA1	123.28	92.68	100.16	138.92	142.14	117.12	88.93	98.89	131.79	141.18	110.51	90.96	95.3	133.97	126.59	127.43	97.71	104.25	152.45	144.61	135.17	103.48	148.59	106.63	148.47	138.66	107.49	106.96	152.29	154.98	130.65	96.61	95.3	131.83	149.58	112.93	112.58	165.99	160.17	94.78	71.34	73.23	100.26	101.55	140.97	109.63	113.65	169	144.69
SRP14	123.21	118.65	118.22	131.75	106.32	119.99	109.41	114.84	136.15	110.59	117.91	105.7	118.6	127.67	104.8	119.39	116.7	118.58	122.8	119.19	123.92	118.18	132.96	128.84	114.59	124.36	114.13	123.66	130.02	108.65	121.17	107.21	116.64	125.87	132.84	117.88	124.23	144.26	124.79	115.4	96.84	104.62	118.62	106.4	173.64	143.12	144.01	164.1	144.43
DHCR24	122.99	106.86	112.64	119.88	142.38	110.61	97.85	101.71	110.18	123.16	101.28	93.78	95.78	107.52	113.55	85.13	66.86	74.55	96.12	103.36	63.17	52.72	71.39	54.69	74	84.69	65.16	63.53	85.98	109.82	36.24	24.95	29.9	34.62	96.82	60.76	68.59	103.62	157.71	9.47	11.25	12.51	6.67	20.22	122.33	96.1	100.16	143.4	175.31
IGFBP6	122.99	135.26	186.95	79.95	181.84	118.67	119	185.73	79.06	190.32	106.22	127.16	157.27	79.04	169.92	103.13	132.67	176.41	87.96	193.33	111.89	127.59	79.35	164.02	140.96	123.4	115.01	171.75	90.87	152.71	103.92	96.77	147.53	73.04	118.86	131.08	177.19	77.89	173.82	67.66	64.12	116.38	54.29	93.67	204.79	233.52	281.38	122.27	270.47
ARPC5	122.6	126.54	117.2	121.51	125.95	119.51	127.33	116.02	122.23	124.33	122.47	114.89	111.4	114.08	119.75	140.3	142.23	116.82	122.44	130.77	140.73	140.84	132.13	135.07	133.08	140.15	135.77	122.47	130.62	123.64	122.64	133.14	125.61	117.78	114.67	112.46	110.96	113.35	104.35	88.03	90.87	100.85	82.43	96.55	77.81	71.55	64.89	76.99	72.52
SERF2	122.39	137.25	129.66	118.92	121.74	111.52	118.9	133.79	113.34	132.65	103.89	120.57	113.79	110.15	104.59	108.81	117.01	126.38	126.15	119.74	110.43	131.73	113.82	123.06	111.02	115.11	113.74	118.14	113.93	106.87	102.27	108.54	112.12	109.44	106.34	111.96	110.66	119.62	106.58	92.07	84.03	93.14	105.63	95.54	150.45	143.48	157.63	151.88	142.94
TAX1BP3	122.37	125.39	127.48	136.66	151.71	113.99	118.39	122.85	127.08	147.79	102.27	108.92	111.55	118.99	123.7	125.06	127.65	136.88	136.18	152.7	131.63	138.39	146.01	141.42	156.15	131.68	126.64	139.34	143.08	147.54	134.43	143.12	148.52	150.7	122.18	113.47	130.24	143.04	139.02	93.15	97.05	106.08	105.05	107.81	114.68	111.52	120.6	122.12	120.3
NUCB1	122.27	125.91	135.37	103.66	140.18	107.92	117.85	123.61	99.06	130.74	103.76	119.09	121.44	94.55	120.11	108.66	119.32	132.89	103.45	135.24	116.58	122.86	108.47	126.15	134.98	112.71	121.87	130.01	94.11	124.84	109.54	107.87	122.19	97.5	110.78	109.94	121.33	90.95	125.3	95.25	87.59	100.46	88.32	107.27	149.53	150.26	162.3	116.75	160.28
SULF1	121.58	24.15	23.27	27.28	43.35	110.92	23.15	19.66	25.84	36.55	107.44	20.73	18.78	24.28	37.15	116.05	26.28	24.64	28.03	42.4	95.54	20.98	32.28	21.8	43.55	116.39	28.38	25.33	27.75	52.29	95.71	23.76	23.79	30.01	91.67	20.55	16.97	23.3	38.9	60.08	15.14	13.89	18.78	43.33	88.43	12.25	10.14	15.32	22.52
ENG	121.47	108.23	114.14	109.43	117	107.2	100.73	107.3	101.19	114.32	97.38	96.07	101.19	99.92	102.32	100.49	101.64	112.01	111.55	113.6	101.16	109.42	101.84	111.09	110.28	104.79	105.46	109.97	104.86	116.27	92.18	94.64	103.57	95.23	101.92	103.87	113.33	98.04	112.88	81.24	81.32	90.74	80.87	100.12	122.14	127.61	128.88	103.93	128.47
UBL5	120.68	130.19	122.07	125.45	121.36	107.25	116.83	127.52	129.96	134.6	104.22	115.59	116.01	126.79	119.16	119.13	132.24	124.85	145.74	143.3	113.88	127.45	150.26	133.71	117.38	123.48	132.83	138.83	150.1	124.23	114.37	112.58	115.4	132.59	134.51	129.84	143.44	149.25	132.2	123.06	105.99	132.04	138.17	116.85	138.58	132.77	144.82	160.35	128.64
RTL8C	120.59	110.52	130.47	127.04	137.94	106.18	103.27	122.02	122.28	140.24	97.59	100.2	110.94	119.79	122.34	103.72	113.4	127.95	134.27	139.43	97.59	101.26	123.18	112.41	113.89	121.66	110.95	133.36	129.91	125.88	72	64.39	83.37	76.06	132.12	115.59	140.82	135.12	137.82	33.55	33.41	43.8	37.83	39.18	162.17	166.76	174.95	162.61	180.52
FLNC	120.44	60.72	50.09	105.15	138.07	122.79	71.06	57.93	114.56	154.53	110.67	62.15	51.55	100.46	118.53	120.57	62.14	47.76	107.18	118.71	113.07	54.1	74.74	40.27	100.63	112.81	55.02	43.81	102.51	136.52	55.48	23.92	21.89	35.68	80.86	38.31	40.21	72.5	90.9	32.76	13.23	15.29	25.59	43.12	57.93	28.7	25.02	47.31	66.6
CLTB	119.79	114.33	109.65	135.98	116.56	112.63	126.26	109.17	132.01	122.42	104.8	105.92	99.12	129.4	100.14	109.49	125.81	111.49	142.75	113.58	115.75	122.76	129.05	116.09	117.86	125.67	128.06	122.76	150.4	123.89	117.84	115.54	110.5	136.02	113.42	115.62	120.47	166.4	109.68	101.59	102.55	105.75	130.51	114.49	84.43	77.17	77.99	109.12	74.52
SNRPD2	119.11	118.29	111.23	122.2	120.53	101.57	105.24	111.66	122.13	126.75	105.38	107.2	100.75	111.51	112.13	112.46	116.43	121.84	135.27	125.77	121	113.5	133.81	115.65	108.43	128.82	131.71	128.71	133.23	121.95	98.37	102.91	102.57	115.08	135.33	134.83	137.6	156.02	131.49	88.45	82.14	90.88	92.42	79.54	129.36	138.7	122.05	142.75	114.78
TSPAN4	119.04	134.38	134.01	128.14	139.46	99.64	118.12	130.14	128.6	131.63	96.47	117.79	120.95	126.28	108.63	109.35	140.35	138.29	145.97	132.43	106.03	128.93	128.99	126.83	118.05	117.42	143.3	149.62	137.24	134.99	107.44	122.03	132.94	137.08	131.53	150.1	164.71	146.44	133.73	120.55	122.43	150.02	153.42	148.87	117	136.99	147.64	131.75	128.73
SUMO2	118.74	111.34	101.35	115.32	103.55	118.49	113.14	106.73	111.16	110.15	116.99	106.09	105.1	113.36	116.14	138.61	127.41	121.11	115.37	126.96	140.05	126.67	132.11	131.68	119.17	136.33	127.3	126.56	129.24	120.28	105.91	105.4	106.69	98.24	133.57	139.84	134.76	131.71	125.41	62.01	50.14	53.45	49.05	51.51	105.11	100.85	101.6	107.5	94.1
YWHAB	118.73	124.17	130.31	124.17	125.06	118.84	122.44	122.63	122.09	113.24	108.74	114.35	119.92	118.1	106.22	127.27	140.54	132.86	126.2	124.11	112.61	130.72	127.47	134.17	130.03	123.81	139.32	129.33	136.06	133.79	127.97	131.1	126.68	119.08	128.22	149.44	138.29	146.65	139.04	142.87	146.38	144.02	137.08	142.57	119.46	132.52	122.2	129.15	121.55
HEXB	118.24	161.96	171.59	180.71	139.76	110.13	153.76	163.95	180.69	136.58	111.59	151.7	158.37	173.75	134.34	115.92	157.88	162.32	183.29	136.88	111.97	153.95	184.47	164.28	125.77	111.61	150.21	165.95	186.02	120.76	112.91	151.33	161.82	187.88	110.84	147.74	156.08	173.03	130.77	106.97	136.88	154.13	167.31	124.33	130.15	177.22	200.5	189.14	165.91
BAX	118.15	123.84	126.5	134.81	129.71	99.2	106.18	116.13	126.98	119.39	98.58	101.91	107.68	122.36	115.77	115.21	130.37	123.1	158.78	120.9	118.4	126.62	156.64	127.04	113.71	122.59	127.82	147.18	154.38	118.52	132.63	133.75	169.33	170.41	179.23	178.63	198.76	197.35	165.61	142.22	139.9	189.65	208.18	148.68	162.69	176.76	182.44	193.96	145.29
RAB1B	117.92	114.83	121.61	132.48	134.56	108.23	109.78	115.05	126.19	123.95	102.99	104.76	106.08	123.25	113.59	124.01	131.57	129.24	147.7	134.55	118.17	123.16	143.66	119.69	131.26	132.33	134.18	142.4	148.99	148.19	124.87	124.48	128.63	141.95	152.06	144.48	162.2	165.49	157.31	110.34	99.38	115.16	122.23	112.47	130.69	133.9	136.47	158.72	124.8
CCT7	117.92	107.56	100.56	127.99	115.21	109.79	102.65	99.78	127.26	113.37	109.88	99.18	94.64	119.82	108.46	126	114.45	105.25	141.59	119.7	121.7	115.43	137.19	109.56	110.92	137.08	127.33	115.58	146	137.23	119.7	108.77	105.63	136.76	141.25	135.49	135.4	161.09	134.75	118.17	90.43	95.27	118.43	105.81	101.43	95.42	86.34	135.57	88.71
SSR2	117.68	112.16	114.75	141.12	127.16	108.77	104.99	108.05	133.55	125.81	106.17	94.93	96.38	128.31	121.22	128.04	117.06	129.23	144.33	138.6	143.67	129.24	149.77	138.14	148.58	138.95	133.81	132.36	157.89	144.75	140.1	129.98	126.38	132.83	133.45	153.16	139.53	160.46	142.09	94.05	80.61	83.8	87.31	92.57	134.81	141.56	136.03	150.99	119.94
PGK1	117.65	132.85	122.39	130.72	120.84	108.42	123.34	120.41	136.83	122.44	108	119.21	111.91	127.03	112.03	120.9	131.79	129.02	139.57	122.44	118.8	126.45	138.07	120.31	118.31	126.18	135.56	129.05	142.44	121.67	111.41	124.3	116.32	132.38	125.81	143.1	138.58	148.64	127.32	113.32	105.55	113.07	121.29	109.08	120.4	122.1	113.26	147.61	100.56
CREB3L1	117.63	139.86	147.36	118.12	171.48	117.07	152.82	142.77	112.91	157.13	103.49	129.27	141.73	108.32	154.66	103.69	124.99	136.16	100.19	146.95	69.78	91.71	65.5	83.8	93.25	121.11	142.14	134.94	96.86	150.69	93.57	100.31	111.14	62.19	121.26	124.64	132.09	102.59	156.03	80.77	89.73	95.75	54.57	103.18	128.7	146.16	140.48	131.29	162.71
GRINA	117.48	109.86	115.07	120	112.83	108.92	106.72	110.59	110.48	107.66	103.73	100.43	111.47	117.99	117.92	104.16	106.66	118.13	124.37	122.04	120.57	117.56	134.79	134.31	131.17	111.79	105.76	110.93	129.13	119.87	118.93	106.88	118.86	136.79	120.34	106.94	113.37	138.6	133.87	171.57	152.25	158.04	202.4	163.01	172.2	146.5	150.3	157.61	177.78
ATP1A1	117.18	105.27	103.7	118.91	114.47	116.15	107.61	103.5	117.22	113.04	109.97	103.81	100.2	113.02	114.19	118.06	110.66	104.41	119.54	116.63	115.08	111.4	117.91	105.01	112.96	114.68	105.93	105.4	120.79	116.02	112.24	110.94	111.77	120.44	116.03	107.42	105.88	110.73	113.16	128.1	130.26	122.81	125.58	117.11	123.8	102.37	98.69	109.49	108.71
SEC61B	117.12	116.72	111.56	121.19	113.86	110.58	106.56	114.1	126.38	126.49	107.38	110.95	105.25	121.41	120.97	110.14	117.89	109.17	124.98	124.11	130.46	122.15	143.59	125.45	121.64	117.42	107.08	109.11	123.07	108.52	119.54	113.47	101.4	125.61	100.15	99.39	110.95	107.88	99.99	87.89	79.2	89.86	93.44	78.23	109.72	104.8	112.88	117.56	93.83
RRBP1	117.07	121.83	123.56	137.71	136.69	119.94	126.53	124.55	133.59	141.93	109.45	119.23	114.31	126.58	122.43	110.65	123.62	125.33	129.56	137.97	109.65	114.66	122.47	113.97	144.71	119.49	126.89	122.13	129.95	137.94	108.25	94.8	93.23	97.18	113.29	125.01	118.98	121.98	133.74	58.86	71.44	67.04	64.1	68.72	134.67	136.18	127.42	138.1	133.74
ANXA11	116.82	120.74	131.07	131.04	131.57	103.59	110.43	121.01	121.18	128.55	100.74	109.71	117.59	120.31	118.5	94.2	101.56	123.62	128.41	122.8	83.03	85.93	97.1	95.99	97.78	102.93	109.5	123.41	126.66	122.71	77.97	75.64	83.1	78.41	139.34	152.22	161.23	154.97	166.39	85.41	87.68	102.02	84.62	111.73	192.09	201.03	204.41	174.95	195.62
LRRC59	116.68	113.3	101.82	129.54	115.27	127.37	129.56	114.47	144.24	129.06	119.1	123.1	108.72	140.8	119.56	136.28	146.95	121.21	144.41	137.58	153.22	153.42	163.45	138.92	153.53	147.07	147.12	137.64	150.12	146.23	140.68	126.83	115.15	128.21	122.97	129.51	128.22	136.48	111.66	105.77	103.43	104.26	104.76	96.13	68.6	74.44	62.9	91.58	61.18
FBN1	116.02	129.82	146.81	128.91	102.7	113.43	122.69	131.02	120.46	90.67	108.3	121.6	131.83	113.19	92.7	113.81	117.58	137.52	118.95	96.61	96.61	111.89	104.21	123.13	96.8	108.25	118.6	127.85	113.44	104.84	89.12	103.21	109.16	94.06	100.32	107.8	105.16	90.41	91.14	67.23	89.75	83.39	86.45	92.98	119.32	123.31	128.63	120.79	101.62
CD59	115.72	108	111.46	123.98	96.99	108.7	106.42	116.12	126.19	99.53	111.49	103.61	110.67	122.94	101.29	120.08	108.3	109.81	121.47	96.91	121.6	119.72	127.24	128.29	108.06	114.91	106.44	118.29	120.68	101.54	116.77	121.33	129.61	121.06	95.8	89.18	100.51	105.28	87.89	91.14	88.13	101.3	82.21	92.11	80.55	73.56	88.01	89.72	71.6
DDOST	115.61	117.75	120.96	144.89	125.28	106.84	107.79	116.94	135.04	124.34	104.86	104.76	113.93	134.13	127.9	108.95	110.79	118.08	138.8	131.28	120.43	115.68	146.04	120.38	128.1	113.19	113.82	121.03	131.61	120.49	113.49	109.4	114.57	138.74	115.87	116.58	119.97	134.84	122.62	102.81	91.14	97.8	123.33	107.61	138.78	137.76	146.05	160.49	141.46
RPL36A	115.49	130.7	101.85	129.77	81.23	116.94	93.89	97.23	116.63	93.36	114.67	97.37	92.33	106.51	86.48	124.4	117.76	95.69	118.76	99.7	118.72	101.26	103.4	98.17	80.32	121.98	96.73	98.11	115.31	91.43	114.57	97.72	92.84	117.95	113.1	129.08	106.65	146.05	98.95	165.14	156.34	142.47	170.18	134.74	147.22	128.2	129.69	162.9	101.16
FHL2	115.19	94.55	86.72	123.1	141.91	128.24	108.64	112.86	157.06	170.99	104.66	77.41	74.41	118.02	111.32	117.81	93.91	72.44	116.06	119.05	80.56	66.49	77.54	58.9	93.82	98.32	76.8	74.22	96.1	101.97	109.02	101.85	96.29	128.06	93.64	80.48	80.2	107.93	99.74	93.3	86.01	83.92	111.97	112.95	85.2	49.29	48.43	87.52	73.11
TALDO1	114.92	125.1	119.08	142.74	132.51	102.66	112.34	121.79	131.53	128.59	104.44	110.34	110.08	125.7	113.84	107.64	114.4	124.13	136.32	129.43	143.59	149.95	162.96	145.14	141.06	108.71	112.14	117.25	124.41	110.89	128.96	127.66	124.27	152.4	105.44	113.1	110.23	133.57	120.23	117.94	101.47	107.81	155.67	113.53	135.52	129.01	130.58	167.1	184.67
CSTB	114.75	135.18	138.93	157.84	126.22	107.7	118.11	135.51	151.11	129.19	108.72	119.91	126.45	155.14	124.38	105.35	123.62	131.39	162.61	138.79	111.32	120.19	166.66	133.8	123.54	118.56	119.11	134.19	167.2	115.55	101.6	107.65	117.04	153.11	106.51	116.01	132.24	186.74	134.06	120.08	134.65	156.76	174.89	154.77	146.31	158.82	165.83	196.28	175.12
TXNRD1	114.65	109.87	120.64	99.51	145.59	146.67	143.51	161.44	115.78	164.39	142.01	132.4	140.57	106.39	173.98	100.9	88.59	87.53	84.39	98.96	174.16	165.98	134.58	167.04	145.22	83.94	77.82	85.35	79.83	103.97	100.05	100.09	112.44	132.62	112.52	82.39	82.44	77.75	136.21	326.77	296.01	335.42	425.85	360.18	169.33	111.43	114.59	117.41	205.33
ELOB	114.64	114.3	108.57	116.81	131.71	94.44	99.78	115.87	123.95	121.08	99.97	97.35	92.79	113.01	95.97	108.23	106.17	113	130.59	128.27	105.91	109.86	113.25	107.04	122.24	122.71	123.02	118.13	127.28	129.4	104.74	101.22	109.43	124.5	121.02	126.51	123.48	141.58	117.49	110.4	92.54	111.12	137.75	123.87	137.16	133.61	141.56	163.56	135.64
FBLN2	113.95	147.55	165.99	37.34	103.74	106.81	133.29	158.5	33.93	99.67	102.93	136.44	146.48	32.62	84.78	89.3	120.01	154.1	34.41	96.53	89.6	122.07	30.66	140.02	83.12	85.61	109.36	133.15	28.16	78.84	74.96	94.57	108.74	25.45	78.49	98.96	106.61	23.74	78.96	47.95	55.49	68.29	18.21	46.81	142.2	181.15	222.89	46.27	155.92
CTHRC1	113.46	162.29	182.92	193.56	108	111.49	150.66	152.34	181	104.74	120.45	167.59	167.01	206.2	132.78	92.71	139.4	154.32	163.02	111.26	135.42	181.77	220.8	183.73	125.92	95.16	103.42	124.26	145.8	86.57	126.2	152.77	173.69	166.05	67.34	84.53	86.8	103.15	74.2	63.41	85.14	90.16	82.4	76.29	79.78	97.35	108.97	154.16	89.5
TMEM258	112.98	117.8	126.78	119.15	114.76	115.53	103.51	107.67	133.69	126.02	101.53	106.17	104.88	108.6	103.24	113.1	112.86	115.24	130.15	126.7	126.06	113.73	132.89	112.77	113.44	115.06	103.62	113.26	115.64	103.14	102.92	98.76	105.36	110.22	122.39	115.59	121.12	124.75	115.1	107.1	82.9	109.93	110.17	102.64	133.79	123.24	131.01	135.68	122.04
NEDD8	112.92	102.62	102.71	143.69	110.38	102.61	96.54	90.71	137.02	114.56	97.1	92.43	94.36	128.39	127.82	125.72	115.43	117.41	145.53	124.06	116.11	95.87	149.1	103.61	116.09	135.5	115.7	123.37	151.64	124.59	121.97	96.5	96.53	131.9	133.67	122.46	131.41	179.37	130.89	94.88	75.55	82.07	108.07	92.52	139.06	122.6	125.99	162.34	118.78
RCN1	112.28	144.62	129.24	159.1	137.32	110.84	141	133.6	151.17	128.9	109.82	133	120.52	143.72	129.88	103.74	127.15	125.02	143.3	123.99	99.59	125.8	133.41	119.01	113.87	89.53	121.2	111.78	128.53	107.77	99.85	126.88	123.16	133.04	88.29	119.54	112.34	130.94	114.06	145.96	163.19	164.11	181.01	156.58	114.43	135.11	136.09	171.39	131.51
NONO	112.28	116.58	105.64	120.73	106.42	110.04	112.6	103.59	121.6	105.55	109.68	106.92	101.37	117.1	105.91	117.37	123.91	110.27	120.43	107.72	107.99	107.37	110.58	100.75	100.17	120.42	126.34	121.72	129.92	117.21	108	117.07	110.79	116.89	124.29	130.93	131.65	138.35	119.33	138.03	137.64	129.07	131.02	123.14	92.35	101.53	95.98	110.76	91.79
VCL	111.98	96.87	93.85	123.61	118.06	128.79	113.91	111.44	129.43	126.76	120.46	101.27	101.35	119.11	117.25	130.51	111.77	101.04	125.42	117.34	92.92	80.14	92.54	79.35	96.68	123.44	106.06	103.01	134.55	115.33	74.71	70.56	64.74	74.83	112.05	99.8	94.36	117.57	113.08	73.34	77.25	72.88	70.24	83	99.34	99.82	95.35	102.88	100.35
HMOX1	111.44	223.31	283.72	90.65	162.85	123.31	262.54	364.27	132.47	234.36	85.46	162.94	202.88	83.49	138.98	73.48	120.37	128.99	47.07	71.03	94.97	252.13	98.1	258.9	121.36	63.11	116.4	151.61	59.44	83.44	73.83	150.19	165.17	86.39	55.98	83.74	78.85	51	94.17	78.27	103.14	114.57	74.84	90.61	152.15	225.09	239.48	137.4	212.16
TRAM1	111.37	139.14	139.39	136.33	109.53	106.67	134.84	135.71	135.68	107.5	107.4	124.18	132.09	129.15	111.2	107.51	130.08	128.94	123.1	107.56	101.06	125.39	123.52	136.54	110.72	99.78	119.38	118.69	126.83	98.29	101.77	121.27	119.49	124.04	100.85	117.12	116.18	120.58	106.08	96.85	108.4	120.33	112.61	102.27	129.99	124.33	126.66	134.75	130.08
BANF1	111.13	110.41	96.89	117.8	109.68	110.19	107.52	98.78	113.12	114.53	107.8	87.98	88.14	105.06	111.56	133.8	126.01	116.26	127.65	135.23	127.31	108.44	116.9	102.73	109.84	146.34	139.31	139.28	130.04	127.52	113.6	108.53	105.2	113.71	164.57	154.31	146.09	155.63	157.04	128.81	109.34	101.92	118.55	103.72	105.98	97.23	86.48	125.7	82.14
MRFAP1	110.89	101.52	103.62	117.38	106.82	110.15	108.14	102.46	112.35	108.29	105.02	100.71	95.99	106.89	105.97	117.25	115.09	110	119.17	123.52	117.8	117.92	120.13	102.42	113.18	127.35	117	113.95	127.03	112.85	125.81	115.86	118.74	126.96	135.69	126.79	127.5	129.82	121.92	162.36	153.63	145.56	155.55	147.2	122.01	112.81	114.66	119.74	104.92
TGFB1	110.86	94.34	107.23	109.3	134.04	107.82	101.71	114.6	112.07	149.46	88.71	85.5	87.54	97.04	122.88	100.84	105.68	107.28	116.18	147.4	94.01	98.06	102.32	90.3	117.41	107.48	90.81	96.72	102.7	142.19	80.93	71.97	81.83	82.18	92.22	74.52	83.62	76.07	108.61	62.07	55.68	64.66	61.52	89.53	80.93	83.22	80.43	85.97	109.08
HDGF	110.84	111.41	107.67	109.13	118.22	115.81	115.01	108.62	111.22	114.09	114.03	115.8	115.47	119.65	136.55	151	158.65	143.85	151.98	161.1	173.24	170.67	183.21	165.13	179.04	172.39	173.26	167.85	162.51	165.08	223.13	209.21	210.03	217.32	193.08	205.32	198.88	181.78	190.28	275.02	259.01	252.95	257.39	212.06	123.91	132.9	115.55	134.86	109.18
LAMC1	110.81	102.61	117.39	129.21	119.92	109.43	102.63	113.69	126.77	112.95	102.95	98.17	110.85	120.56	106.9	106.32	99.27	114.32	122.36	112.86	107.85	106.5	120.29	123.08	125.12	93.64	91.43	107.82	107.73	104.61	107.14	106.07	115.34	110.47	79.74	85.95	91.55	91.49	98.25	93.67	90.8	97.24	104.07	114.83	126.44	109.69	124.25	124.77	134.07
ECM1	110.76	135.99	156.17	163.62	145.32	99.04	130.01	141.16	151.15	140.33	98.77	123.76	137.57	149.07	140.82	107.34	129.31	155.2	160.3	145.72	112.84	136.53	162.69	150.04	145.29	107.5	128.08	145.06	155.65	130.7	106.1	125.92	146.28	155.92	100.77	117.84	133.78	143.59	128.16	81.73	97.02	110.84	119.85	103.56	124.61	145.98	177.74	157.97	158.06
COX6B1	110.47	131.67	128.35	149.79	118.05	107.41	121.16	135.68	145.34	121.31	104.25	121.93	120.89	134.66	119.36	106.97	134.98	136.5	153.82	134.61	116.8	134.66	148.42	149.34	117.14	115	136.93	146.71	150.73	124.87	107.6	111.61	121.28	132.5	127.92	143.24	158.51	169.72	134.12	102.68	105.77	122.17	130.68	97.73	144.33	161	172.31	191.71	130.28
PSMB4	110.3	103.88	107.21	126.51	110.62	100.94	99.13	111.84	126.89	117.09	105.68	101.87	102.16	125.67	111.5	112.93	108.69	112.13	125.97	123.72	128.28	121.9	150.62	123.92	120.72	126.22	125.22	120.25	130.95	115.65	130.1	110.94	127.91	156.23	140.02	134.09	129.98	152.79	136.05	112.25	95.9	101.25	132.83	118	141.88	138.59	124.06	160.18	137.97
EIF3I	110.12	112.5	103.57	118.3	108.31	102.37	104.95	109.74	118.24	111.46	102.61	105.66	97.12	120.89	103.62	117.14	119.15	107.92	117.28	112.8	118.27	119.84	121.9	112.71	115.32	121.79	123.56	118.16	129.55	118.97	122.21	119.76	121.78	132.93	126.49	130.6	127.6	144.1	122.34	167.09	146.38	147.11	169.52	164.14	114.5	115.02	107.53	134.35	97.25
CSDE1	110.01	105.93	108.88	117.49	101.15	113.81	108.38	109.55	120.2	100.38	111.92	100.57	109.35	111.79	107.51	122.82	109.74	112.86	113.19	109.96	117.33	111.19	116.24	122.58	109.97	116.48	111.65	118.76	123.23	112.52	110.65	109.25	105.78	114.93	125.54	124.02	125.15	128.01	123.35	151.47	135.93	130.36	139.47	138.24	135.19	129.31	126.62	133.9	118.24
DEK	109.78	101.15	81.24	92.73	93.8	112.79	96.91	75.66	92.79	86.92	109.33	92.07	73.89	89.47	89.01	109.12	105.8	87.69	85.25	92.44	96.46	95.98	81.36	81.4	78.56	116.24	121.95	101.21	94.68	99.22	115.03	128.18	116.1	105.47	127.88	127.72	107.14	102.98	102.91	144.84	152.73	128.21	109.58	105.55	62.72	50.4	42.82	50.39	46.49
CLDN11	109.66	83.23	92.53	99.51	120.87	101.64	75.26	86.91	93.75	108.92	103.33	75.64	84.73	99.12	107.25	107.73	79.61	95.62	111.32	120.41	91.57	62.19	95.87	71.24	97.22	122.25	83.12	103.02	99.16	112.5	106.3	66.25	83.88	128.6	197.88	128.53	135.27	132.59	176.42	171.27	108.99	125.15	259.59	153.26	207.41	124.3	136.36	129.79	178.73
HNRNPF	109.63	102	85.41	91.39	89.95	103.65	97.6	85.53	87.75	86.93	99.74	95.55	78.72	87.95	81.62	88.4	88.5	82.96	78.47	85.41	78.35	83.54	75.75	79.36	78.98	98.84	99.24	95.55	92.79	105.44	97.24	98.95	91.78	85.76	93.17	97.09	89.44	92.12	84.52	134.08	126.3	116.59	119.38	114.11	79.33	69.2	67.75	69.12	71.71
CCT3	109.51	102.81	92.65	121.47	107.82	97.24	92.45	93.88	119.83	104.97	102.63	96.46	90.59	119.8	104.2	107.33	100.58	92.55	119.55	103.73	96.3	93.43	110.17	91.38	94.2	113.86	106.13	104.95	128.86	112.83	96.01	87.62	83.44	103.7	109.66	116.36	111.73	141.37	109.32	132.78	101.97	106.09	139.41	136.94	81.58	80.56	76.35	107.57	73.46
H3F3B	109.13	107.27	102.36	107.91	105.77	125.04	126.42	129.05	131.45	129.79	123.5	123.17	115.16	124.6	119.26	124.06	117.09	97.66	120.26	104.27	150.02	135.4	137.68	122.58	108.87	128.23	114.34	106.99	121.9	101.96	165.12	152.83	153.47	178.33	132.04	132.58	128.96	132.01	108.93	226.99	186.3	202.68	226.79	189.63	97.31	88.97	79.76	97.3	73.27
SLC3A2	109.1	113.86	100.41	79.52	125.2	116.71	126.81	114.53	101.49	127.49	108.36	113.24	96.16	92.81	111.68	81.8	86.02	86.67	69.01	97.38	104.97	89.73	82.28	83.49	99.95	86.78	88.94	81.29	67.53	82.34	310.75	330.51	349.32	381.54	87.77	77.51	69.65	65.25	82.88	636.08	689.88	765.43	742.6	649.44	108.74	92.2	83.53	84.69	106.12
PFKP	109.06	120	106.64	99.85	128.2	113.49	132.12	124.88	103.85	138.45	105.21	127.39	115.23	99.7	121.48	135.47	147.1	129.39	115.61	140.74	126.39	136.47	109.36	119.1	135.53	143.15	150.65	138.13	112.51	138.32	137.89	136.83	132.99	110.96	106.74	117.05	120.41	104.93	93.23	131.28	132.78	145.23	118.27	138.58	58.36	61.78	60.23	64.97	67.24
MGAT4B	108.83	105.1	107.3	100.03	103.25	94.55	97.08	101.23	91.15	101.68	91.41	92.72	96.39	93.5	83.2	92.51	90.42	100.85	100.84	103.09	96.7	102.98	102.4	100.39	97.67	100.34	101.14	104.01	97.12	105.49	91.13	92.69	101.68	90.45	87.92	83.26	92.16	89.65	94.25	104.08	114.19	119.78	103.49	121.32	84.43	88.77	94.19	89.07	111.11
VCP	108.7	99.93	103.22	119.86	100.36	107	104.45	108.9	121.73	101.36	99.64	99.5	98.11	115.38	95.52	114.45	108.8	106.99	121.75	105.78	139.01	122.14	139.53	126.68	127.14	118.46	111.49	112.16	121.83	113.37	119.25	106.74	103.92	110.09	109.88	110.14	114.08	115.2	109.11	95.13	87.27	86.83	86.69	83.8	90.85	99.12	92.38	115.95	84.33
NME1	108.12	105.76	92.99	117.4	89.52	89.62	85.71	93.91	122.83	92.48	97.65	84.98	83.18	117.65	96.43	107.38	97.39	94.7	133.46	92.09	101.42	94.55	126.3	94.57	83.35	121.46	110.2	105.85	144.31	102.93	110.11	99.35	94.79	129.08	117.09	118.49	122.85	155.03	98.82	118.06	96.92	112.59	148.96	107.46	88.55	80.79	65.27	124.85	56.26
ATP6V1F	108.08	140.58	140.16	144.49	114.07	100.33	128.04	138.8	137.14	107.47	102.05	123.26	126.79	136.75	117.71	110.81	128.99	133.76	152.2	113.56	119.28	142.27	157.22	145.44	110.85	110.46	137.06	144.15	158.61	104.22	111.21	128.82	144.63	157.66	111.62	113.62	134.21	151.24	109.7	92.67	84.12	106.21	120.44	94.57	116.98	113.61	126.09	142.38	113.33
EMILIN1	107.77	103.2	104.41	119.07	129.76	101.04	98.1	98.23	111.49	125.57	88.79	96.88	93.96	106.75	107.57	91.89	105.41	106.76	121.15	130.8	96.72	100.02	110.33	97.51	118.74	101.76	104.04	109.29	108.3	127.87	75.16	66.13	68.32	56.76	108.28	96.6	104.85	103.61	124.24	24.55	22.42	27.88	20.54	28.97	119.64	118.48	122.67	124.94	142.01
LMF2	107.23	104.7	94.31	102.02	107.87	96.76	96.7	88.45	97.07	105.77	85.25	97.58	86.38	96.71	85.12	95.41	112.57	100.82	116.66	109.1	101.04	114.83	109.88	100.6	104.65	109.38	118.98	114.31	110.31	119.21	101.11	112.73	106.76	111.46	95.56	103.08	103.14	109.33	91.12	69.06	78.47	83.3	80.23	70.31	54.59	62.03	61.16	76.44	64.94
ARPC3	107.16	118.76	116.63	129.12	108.06	108.68	106.89	123.91	149.57	114.7	105.13	103.96	111.55	133.56	112.64	121.07	121.15	122.63	135.64	121.83	128.31	125.69	145.67	128.07	120.31	127.16	118.02	126.82	142.22	110.47	122.99	120.59	126.72	145.12	127.63	141.4	125.85	159.61	127.3	138.47	117.77	125.88	138.07	127.04	146.39	132.03	131.68	163.69	122.84
HIF1A	107.14	101.42	96.1	79.82	109.2	130.55	132.81	127.12	94.8	128.35	129.06	128.26	129.27	100.11	143.3	114.29	104.01	85.87	69.06	95.9	111.56	132.6	106.46	134.91	130.85	103.39	91.68	85.17	73.38	93.11	156.75	216.64	203.23	138.59	77.92	78.43	72.19	61.63	81.87	175.64	242.05	208.25	143.32	234.63	77.39	65.06	56.49	54.07	66
SOD1	107.09	120.43	116.33	115.68	110.26	104.86	110.02	111.96	111.71	113.37	105.23	110.34	107.33	99.63	115.35	110.84	114.79	125.74	114.53	122.16	107.68	112.39	110.76	115.32	107.71	119.68	121.8	134.66	118.56	111.78	96.45	99.1	108.37	100.05	140.37	135.82	140.58	135.21	128.59	80.3	72.51	81.62	86.22	93.34	132.56	150.17	153.97	135.99	132.79
ATP1B3	106.95	98.78	93.45	113.21	87.98	104.85	99.5	99.07	113.96	86.82	102.3	91.52	90.87	110.34	87.65	106.06	101.73	96.98	115.64	89.39	101.56	99.47	117.73	96.87	80.21	105.02	96.75	97.26	121.47	83.87	95.54	98.26	101.87	114.94	92.43	90.41	94.61	104.91	79.91	110.2	102.76	104.18	115.31	96.43	81.2	69.93	72.32	80.1	60.77
ITGB5	106.71	141.09	148.36	118.8	114.45	97.12	131.07	140.61	112.16	110.02	89.66	125.75	131.39	106.33	94.13	92.26	122.88	139.4	111.77	102.13	81.15	106.06	93.3	118.48	85.93	91.16	121.61	133.19	106.4	105.16	73.58	95.79	108.11	79.7	71.42	100.52	108.21	87.08	86.74	53.51	67.28	75.53	57.74	71.28	87.12	103.69	118.58	80.52	106.47
ERGIC3	106.14	116.91	115.3	122.35	119.47	90.35	102.03	117.72	121.58	121.33	92.41	104.64	110.1	112.53	104.6	99.9	112.58	122.1	118.68	122.94	103.26	117.47	118.89	119.83	114.67	98.92	111.91	120.45	117.47	109.13	91.4	104.79	106.06	114.96	95.7	114.49	111.53	115.36	113.07	75.54	79.94	92.6	110.77	100.34	122.85	140.44	152.49	144.72	142.54
MVP	105.92	115.16	132.39	146.24	123.09	91.55	104.39	122.59	135.93	108.9	87.99	98.69	115.97	129.16	97.66	96.23	113.02	133.4	154.24	121.97	92.97	111.44	147.83	122.97	116.58	103.89	112.73	135.04	156.94	125.63	87.14	95.24	104.63	123.05	116.53	127	140.57	162.99	144.19	94.27	98.13	110.7	120.72	121.05	185.38	189.58	193.97	204.11	191.3
ILK	105.9	112.18	111.64	137.16	120.76	93.45	108.34	113.45	127.77	122.31	99.55	105.21	104.46	132.11	119.25	112.78	129.25	119.26	145.3	128.6	121.94	128.38	140.55	126.81	131.87	118.51	132.8	126.14	148.1	132.7	108.25	122.3	117.02	120.12	108.72	125.36	130.26	144.44	116.87	64.39	74.3	83.77	67.35	71.25	105.8	119.85	118.89	137.07	110.93
ADRM1	105.84	96.05	87.27	104.98	107.25	113.78	106.41	107.54	116.36	121.16	99.19	99.76	91.32	112.94	102.84	108.58	109.08	104.9	118.5	117.85	140.25	129.55	135.96	115.99	126.47	115.41	109.86	108.33	110.13	116.21	115.05	107.27	104.75	116.61	89.97	93.13	99.58	106.05	92.86	105.11	93.88	103.28	114.94	103.5	63.26	65.37	60.05	82.46	66.57
SEC13	105.64	101.63	100.09	122.31	110.12	96.32	100.44	107.8	120.05	115.22	90.32	94.17	94.65	117.44	106.55	96.05	102.69	106.14	121.37	118.16	106.84	101.05	123.17	107.9	117.08	108.72	99.57	102.48	114.56	108.46	97.18	87.76	85.26	98.37	100.57	99.51	101.27	112.25	95.13	59.12	49.22	55.92	56.4	56.55	106.75	98.88	101.05	124.34	95.32
SND1	105.59	91.18	89.8	101	103.28	95.69	87.43	84.85	96.42	99.39	93.35	85.96	83.5	96.5	91.96	90.58	84.8	86.71	99.57	93.79	89.48	85.03	94.97	81.97	93.6	88.96	84.3	84.97	92.72	95.07	85.85	77.35	73.63	82.03	91.63	87.52	92.09	100.37	97.39	61.77	55.67	58.44	60.67	69.23	104.71	94.57	92.43	109.34	99.46
TK1	105.5	85.19	63.27	77.44	105.71	94.12	81.32	64.23	78.01	99.53	94.7	79.88	58.37	78.39	76.98	100.1	94.4	77.28	93.74	106.26	93.46	87.76	85.45	63.49	86.31	120.58	114.67	96.31	96.91	124.48	95.34	101.15	91.98	90.82	132.11	117.89	113.98	111.17	111.93	74.99	71.93	74.94	69.55	69.07	54.7	48.38	35.69	68.78	32.18
HNRNPH1	105.45	92.09	79.37	93.22	103.34	103.61	92.5	80.59	92.66	110.2	104.62	96.94	85.76	94.71	123.97	132.77	127.25	108.34	118.15	128.93	127.79	125.7	124.29	113.09	127.32	146.4	141.1	125.19	136.91	133.06	121.31	111.27	102.28	106.96	115.07	113.32	103.39	102.16	111.2	179.56	158.59	143.72	144.87	128.23	86.97	77.42	66.9	79.16	66.6
CAVIN3	105.38	116.54	123.7	137.6	184.08	98.93	100.58	109.75	139.35	186.17	93.71	114.45	94.71	141.96	129.08	117.65	125.79	121.18	188.99	222.49	113.78	106.92	164.55	102.7	163.58	144.69	141.86	134.46	193.46	209.45	136.56	107.63	108.91	177.41	165.59	158.97	164.25	227.53	226.25	86.63	76.02	84.99	118.58	120.3	148.66	159.42	157.43	225.34	219.56
EIF3G	105.32	103.94	108.2	114.64	121.47	96.55	104.01	111.24	108.79	115.46	94.82	99.21	99.54	110.84	100.94	102.13	118.3	116.45	134.82	126.27	104.99	109.25	115.32	106.89	104.82	115.75	117.61	120.69	135.03	121.08	110.02	94.98	105.5	112.76	128.87	126.72	132.05	144.99	130.37	130.25	121.57	138.27	154.93	132.33	141.17	140.93	133.74	154.99	141.43
BZW1	105.27	106.4	104.71	122.05	99.76	115.76	122.44	118.05	138.7	117.71	117.61	115.13	113.69	130.24	111.66	138.33	142.05	127.5	130.88	117.16	144.81	139.89	141.45	147.82	143.77	125.18	139.97	132.5	135.3	130.53	119.3	136.95	125.83	120.78	115.54	145.82	142.59	132.22	121.82	149.19	160.63	143.68	135.71	140.47	75.91	80.52	73.55	91.29	63.39
VKORC1	104.78	117.05	117.71	102.01	106.15	95.57	100.98	114.07	99.5	113.23	92.97	100.75	102.35	97.55	101.71	95.28	113.52	117.82	109.57	116.67	99.29	109.15	102.34	108.64	87.15	107.34	114.02	125.76	105.13	101.3	94.39	97.5	104.3	93.13	100.78	106.12	116.99	96.7	94.83	46.85	42.2	57.05	42.56	45.92	91.95	107.04	116.85	97.56	100.42
DPP7	104.58	103.28	99.65	87.44	93.87	86.09	87.98	93.96	81.78	92.58	85.21	88.36	86	76.29	74.61	84.94	90.37	96.48	93.42	83.21	84.11	94.1	87.58	90.51	79.98	85.85	87.83	96.08	89.32	84.41	83.84	81.28	93.08	90.7	80.88	79.8	89.72	88.83	78.81	94.92	91.15	107.37	116.38	93.76	95.5	89.78	103.59	101.34	103.82
EIF6	104.43	117.24	111.96	122.41	110.62	90.07	110.44	114.75	121.68	113.5	91.39	103.2	100.97	119.59	94.65	90.99	105.56	110.57	124.57	101.02	94.49	98.87	108.37	95.58	88.23	107.39	111.91	118.86	123.17	102.91	95.34	101.28	95.03	105.13	93.68	104.97	114.67	132.86	99.02	126.93	103	139.35	140.6	145.81	76.16	71.39	70.18	117.7	70.41
PRELID1	103.91	95.6	86.22	104.64	93.04	102.1	90.65	86.05	101.67	97.98	94.38	91.99	79.52	100.74	84.43	114.84	117.29	95.94	124.24	110.53	122.73	117.22	126.34	100.75	97.06	136.38	124	114.39	128.95	113.35	128.49	108.98	102.23	123.71	123.69	123.01	123.33	135.35	96.94	115.34	98.96	104.13	112.76	88.31	78.52	76.87	69.58	105.13	61.71
SHC1	103.65	106.59	109.08	136.93	126.07	98.6	100.32	106.57	130.68	119.61	91.69	94.88	97.6	122.5	111.03	104.26	110.68	108.73	142.3	119.69	110.27	106.02	133.31	109.17	122.98	110.44	112.38	114.35	136.77	119.97	107.11	94.52	100.93	121.78	128.7	122.88	125.88	152.95	138.2	109.36	96.21	103.97	121.17	112.87	166.68	155.19	151.78	173.7	155.8
MLF2	103.58	102.51	107.65	122.06	115.38	109.59	105.61	112.74	127.85	131.01	97.65	96.85	103.26	117.61	129.9	131.07	132.12	130.82	151.45	150.82	140.76	126.21	147.4	134.07	140.97	147.36	132.47	131.93	157.33	146.6	123.59	113.16	121.69	133.3	130.75	124.65	138.04	144.72	140.17	107.08	93.36	103.05	124.35	101.21	118.13	109.48	113.06	133.8	106.65
MINOS1-NBL1	103.55	103.26	121.38	103.92	107.61	110.91	113.21	117.13	107.03	99.11	90.26	102.56	90.77	104.58	116.04	137.97	114.87	149.46	107.62	117.68	137	121.74	112.87	102.44	114.47	146.64	127.16	148.23	108.77	111.6	146.81	133.77	153.82	108.08	129.91	117.74	127.2	94.01	108.62	121.7	107.55	137.43	87.66	115.19	101.51	92.51	97.31	77.25	62.74
RANBP1	103.42	101.71	83.64	99.35	94.25	106.75	100.16	82.28	100.03	99.62	105.58	98.84	75.53	99.56	89.97	119.12	116.72	87.32	109.47	107.15	110.04	113.57	111.29	86.13	92.65	131.06	126.87	110.72	122.95	118.83	114.21	104.78	93.93	110.14	123.94	125.12	117.99	119.26	92.09	116.23	97.89	97.37	96	85.26	39.75	40.35	35.08	62.14	32.04
CNN3	103.27	126.78	114.49	168.34	114.17	106.74	129.09	126.56	171.77	118.93	107.57	130.35	121.68	160.08	115.91	111.38	134.89	119.69	161.93	119.33	100.51	119.34	132.69	116.91	107.17	106.46	113.97	105.01	154.57	106.56	84.25	121.16	108.58	109.78	119.26	131.87	124.83	178.24	130.78	50.51	77.27	80.82	54.23	61.89	117.71	104.48	107.47	159.12	110.27
EPAS1	103.23	154.52	153.54	171.3	159.73	102.11	149.71	144.02	158.44	147.4	100	151.56	143.33	157.75	148.66	84.88	133.53	135.82	153.58	147.06	95.87	135.19	158.32	130.46	151.62	78.6	128.53	127.09	150.44	144	75.5	108.93	106.22	167.75	86.45	139.5	127.41	156.96	165.77	113.16	178.03	164.36	310.42	194.16	116.96	130.67	115.24	189.53	175.61
PRRX2	103.15	94.33	90.62	64.64	98.31	100.96	98.54	106.21	78.56	111.06	89.69	90	89.37	63.98	81.46	80.57	81.64	84.21	68.52	98.67	52.9	53.03	48.18	48.69	64.7	110.53	95.26	86.54	62.64	97.36	60.52	42.07	41.67	48.22	104.41	89.12	92.34	62.7	90.23	24.98	20.48	21.29	18.79	24.33	90.51	84.39	66.05	75.01	70.48
ATP2A2	102.76	92.16	85.94	94.68	100.84	118.77	104.14	95.35	98.18	108.49	108.09	95.34	88.91	92.12	103.45	111.42	99.99	84.7	88.09	91.77	128.53	109.74	112.91	104.14	135.6	106.52	90.51	86.71	93.09	98.54	134.52	117.71	115.58	108.2	98.17	87.43	83.38	90.25	84.95	120.41	118.17	112.13	105.92	119.97	89.68	76.04	73.33	85.75	75.04
DYNLRB1	102.39	107.14	111	124.75	112.04	98.04	108.59	106.87	126.43	107.25	93.23	95.64	105.85	119.36	109.04	107.57	121.59	113.5	131.49	126.85	126.69	114.59	137.96	118.81	119.4	120.65	116.66	126.41	137.08	112.72	118.88	113.85	125.57	148.33	132.3	130.65	139.94	156.31	129.95	138.47	125.97	146.37	154.37	138.73	129.1	126.92	128.29	144.78	114.14
EIF3F	102.19	96.97	98.42	130.06	112.02	94.99	94.88	96.46	131.27	109.15	88.07	86.54	91.27	122.96	95.18	111.17	104.85	113.52	146.74	123.19	98.84	93.09	127.09	98	109.06	129.39	115.31	121.47	159.87	130.43	109.72	113.63	109.13	150.2	135.33	129.39	139.51	188.96	142.49	152.91	159.43	158.62	219.06	146.69	163.27	154.64	155.13	210.54	165.37
ATP5J2	102.08	112.01	122.94	126.07	98.15	95.77	110.19	119.34	132.91	113.22	100.59	107.01	100.15	121.99	118.59	111.33	116.75	122.41	128.43	121.64	118.44	123.92	132.23	119.56	108.92	136.51	130.69	142.13	131.2	119.94	117.34	117.22	128.31	138.89	146.48	141.77	165.61	167.52	134.71	129.26	117.44	134.03	152.82	118.8	147.68	149.99	148.87	188.12	119.45
SOD3	101.86	55.5	67.08	23.8	69.52	97.53	53	57.98	22.96	65.71	94.44	52.99	55.94	24.37	64.67	83.97	52.45	59.89	24.3	67.03	92.73	50.77	26.88	52.88	55.62	94.38	48.28	61.74	23.41	54.55	81.58	39.93	55.72	23.73	92.43	39.54	61.7	18.87	60.08	54.88	30.8	37.35	17.21	35.96	124.68	73.27	109.13	28.24	102.23
MAGED1	101.72	95.96	110.51	137.68	119.12	105.36	94.74	106.33	136.24	117.62	94.9	88.06	103.14	124.97	114.5	86.92	85.24	103.67	121.27	112.76	80.18	79.55	108.29	94.45	103.95	88.99	87.39	98.26	108.26	110.37	64.44	55.89	60.19	64.34	95.64	90.8	92.43	105.18	116.77	22.99	18.07	21.15	23.87	27.35	139.92	127.21	130.36	162.41	131.57
MAZ	101.65	95	87.93	71.48	100.31	93.36	89.95	82.71	67.77	96.92	78.65	76.62	65.92	54.28	76.97	96.89	112.61	95.3	86.15	110.94	81.93	82.16	68.2	74.39	86.12	120.57	115.81	102.91	89.6	113.17	93.47	86.55	85.15	66.33	119.21	114.76	108.26	88.52	103.29	77.86	90.56	84.73	69.43	68.97	67.11	76.96	75.8	63.4	75.82
PSMC3	101.61	92.46	84.16	96.41	99.37	92.25	92.78	87.51	100.83	95.63	93.61	89.4	81.34	98.54	90.26	106.42	108.77	94.86	109.19	106.12	112.39	105.41	109.6	92.15	94.75	117.69	114.88	107.87	114.55	114.15	114.64	106.08	99.6	109.24	111.05	115	113.55	119.2	100.2	85.75	82.41	83.16	82.49	74.05	65.01	66.65	59.83	86.52	56.19
SARS	101.58	107.55	109.32	89.49	116.94	93.98	108.11	105.95	89.32	106.57	96.79	101.29	97.02	83.03	107.49	73.97	72.09	79.65	78.05	80.96	68.5	65.61	68.75	64.21	69.43	70.88	70.43	73.31	77.28	69.17	119.59	129.06	132.16	145.53	72.03	74.4	70.43	77.35	84.88	177.37	161.71	176.58	192.02	202.52	125.91	118.6	107.71	117.3	127.28
PRDX4	101.51	94.47	86.9	103.55	98.67	79.42	87.86	91.12	96.95	93.96	86.95	82.75	81.2	95.34	90.25	95.55	87.9	90.84	100.13	95.06	93.55	86.98	100.77	85	87.56	94.74	88.72	91.53	93.64	95.9	97.03	86.48	80.02	98.87	87.53	85.32	87.47	94.92	82.2	93.82	67.6	86.25	93.59	92.58	98.56	90.4	97.02	100.92	86.28
HNRNPUL1	101.5	91.71	87.26	86.86	99.77	105.9	96.91	84.98	93.11	98.16	95.34	87.75	81.21	86.44	94.44	112.41	107.36	95.24	99.59	103.19	104.36	101.25	95.99	88.23	97.41	128.3	120.53	113.53	105.81	118.3	121.21	109	104.02	101.86	146.14	134.4	132.12	119.23	126.38	127.82	122.19	105.83	101.48	100.77	93.81	93	78.5	90.67	80.47
COPE	100.99	90.93	93.45	105.26	119.85	90.91	89.37	92.92	106.04	113.75	88.7	89.26	79.28	105.63	90.14	98.43	97.58	96.07	119.45	117.66	106.05	103.88	120.45	95.5	110.4	107.6	103.51	104.99	112.3	111.94	105.53	91.76	96.56	115.57	110.87	105.29	108.19	131.58	110.31	89.57	74.32	82.25	111.37	89.33	117.38	103.4	101.74	143.74	112.55
NBL1	100.94	60.02	67.54	26.73	38.73	76.82	43.81	69.6	26.35	49.61	87.78	49.94	82.84	26.12	30.35	48.18	55.65	54.82	34.17	38.23	63.19	53.79	39.02	105.87	46.12	63.28	56.53	67.77	29.28	49.19	55.75	54.69	75.44	32.03	52.43	46.77	59.31	25.22	29.38	41.29	44.39	46.06	18.73	36.67	31.97	27.25	41.82	18.09	25.3
TMBIM1	100.8	143.61	156.78	169.89	103.36	87.53	138.33	143.13	165.9	94.91	83.41	124.94	140.7	157.16	97.86	94.75	129.91	141.13	155.02	100.21	106.45	139.48	164.16	152.14	105.36	100.56	128.16	134.9	160.87	97.52	102.85	137.49	147.21	147.22	91.06	117.17	129.84	144.68	99.45	97.49	125.31	146.05	124.62	118.86	94	127.36	138.71	133.8	102.36
COPG1	100.78	90.77	96.19	108.91	95.51	93.01	92.26	94.05	106.58	89.86	87.84	84.54	86.34	98.17	84.13	86.25	85.7	91.25	97.73	88.71	93.22	89.62	101.5	92.75	95.42	87.69	83.81	86.71	92.42	92.8	92.94	84.51	79.82	86.13	87.74	84.36	88.05	93.14	89.89	55.21	48.68	49.93	51.76	56.73	104.94	99.94	98.86	113.91	95.08
KRTCAP2	100.72	92.43	92.14	94.94	95.87	85.26	87.44	82.76	87.43	92.15	81.17	77.47	79.41	82.34	81.16	98.1	95.51	96.64	92.95	94.16	92.82	86.24	83.11	94.98	87.52	96.49	91.12	100.63	88.28	90.37	94.56	83.51	82.33	86.63	98.12	95.18	95.76	98.36	87.97	89.57	81.74	88.87	93.7	86.5	80.24	85.68	86.3	91.87	76.39
PGRMC1	100.42	114.88	126.13	99.95	100.22	95.4	107.4	125.23	90.92	104.56	88.1	104.57	106.47	83.06	89.4	91.33	102.5	126.12	88.71	96.12	83.47	100.82	85.11	105.78	80.32	95.24	104.98	118.42	86.45	86.31	71.92	80.68	87.2	72.99	110.35	119.58	125.17	89.3	115.65	52.42	49.9	55.48	52.42	52.47	183.48	236.89	263.47	148.88	192.27
HSPA9	100.42	105.78	96.28	106.2	91.02	107.31	115.65	104.33	115.2	97.3	111.16	113.49	105.69	112.11	101.79	93.7	90.28	81.58	99.71	80.11	97.47	94.6	111.58	89.97	82.69	88.43	86.69	83.97	99.89	80.2	129.83	136.68	133.43	159.57	80.92	87.09	80.37	99.36	78.12	167.86	165.35	156.77	187.88	159.97	76.82	70.43	65.07	89.53	74.86
PFDN5	100.12	112.12	113.44	125.45	99.76	90.47	101.12	117.9	119.81	98.15	92.99	97.2	97.06	116.33	89.57	108.51	111.96	117.69	120.95	102.52	102.15	105.5	115.24	112.89	100.18	108.85	116.84	114.34	130.39	100.92	88.53	96.82	106.26	118.64	105.51	116.99	123.12	140.51	106.3	106.44	112.79	117.97	141.94	100.16	144.81	133.43	143.85	170.33	129.67
ERGIC1	100.02	87.09	90.92	114.99	97.78	95.19	80.86	84.49	109.42	88.65	87.26	77.44	83.55	111.43	89.22	98.64	88.06	91.96	112.1	94.97	99.71	86.2	118.01	88.32	96.52	99.37	91.95	95.6	115.24	92.86	87.03	73.44	77.41	94.45	94.68	88.21	96.85	108.68	86.94	63.68	56.26	60.83	60.41	58.68	89.45	88.98	90.6	95.94	72.4
PSMD8	99.65	94.43	85.94	99.37	95.36	93.51	85.87	88.38	97.9	105.86	93.09	86.27	82.17	94.22	90.82	107.12	103.61	94.03	107.09	109.27	113.24	103.5	104.34	99.74	101.57	112.23	106.49	101.11	110.5	107.92	122.43	109.51	106.83	114.61	109.9	101.97	96.56	117.42	98.61	151.19	116.86	134.92	140.64	137.57	91.82	85.28	82.6	103.92	83.16
MXRA7	99.6	96.59	93.52	85.2	100.82	102.54	97.18	100.24	84.25	109.15	101.74	90.59	92.56	83.87	102.21	103.08	96.96	97.27	88.07	107.62	108.74	94.61	83.34	95.33	109.94	104.9	94.15	94.79	85.96	103.68	108.38	88.22	88.44	81.37	96.4	94.72	89.2	88.15	100.3	117.56	91.82	96.65	91.53	119.93	114.29	90.87	95.61	97.49	115.2
SDC4	99.18	107.51	114.72	101.38	117.37	138.74	143	153.53	124.37	153.07	221.32	248.65	269.81	202.52	247.57	108.56	105.04	116.17	92.4	126.05	117.62	106.56	84.31	103.63	117.19	102.94	98.14	108.67	89.02	118.73	73.19	68.19	73.81	49.62	93.82	94.46	97.36	91.14	115.55	43.84	46.79	53.26	37.12	56.23	89.57	82.18	81.41	91.93	96.51
MAP4	99.16	101.55	103.18	101.73	105.46	103.19	101.84	96.91	93.27	99.49	95.73	98.53	97.82	96.46	108.17	101.76	102.6	103.43	101.28	102.8	95.66	92.78	89.67	89.75	97.04	102.57	107.66	107.81	102.07	108.72	90.83	92.63	91.51	87.19	119.96	118.96	118.79	117.43	128.24	101.5	107.75	99.35	91.99	109.02	137.52	135.14	124.76	133.4	134.13
CYBRD1	99.11	83.33	95.44	50.29	62.95	95.46	76.29	88.51	45.62	58.08	93.45	72.03	85.78	42.86	63.23	90.41	68.18	81.27	41.91	60.31	83.79	67.22	41.63	84.33	56.44	78.03	60.01	70.93	40.91	53.6	67.61	53.54	62.62	34.31	66	50.55	52.79	35.26	57.71	61.83	45.74	49.63	33.98	51.04	105.11	99.77	122.24	53.38	118.42
MTRNR2L6	99.06	96.25	88.16	103.37	90.9	103.9	86.48	88.24	104.01	82.02	101.79	79.59	97.96	105.01	73.87	98.51	94.56	105.51	97.43	90.21	107.13	96.72	106.78	120.31	113.62	80.43	72.17	79.25	75.23	69.16	121.21	112.97	119.55	129.32	71.48	74.94	69.04	87.44	73.93	97.23	123.19	110.86	120.15	90.54	92.34	88.17	93.92	101.76	84.85
TWIST2	98.98	94.51	106.23	81.95	87.2	117.34	103.11	116.37	86.65	115.3	152.04	186.25	210.31	138.56	168.15	99.71	91.11	103.23	92.65	83.86	199	252.43	295.38	245.43	218.44	96.34	75.19	90.11	77.12	73.1	143.38	116.02	139.09	149.66	121.89	104.57	118.31	93.03	86.92	83.62	70.61	71.03	89.8	86.22	114.47	136.5	158.37	95.81	96.04
PLOD3	98.93	105.32	101.39	101.35	110.77	93.03	99.13	97.43	97.12	107.6	85.84	100.37	93.19	97.35	92.69	93.21	105.74	102.71	109.67	114	94.43	107.47	103.32	101.27	110.38	101.12	106.69	101.67	106.29	107.75	94.58	103.35	100.3	106.14	89.13	100.21	96.31	102.21	97.87	95.22	102.78	104.95	109.51	103.06	87.31	91.71	94.33	97.29	98.9
ERH	98.87	92.48	83.95	91.93	82.06	92.68	93.1	77.8	97.51	86.44	92.29	84.46	84.97	92.64	84.63	106.43	100.52	94.95	92.78	97.4	105.09	96.82	106.1	87.64	90.33	113.59	111.07	102.21	102.31	93.29	102.89	97.85	93.22	108.53	110.73	118.81	108.37	116.29	104.84	133.97	114.16	114.86	125.95	106.62	83.29	69.64	66.77	83.42	64.61
FBL	98.71	88.22	66.51	86.97	82.21	90.22	85.35	73.83	84.09	82.03	96.08	82.86	66.32	84.2	79.08	98.61	94.5	81.35	90.55	85.13	91.16	85.56	87.23	74.23	76.24	104.52	105.89	98.91	94.02	95.04	87.64	78.25	77.54	74.11	115.96	108.75	102.81	112.24	90.75	79.49	67.8	64.35	71.47	64.43	74.92	65.84	52.51	72.88	54.5
CTNNA1	98.67	87.04	92.37	97.24	101.11	99.74	88.88	92.49	95.67	102.49	101.49	85.93	94.18	95.12	97.03	113.02	96.3	97.29	99.16	109.4	112.04	108	107.56	110.18	118.06	108.85	101.28	102.82	101.74	108.52	111.99	108.13	108.12	103.95	114.89	106.11	103.86	109.03	110.82	117.35	111.62	108.47	110.15	117.5	119.61	101.32	97.56	115.03	106.61
S100A13	98.62	94.18	99.8	117.88	101.87	92.77	85.81	103.18	113.32	100.82	85.73	83.3	87.58	111.75	92.7	98.93	85.76	109.58	119.67	101.9	94.44	81.85	116.91	96.38	93.53	92.49	89.47	102.98	107.76	98.85	87.22	75.35	88.14	98.97	93.59	83.62	92.06	108.46	97.29	77.62	55.64	68.39	84.22	89.79	118.05	112.51	112.25	125.72	112
GDI2	98.61	94.69	87.25	107.14	88.74	92.1	94.69	89.16	108.55	84.47	93.29	84.05	85.31	102.06	87.72	103.07	95.78	89.43	104.75	90.92	91.52	87.08	99.26	85.18	82.7	106.76	103	96.08	112.61	101.32	90.58	89.38	80.74	87.28	111.08	108.08	105.81	110.88	104.84	100.54	88.57	85.91	87.1	93.38	105.39	97.98	94.68	99.87	92.88
RARRES2	98.41	40.58	19.55	6.39	99.75	82.43	32.36	21.13	6.53	96.13	83.65	34.37	16.3	5.93	82.84	75.64	31.8	15.59	5.66	85.04	81.35	33.54	7.04	18.46	73.67	79.71	28.43	14.8	5.35	65.25	72.66	29.71	14.42	5.71	58.82	19.8	11.51	4.45	55.38	45.66	15.53	12.16	4.52	46	98.45	34.76	25.65	6.94	132.98
NDUFA11	98.25	98.73	92.07	93.74	106.34	82.1	87.86	96.09	98.25	105.45	88.14	92.76	85.66	88.42	88.25	89.04	95.53	93.2	104.59	108.59	86.41	102.24	98.16	94.91	93.9	96.63	99.9	97.82	94.17	96.43	87.65	91.04	88.44	95.28	101.68	103.57	106.12	116.76	99.65	82.94	79.6	91.64	98.13	89.44	106.41	104.62	106.03	117.48	104.76
MYADM	97.84	83.87	83.12	87.83	104.8	162.39	163.26	148.12	132.79	169.83	129.02	130.34	124.1	118.74	136.49	144.6	136.05	96.91	104.3	108.24	130.9	120.96	113.75	101.72	141	100.06	93.42	80.24	98.29	92.39	87.9	97.61	85.33	91.16	82.2	76.8	70.02	85.85	88.51	71.6	112.92	95.83	83.25	91.82	62.64	60.05	56.19	49.99	71.17
ELOVL1	97.71	101.66	102.84	119.38	100.82	87.13	95.02	94.1	109.9	97.68	80.5	85.25	80.62	110.09	88.97	86.43	89.11	85.81	109.67	82.58	82.44	81.57	97.33	82.31	72.74	90.91	94.26	90.01	111.67	87.69	90.83	92.8	91.44	101.65	86.81	90.98	93.15	113.51	81.77	98.88	89.4	104.41	98.29	112.84	72.68	79.16	83.13	95.62	81.1
TCP1	97.38	92.76	79.43	107.1	91.78	96.29	91.67	80.79	110.29	89.49	97.19	87.86	81.23	106.42	89.73	106.29	97.81	89.94	105.91	94.06	96.83	89.59	98.56	83.36	85.33	111.09	109.25	100.92	116.82	107	81.47	76.03	70.47	79.36	108.4	115.49	108.63	121.13	96.76	70.16	62.9	59.88	67.62	65.59	63.25	63.88	57.69	79.87	54.15
NFE2L1	97.34	97.3	97.86	94.98	96.02	90.24	85.22	83.84	85.48	77.55	84.21	81.01	81.25	84.43	75.34	82.59	73.57	82.2	84.02	76.31	75.37	71.23	82.46	74.34	76.3	80.39	77.73	81.97	80.41	81.02	136.82	142.53	150.65	169.51	77.94	72.32	74.47	75.23	79.26	188.98	192.32	190.03	222.71	204.88	120.47	106.01	100.84	102.94	111.95
CENPB	97.22	95.47	82.58	93.42	97.71	92.73	96.29	85.76	90.13	100.9	89.48	88.93	76.75	89.62	81.75	95.88	105.74	88.34	101.47	101.45	91.23	101.35	98.76	83.25	95.34	122.89	124.3	108.27	111.33	119.17	101.77	102.11	96.2	95.05	122.09	118.19	121.04	115.07	103.55	89.8	91.51	95.7	89.34	80.26	71.95	73.24	67.25	85.47	69.66
FGFR1	97.21	114.22	117.33	97.5	111.51	98.13	111.93	116.05	93.42	112.3	97.34	119	122.31	98.19	115.67	93.53	110.24	113.13	93.44	107.83	99.33	124.69	102.41	122.97	125.98	100.15	111.96	112.69	90.8	105.93	115.93	131.79	138.44	119.73	96.43	103.9	103.85	92.16	100.11	118.81	127.44	123.28	125.65	137.59	105.15	106.79	118.6	98.17	116.16
F3	97.16	20.41	16.77	16.33	58.38	222.99	96.03	93.94	49.91	161.56	316.07	141.76	161.86	97.43	281.33	146.3	36.58	18.95	15.23	50.17	87.05	25.11	17.07	24.15	54.78	71.67	15.11	16.61	12.07	44.78	48.35	15.31	17.1	18.08	74.31	11.28	13.81	8.99	30.31	52.7	20.09	25.44	17.83	48.51	29.13	3.3	3.23	3.39	11.55
LTBP1	96.88	68.69	79.2	40.23	60.26	95.56	70.13	75.83	37.46	59.12	95.99	67.34	74	37.56	58.78	107.31	69.96	79.73	35.4	61.98	92.16	63.21	35.4	71.66	62.58	101.24	69.34	83.75	34.47	65.04	99.52	71.49	79.95	43.69	111.19	73.02	80.62	29.64	68.98	126.01	77.1	75.84	47.35	96.38	135.02	92.16	98.33	43.31	76.05
MGAT1	96.74	94.49	91.1	103.77	100.55	100.42	97.85	96.33	105.95	107.33	89.77	91.46	87.57	98.85	97.54	90.16	99.83	96.84	111.76	102.46	100.49	106.4	109.07	104.95	107.16	100.89	97.72	98.54	108.22	97.82	89.3	85.98	84.42	87.12	87.43	87.78	91.63	97.73	81.06	77.83	79.2	86.83	82.34	75.52	82.57	78.88	82.87	83.69	74.28
NME4	96.73	100.04	101.82	115.42	149.08	79.68	89.99	91.95	106.49	147.32	75.49	83.57	85.89	101.46	135.39	80.89	97.1	102.35	117.15	150.8	75.4	91.05	104.08	86.62	126.12	102.27	109.96	110.55	112.5	153.55	67.23	70.31	76.95	80.16	113.85	114.66	125.94	128.76	163.42	46.61	43.88	53.43	52.95	83.71	121.52	137.5	135.73	159.89	169.14
CDC42EP1	96.63	82.3	72.43	60.22	99.25	102.13	99.35	79.38	75.62	114.11	90.83	83.81	71.13	69.65	94.7	66.4	66.58	56.54	55.1	78.19	48.26	51.14	39.51	43.06	56.11	90.44	83.57	65.84	61.46	83.16	119.4	118.79	108.2	95.92	82.98	72.14	69.72	60.51	75.34	149.84	146.17	146.87	125.88	145.62	55.69	49.95	45.1	42.72	59
RPN2	96.59	94.66	97.09	111.27	107.75	93.94	89.55	93.9	111.74	106.85	90.27	89.39	90.17	111.01	103.85	95.96	94.63	94.34	107.33	111.44	100.17	103.59	116.06	100.03	110.92	97.94	98.56	100.88	110.51	106.52	98.84	101.49	101.15	116.45	100.77	105.56	97.48	111.28	107.56	96.14	93.33	90.45	111.23	105.75	100.2	103.14	105.45	119.41	98.93
AKT1	96.48	100.75	91.91	98.05	101.49	92.43	96.71	85.2	98.01	101.49	87.92	94.9	80.66	94.06	88.78	101.06	111.96	100.16	108.17	112.97	107.1	118.01	108	102.44	107.68	113.48	128.09	112.46	114.79	124.78	98.88	111.78	108.38	102.18	114.3	126.22	121.58	126.42	113.01	77.6	86.47	83.83	81.68	79.75	76.29	83.25	76.65	88.89	76.37
COL8A1	96.36	65.72	64.49	98.11	54.32	92.47	61.39	56.4	89.92	48.47	91.92	60.24	60.99	97.86	54.71	91.54	65.2	62.23	90.84	49.94	98.91	83.1	188.64	90.79	95.23	100.4	66.26	65.87	88.01	58.61	132.29	127.87	142.89	245.61	140.86	79.56	67.83	92.34	63.84	151.32	121.5	113.96	209.6	118.94	119.27	60.71	57.29	103.66	49.19
PIEZO1	96.33	101.61	100.26	59.14	91.7	95.85	102.69	98.75	56.52	95.22	93.28	108.32	106.15	62.9	84.52	94.22	106.73	102.35	65.74	94.71	107.28	119.3	72.71	110.88	108.56	99.47	108.55	107.98	62.78	101.02	117.66	123.76	124.59	76.66	86.61	89.35	96.21	60.51	83.49	97.45	112.51	112.93	64.5	93.68	57.16	68.87	66.64	44.45	61.93
ACTR2	95.47	95.17	98.59	114.35	100.17	98.77	97.43	93.52	112.31	96.78	94.79	87.32	89.8	105.98	103.66	117.94	105.48	100.37	113.27	107.58	109.5	97.02	116.69	106.43	110.16	115.41	110.73	108.54	125.93	114	114.25	112.11	107.47	120.66	114.35	111.66	111.49	121.3	111.98	130.65	118.71	116.82	118.79	119.67	98.72	95.94	91.14	106.01	84.19
CYP1B1	95.43	84.79	89.82	26.63	84.67	118.93	102.54	97.03	39.46	104.98	156.4	136.24	129.05	80.13	154.92	73.56	65.65	75.18	20.2	88.17	91.21	91.45	53.98	98.53	118.4	83.61	57.21	62.13	18.67	75.54	85.76	49.07	56.31	46.08	85.74	44.5	43.52	20.68	52.82	115.93	78.37	70.16	75.95	121.6	64.54	44.13	48.33	38.01	39.05
PPP1R15A	95.33	95.53	84.3	114.45	96.03	137.75	130.77	108.94	150.71	115.3	226.02	203.34	163.82	248.31	182.73	109.33	105.45	89.47	112.28	82.25	157.6	146.38	161.34	131.24	123.11	85.28	82.97	80.6	106.89	72.04	376.31	389.86	395.87	514.98	79.23	70.49	77.99	98.2	66.05	536.08	530.37	551.37	642.62	513.83	60.58	53	48.72	63.92	56.16
HNRNPC	95.05	100.66	91.08	95.95	90.47	96.13	101.84	93.49	100.88	89.76	112.69	109.04	106.33	108.34	104.6	116.31	114.49	100.25	103.82	104.84	139.2	125.72	130.31	126.65	126.01	132.82	134.9	133.02	124.61	124.92	155.75	143.27	142.95	147.99	191.73	187.65	178.8	186.06	179.09	244.18	190.97	197.96	207.15	200.43	120.03	113.24	101.41	127.16	92.37
DDX5	95.02	100.72	93.56	105.5	94.35	119.43	120.3	119.25	124.51	119.22	125.72	118.34	126.6	126.29	127.97	87.38	80.56	73.38	88.27	73.19	80.8	76.44	83.27	79.66	72.14	93.36	94.06	90.81	105.28	83.31	88.67	94.2	90.65	88.12	100.05	100.63	94.99	107.69	100.12	127.83	118.76	116.81	133.88	129.38	103.45	98.18	98.52	106.75	92.42
PMP22	94.96	101.05	96.09	79.48	111.5	91.61	91.21	89.94	75.08	107.53	89.43	87.26	83.83	75.19	107.11	80.24	81.96	87.11	65.15	105.91	48.69	48.83	53.39	49	64.74	93.58	86.34	77.44	68.22	90.03	36.82	35.79	33.25	36	88.95	78.08	71.11	70.89	90.91	59.7	64.84	60.04	63.99	66.73	101.07	75.95	70.5	56.12	98.25
NDUFS5	94.92	116.84	115.82	141.93	110.24	89.12	115.05	120.21	141.15	115.62	82.89	107.89	111.05	131.19	112.21	84.83	124.9	122.74	139.3	115.83	92.65	118.69	135.87	123.88	106	95.54	129.54	127.86	137.19	108.28	84.25	109.95	108.97	130.75	100.08	133.66	141.8	165.56	123.15	72.17	83.28	100.31	114.87	92.2	115.58	142.05	139.96	178.87	115.36
MGST3	94.86	119.82	122.23	114.8	89.79	86.94	104.23	124.61	112.18	97.17	84.57	101.27	120.21	111.68	98.85	90.98	114.22	124.84	122.43	95.02	90.57	104.82	114.19	124.16	80.14	100.34	113.75	123.55	125.96	83.57	83.5	96	105.75	107.9	98.97	126.51	125.72	133.4	93.66	54.28	62.54	70.45	75.52	56.91	130.79	153.23	170.41	156.81	133.52
MAP7D1	94.85	82.07	82.67	88.25	93.83	99.3	87.97	88.71	89.8	99.2	93.82	90.56	89.96	95.92	101	86.69	85.49	80.94	93.5	96.7	102.63	96.12	104.76	89.85	98.73	96.41	88.86	92.66	100.71	100.06	110.13	95.45	98.62	87.95	95.16	89.76	94.65	90.74	95.22	85.41	91.66	94.83	81.28	94.28	69.89	75.06	72.04	77.31	76.48
CDH11	94.79	83.85	77.18	58.3	104.67	91.52	81.57	77.39	56.08	96.71	92.24	89.65	87.45	55.21	102.49	97.24	88.35	86.68	53.04	109.21	99.99	83.13	54.54	83.79	108.99	90.32	74.37	67.52	48.17	101.33	85.71	65.09	58.14	46.61	93.99	75.29	67.91	46.48	95.03	48.86	49.79	44.23	31.19	55.82	106.74	98	88.82	57.73	101.96
ARPC4	94.57	86.85	85.15	105.68	92.17	83.34	83.23	90.49	106.5	89.87	78.55	77.35	75.85	99.53	86.3	106.05	102.68	94.56	113.83	98.01	107.2	101.12	111.93	101.18	102.35	109.07	100.95	97.71	123.14	111.75	89.46	83.51	85.98	91.22	93.1	94.32	94.51	120.23	94.89	61.26	57.43	67.04	69.86	71.43	80.15	78.9	82.28	90.44	74.17
SPHK1	94.52	83.69	66.85	80.81	75.77	135.26	144.6	136.72	126.5	149.86	141.26	158.92	141.64	138.5	135.65	135.97	148.13	88.49	109.35	97.4	187.59	215.82	157.53	180.45	180	97.35	101.78	83.36	96.22	85.17	126.89	150.27	134.52	108.15	56.99	63.86	68.6	57.99	40.84	69.24	73.95	82.79	69.99	60.79	19.76	18.02	16.17	18.67	16.66
KPNA2	94.47	93.43	81.92	100.77	131.24	104.06	104.96	94.68	121.37	147.34	102.74	97.25	90.63	117.28	132.97	271.93	239.35	188.4	241.15	221.8	247.66	226.43	246.25	198.51	246.67	254.45	222.45	182.58	222.28	156.17	281.53	262.57	215.32	255.6	203.09	213.24	205.9	208.34	145.48	151.89	176.05	155.17	134.87	87.89	46.86	45.05	37.74	66.16	28.54
HNRNPD	94.41	88.5	76.36	83.4	86.04	94.02	94.24	75.25	91.19	81.44	90.78	85.04	73.12	83	83.93	93.19	104.17	84.84	92.64	89.89	82.55	74.97	79.47	65.87	74.13	96.23	103.58	93.65	98.79	99.63	96.71	90.74	86.16	84.28	100	104.95	99.76	105.03	90.85	93.54	93.92	89.3	81.49	78.28	60.29	58.96	46.88	68.18	53.52
RAB34	94.34	87.86	88.13	97.57	97.54	83.18	82.15	84.59	93.27	94.84	86.25	86.42	78.59	96.66	81.19	86.62	88.97	87.72	103.67	94.02	82.98	89.57	91.01	83.04	80.95	94.51	94.31	89.42	98.39	101.84	69.97	73.6	71.63	76.16	108.39	100.13	99.83	109.41	113.21	60.19	58.29	62.57	66.98	64.92	112	103.63	99.51	120.21	110.69
CD276	94.26	109.01	109.26	101.27	115.51	93.46	107.63	112.04	100.88	117.63	95.82	114.83	121.08	111.04	117.09	82.47	99.01	105.4	98.11	108.73	95.16	107.25	99.29	115.14	117.05	80.3	91.43	95.48	91.76	97.72	72.94	75.84	80.02	77.08	80.88	86.84	87.62	87.02	102.93	61.61	64.35	71.1	65.28	88.38	99.99	104.44	112.86	95.29	130.91
SAE1	94.17	94.87	84.2	98.98	96.22	92.43	92.27	83.71	100.31	94.62	89.98	88.26	75.34	95.51	93.06	108.43	103.79	93.65	106.56	105.52	94.26	92.42	97.25	80.27	87.2	115.25	118.43	109.14	116.33	105.39	106.81	108.39	104.01	107.01	109.5	111.67	114.07	112.67	100.34	86.71	91.71	94.28	83.52	71.23	61.21	63.94	58.95	77.63	52.34
CSRP1	93.99	85.67	82.18	192.68	114.95	101.06	92.47	89.67	210.73	126.32	104.2	92.36	88.26	221.5	135.43	112.49	93.69	94.93	210.37	123.41	103.32	84.41	203.67	86.8	115.06	109.47	89.25	91.32	210.98	120.96	82.12	66.08	68.25	167.78	84.29	80.29	92.33	185.38	90.62	68.52	58.24	66.95	129.47	79.88	70.78	71.67	68.88	154.67	67.33
PLOD1	93.87	88.8	94.75	102.05	111.34	85.1	82.15	89.34	97.05	101.63	80.15	78.43	86.27	94.92	91.11	84.85	82.79	96.16	96.24	103.03	88.82	83.01	95.69	90.49	101.72	86.1	85.43	92.72	92.29	101.59	79.04	73.47	82.22	84.19	82.59	81.37	90.16	91.21	93.09	47.3	39.47	47.31	50.19	60.36	96.54	100.11	103.79	100.53	104.61
PTTG1IP	93.85	98.47	97.63	106.64	110.52	90.89	95.45	96.27	104.24	108.73	87.56	90.54	94.04	99.18	96.8	95.94	101.65	99.48	116.9	118.54	97.91	106.56	107.84	98.52	114.87	102.58	108.76	107.26	118.86	116.9	96.87	109.23	107.47	116.31	108.97	114.56	118.5	124.73	123.03	94.14	108.77	112.48	118.26	103.63	98.53	106.53	109.22	105.55	117.52
RPL22	93.51	99.74	91.73	100.4	79.11	90.14	94.17	90.3	98.36	76.67	91.36	83.16	86.42	91.18	80.95	96.89	90.72	90.93	90.77	82.69	91.49	83.77	87.85	86.6	72.53	93.75	90.64	89.34	95.99	74.55	80.17	78.65	78.57	86.69	93.09	95.45	92.11	99.29	86.99	105.57	95.27	95.64	105.9	91.59	115.58	109.49	112.64	115.29	93.05
DAP	93.46	83.16	82.45	116.5	96.92	86.33	84.3	81.56	114.16	97.26	82.86	78.38	76.41	111.75	84.11	88.34	80.53	84.98	112.22	91.85	92.91	83.9	112.64	88.1	97.91	92.96	86.71	86.1	109.36	99.35	105.41	97.38	91.73	119.75	81.29	79.6	80.01	102.97	84.71	99.48	91.91	90.55	119.44	95.89	95.95	80.55	84.04	111.23	90.63
GBA	93.37	99.8	114.5	111.77	81.41	82.91	90.94	105.37	106.57	74.17	78.9	86.29	99.36	101.05	72.21	85.21	90.76	110.98	115.16	76.49	85.12	97.69	117.69	109.39	76.8	81.06	88.9	105.42	111.88	71.4	84.61	104.11	117.18	140.61	89.38	88.01	94.84	111.14	83.44	122.7	127.96	133.85	185.46	119.05	116.11	113.44	121.32	122.64	111.72
PRDX2	93.32	91.73	86.49	116.5	101.91	76.63	78.92	87.69	107.62	93.82	73.79	78.91	81.32	103.96	82.33	75.28	78.38	93.01	122.37	89.58	87.05	84.47	114.45	93.09	84.02	81.45	87.63	94.1	112.56	95.74	79.77	82.71	90.79	109.31	91.14	88.56	95.32	128.12	90.94	74.68	66.74	76.6	108.65	83.43	109.62	107.47	108.03	139.02	102.39
MME	93.3	179.88	178.97	239.21	132.27	89.65	167.67	163.61	226.94	115.46	91.88	163.5	171.35	221.22	132.5	97.83	178.26	186.4	229.66	133.44	93.1	172.17	242.08	178.9	132.8	86.41	172.97	180	222.65	116.04	130.56	221.33	222.89	298.48	101.03	201.6	184.33	251.44	140.73	294.48	384.09	352.32	448.73	365.34	105.99	203.64	207.71	291.91	164.79
P4HA2	93.23	105.64	104.47	79.89	94.33	88.23	106.11	110.94	84.28	95.57	87.25	104.32	109.96	85.27	93.3	90.9	113.42	113.48	79.61	88.04	115.9	144.55	97.31	147.07	118.82	79.21	98.96	104.84	69.5	84.43	118.28	144.82	143.31	84.48	59.4	81.95	84.36	56.18	66.51	64.95	83.65	104.34	51.99	75.8	69.78	76.33	80.82	60.06	64.9
NDUFB2	93.09	102.73	99.3	115.87	99.04	75.37	97.46	105.4	119.2	98.87	80.83	93.72	93.2	107.89	85.18	94.48	104.65	105.47	125.39	99.15	102.12	104.8	112.55	102.94	87.71	102.13	110.91	114.21	119.56	98.61	93.37	96.72	106.13	112.25	106.64	113.66	121.17	131.45	98.63	90.81	70.08	95.54	114.66	79.57	110	111.07	114.94	142.61	95.56
CERCAM	92.91	88.47	93.35	72.15	107.43	85.51	81.33	86.39	69.91	97.18	83.52	78.06	83.07	66.67	87.01	78.83	78.24	90.45	71.28	103.74	83.67	78.06	66.11	83.63	91.67	81.1	73.66	84	65.93	90.49	76.26	66.36	74	58.33	64.88	62.59	68.67	58.68	80.76	50.08	39.86	53.49	44.81	56.61	86.87	83.55	95.86	76.04	104.66
RALY	92.65	94.8	81.47	92.92	97.55	84.55	91.81	86.8	98.79	100.22	83.3	87.1	79.27	90.42	96.13	93.81	102.52	88.94	110.35	100.2	94.45	103.4	102.39	86.06	89.49	100.76	104.28	94.3	108.68	105.4	90.97	97.11	96.59	96.41	93	94.05	101.11	106.11	89.48	104.02	101.4	112.2	111.77	113.23	75.52	81.42	80.18	90.38	84.98
KHSRP	92.62	79.66	72.65	79.76	76.33	95.45	84.93	72.92	82.83	83.09	88.82	83.62	74.1	81.93	80.27	90.5	91.42	78.33	88.76	84.35	89.83	88.66	85.91	72.8	84.58	104.57	95.48	91.34	93.75	107.18	88.63	81.45	74.5	76.7	105.05	94.61	98.46	93.87	95.54	71.99	71.1	70.14	67.83	64.16	63.58	58.79	53.79	65.85	61.48
RGMB	92.59	90.16	91.89	111.21	103.52	109.13	128.07	135.62	150.89	135.41	84.78	86.04	85.46	111.15	101.38	114.19	100.78	86.99	96.4	103.05	88.56	93.89	79.72	93.14	89.72	106.29	86.9	84.13	99.86	113.18	120.06	112.75	110.22	113.65	87.33	81.11	81.25	81.49	83.37	114.46	94.06	94.51	81.29	116.93	42.72	45.18	52.7	42.2	46.24
OS9	92.44	103.83	104.53	101.16	101.44	87.37	96.49	97.04	95.52	94.13	83.56	93.25	97.1	92.09	92.91	86.34	98.93	107.69	94.33	100.55	93.49	97.49	103.03	103.57	105.55	85.8	92.72	102.03	93.62	87.78	92.67	94.72	99.95	105.89	75.39	84.88	88.17	88.6	88.13	83.47	90.83	90.77	107.6	92.76	103.77	110.75	116.51	107.86	120.16
AKAP2	92.42	80.48	76.36	133.51	88.06	116.44	103.72	98.29	155.03	102.84	149.75	148.61	158.64	206.02	155.25	93.66	86.67	75.56	118.09	85.27	117.19	102.58	147.38	104.99	129.33	89.26	84.34	84.82	136.5	92.38	111.9	103.08	109.82	188.53	89.94	93.97	97.99	145.63	94.01	231.89	168.46	166.62	262.75	259.92	51.4	46.88	48.18	87.46	57.58
EVA1B	92.28	94.73	97.61	89.67	108.67	92.68	87.92	97.48	87.59	114.3	76.64	87.17	79.02	76.28	85.86	91.34	112.4	95.75	105.97	115.29	99.29	102.04	93.24	93.74	91.06	108.71	101.27	98.05	104.54	104.69	99.88	91.92	96.29	95.37	98.15	88.27	101.32	86.63	96.71	86.32	86.23	107.12	97.42	91.99	98.84	115.73	131.5	92.3	132.02
MFAP4	92.25	78.3	50.6	19.86	39.78	83.1	74.71	45.84	19.37	35.54	78.71	72.87	42.53	18.73	36.2	72.38	63.19	39.98	18.05	33.15	70.6	63.68	16.28	42.16	30	64.5	57.49	35.19	14.78	27.16	60.66	55.56	34.42	14.23	39.18	34.94	23.1	9.06	20.75	35.94	32.53	21.92	9.82	16.49	82.82	63.07	61.69	21.09	59.55
IMPDH2	92.23	79.56	71.53	78.26	80.36	78.48	70.74	69.52	73.99	70.19	80.53	71.72	64.01	70.9	61.63	71.66	66.6	63.78	73.33	63.28	54.17	48.18	57.26	43.89	46.81	80.18	76.98	74.93	81.81	80.19	53.21	44.68	47.37	48.21	103.77	105.52	93.67	109.22	86.48	57.74	44.17	45.8	53.96	56.1	90.48	78.62	72.49	99.15	74.17
PRPS1	92.23	71.45	55.33	60.31	79.27	83.13	69.47	55.48	62.32	70.81	76.27	56.45	46.29	51.65	67.93	52.82	44.7	36.56	44.69	45.09	27.56	20.64	20.84	17.04	20.52	57.38	46.56	38.94	41.76	46.6	20.35	19.09	17.62	15.97	35.15	30.65	31.11	31.82	27.12	12.19	11.76	12.32	10.92	11.91	11.58	10.46	8.26	12.41	10.01
COMT	92.21	94.36	93.93	94.64	103.19	79.1	87.41	93.6	88.7	101.25	79.33	91.99	89.93	83.67	79.93	77.77	85.51	93.48	92.61	96.21	79.35	92.19	83.71	94.61	89.7	74.08	80.86	87.92	83.21	86.85	79.63	84.37	84.45	91.77	72.74	72.89	78.6	87.17	84.63	94.95	99.37	103.82	115.92	122.28	108.08	96.19	105.35	115.76	123.75
ATP5G2	92.2	98.98	97.19	106.37	93.99	85.04	91.98	89.07	97.36	86.11	80.6	82.85	81.14	94.3	85.84	98.51	95.59	102.77	110.73	97.42	82.75	86.95	100.06	83.13	85.87	98.96	107.93	108.07	111.74	96.68	88.3	83.4	90.62	99.08	118.24	126.93	127.59	148	118.95	108.24	100.5	98	122.32	103.32	135.98	141.48	134.73	147.6	119.91
TRAPPC1	92.06	88.16	97.44	103.42	100.12	74.5	80.66	94.85	101.25	90.67	72.11	79.2	80.15	96.12	96.39	89.06	91.84	105.44	116.44	102.26	84.03	85.49	95.63	92.27	90.08	93.58	98.91	107.02	118.42	100.29	73.32	72	79.9	88.68	109.63	112.74	116.42	128.9	120.09	54.47	54.23	60.7	66.75	57.87	124.55	127.56	132.84	146.25	120.39
CLTC	91.84	96.89	101.82	123.29	95.72	93.97	98.1	101.43	128.52	92.82	90.53	94.61	99.84	119.26	93.55	105.86	109.07	110.38	132.98	104.42	98.11	101.76	121.95	110.34	106.8	100.18	115.6	115.72	138.35	116.3	103.8	110.46	109.2	114.51	107.24	124.91	124.54	136.01	120.92	109.57	114.14	108.57	107.3	112.14	100.5	110.46	106.03	126.99	99.55
PDIA4	91.74	90	86.3	116.23	95.96	84.83	83.55	79.51	105.94	85.88	83.4	79.89	76.5	104	83.9	85.64	82.64	79.33	99.33	90.05	113.74	100.49	142.02	100.27	128.07	88.7	85.59	83.2	91.51	90.33	116.61	87.9	91.31	115.6	84.43	80.32	77.94	90.81	81.23	66.4	44.52	47.63	57.16	60.03	70.4	70.09	63.28	98.22	58.14
MORF4L2	91.65	96.59	91.38	105.61	99.3	93.99	99.32	95.86	111.17	100.94	94.93	90.89	92.78	106.1	104.35	100.54	95.55	95.21	98.71	104.84	97.96	92.49	98.81	99.64	98.75	110.73	105.09	102.47	108.78	99.85	102.24	97.04	85.97	88.25	109.02	110.42	105.84	111.47	105.34	120.43	102.19	104.8	113.7	100.51	83.08	82.5	78.36	96.22	71.89
TUFM	91.59	88.95	88.44	105.58	94.54	83.87	85.64	83.28	101.3	91.47	78.79	85.91	77.23	100.51	77.27	89.81	89.64	90.42	113.7	95.12	83.61	86.65	102.46	78.18	80.53	98.22	100.21	97.42	114.91	101.98	85.74	87.14	86.42	103.7	103.94	105.38	109.05	121.49	99.96	110.8	98.49	104.34	136.57	104.84	90.89	89.78	87.05	117.25	83.19
CDC42	91.41	88.25	85.85	92.02	85.3	93.25	93.3	91.82	99.94	88.69	97.04	90.18	88.71	98.53	97.36	105.85	100.78	89.37	91.05	97.56	113.46	104.05	103.88	105.43	105.09	112.73	106.18	94.62	104	101.31	103.95	96.44	96.09	90.81	106.41	104.1	102.54	105.43	101.21	96.04	82.88	86.72	71.29	85.58	88.3	83.16	80.88	86.59	76.55
DAB2	91.11	100	98.19	86.44	87.11	98.87	118.38	111.9	96.07	86.47	89.21	99.78	101.4	85.49	79.79	83.23	106.88	90.57	81.73	83.46	52.71	75.21	53.41	78.15	59.04	78.03	81.18	78.99	82.73	71.65	87.04	121.26	120.59	103.08	85.18	81.06	77.61	84.25	88.24	156.19	178.77	179.93	158.53	196.2	112.18	91.77	88.5	66.63	105.73
SIGMAR1	91.04	85.9	80.2	93.31	90.91	85.36	81.63	76.8	85.68	84.88	80.66	77.08	67.55	82.22	75.35	84.75	91.57	80.86	91.27	89.01	80.45	76.21	83.21	67.19	70.86	92.7	87.71	86.9	99.57	92.96	69.72	64.1	65.3	75.93	82.25	79.33	83.88	96.02	79.57	69.75	58.2	61.41	71.24	68.94	52.66	50.68	48.39	68.21	52.7
MRPS24	91	83.19	80.24	91.2	94.03	82.86	82.04	89.7	86.48	93.83	103.79	115.59	104.08	112.58	102.07	83.46	88.81	90.46	97.87	94.64	122.99	123.74	124.43	131.01	116.56	101.57	99.07	106.49	100.38	99.76	120.68	118.57	128.86	135.64	117.8	109.23	119.41	121.64	105.94	137.53	110.38	134.64	147.42	125.45	104.75	111.55	115.85	129.86	92.87
SNRNP70	90.95	89.71	82.8	87.73	92.51	85.56	87.37	78.3	87.9	97.3	82.68	80.59	73.76	82.25	85.35	109.52	119.63	107.29	115.84	118.66	114.38	113.71	106.25	102.44	103.64	120.3	112.66	112.44	114.19	116.67	97.03	87.2	84.89	88.42	110.43	93.1	94.63	107.8	97.69	65.44	62.73	67.81	67.08	57.9	83.44	78.8	79.01	83.1	87.16
NDUFB7	90.54	99.18	86.9	102.8	93.54	79.43	82.88	94.59	103.91	95.73	75.99	80.94	86.09	95.34	74.96	83.83	100.21	99.66	117.72	100.92	82.86	90.87	102.64	92.61	90.35	97.99	103.25	101.9	105.86	101.94	82.77	89.24	85.72	102.62	99.73	111.2	117.41	137.95	104.76	72.06	69.98	74.89	95.69	72.74	103.45	116.9	106.36	152.62	105.66
TPP1	90.5	90.7	102.87	101.99	74.22	87.54	79.49	88.95	89.56	66.56	83.76	74.99	86.47	88.77	69.31	78.83	75.56	92.02	89.44	69.41	74.94	74.08	89.4	89.11	69.43	69.06	67.22	77	84.49	58.82	68.37	67.5	77.48	96.98	68.9	67.33	70.9	84.81	71.32	74.21	85.39	78.77	114.94	77.78	121.71	109.23	120.69	118.86	124.18
MAP2K2	90.47	93.03	89.11	95.97	95.84	79.58	83.14	87.34	94.44	92.27	79.02	91.29	95.64	95.34	91.4	82.66	92.96	96.69	110.84	98.59	100.87	112.08	122.15	110.2	99.38	96.55	96.55	94.58	108.37	94.61	95.38	92.29	98.72	116.39	101.48	95	101.53	109.85	100.66	91.63	90.5	95.31	113.04	93.8	111.56	113.57	116.44	125	125.1
TMEM47	90.24	74.9	64.81	58.56	82.13	85.44	67.85	61.44	54.89	72.81	86.07	65.36	62.91	51.3	74.2	73	64	57.73	58.85	69.02	58.61	48.57	38.37	46.53	51.36	70.49	57.3	50.8	57.39	72.28	42.27	38.22	33.88	31.29	94.97	62.67	56.89	60.3	82.04	44.68	45.49	49.08	31.7	56.02	68.66	46.14	44.83	35.71	56.17
SF3B2	90.2	86.97	80.04	88.64	83.38	93.77	87.6	83.3	89.39	85.25	88.45	85.3	81.96	88.1	82.05	92.03	87.27	85.96	90.66	85.25	85.61	80.9	84.94	79.7	79.92	91.61	89.09	87.37	90.64	92.68	84.99	77.51	81.77	81.95	90.37	89.86	87.52	97.55	85.41	98.03	97.06	90.08	103.98	94.57	75.49	77.5	70.66	83	68.83
COX5B	89.83	102.89	90.22	97.45	95.62	78.49	80.44	98.35	92.96	104.08	87.88	92.54	80.96	85.9	86.11	85.5	96.96	99.35	107.8	95.91	88.97	94.66	94.47	89.38	89.33	91.86	89.36	87.73	108.71	93.26	84.22	82.57	85.67	105.8	92.59	106.52	109.96	112.18	97.54	78.43	74.93	87.23	106.03	92.28	121.01	126.11	129.62	141.24	118.1
HSPG2	89.74	70.9	75.74	50.48	86.13	83.16	64.93	64.6	44.37	75.89	77.59	66.57	71.44	44.21	73.48	72.79	61.64	71.43	46.75	77.43	74.35	62.88	43.93	65.53	86.63	69.21	60.43	63.36	40.59	79.91	64.68	49.11	53.3	33.65	68.22	54.01	57.43	37.02	74.16	51.3	39.15	43.43	27.31	54.48	90.32	71.29	67.02	52.75	99.91
CUTA	89.71	105.94	107.87	132.32	102.62	86.55	97.43	106.23	119.54	96.98	84.74	95.37	96.11	117.01	93.63	93.1	107.29	115.89	140.9	109.06	84.04	99.96	125.75	99.22	93.63	107.34	111	122.58	135.37	108.65	77.04	84.46	96.06	104.9	136.42	137.67	144.7	176.79	133.58	93	86.55	93.03	128.4	97.79	140.07	140.9	131.16	181.6	120.5
XRCC5	89.54	84.3	75.82	92.85	82.39	92.12	81.75	75.88	90.88	79.47	88.07	76.12	71.75	88.41	82.48	104.97	93.34	85.71	97.6	84.79	99.16	92.66	95.56	87.45	84.25	98.66	93.07	91.28	98.88	91.13	83.88	79.08	68.65	71.93	97.61	102.39	99.66	101.93	87.44	60.25	49.34	47.74	51.18	48.18	61.26	61.97	57.81	76.96	49.28
PLIN3	89.5	102.1	119.92	136.57	95.97	78.76	101.39	118.82	135.49	101.2	73.8	93.1	103.24	122	80.61	108.23	122.85	128.75	158.58	119.99	92.71	110.16	133.42	109.14	104.99	124.15	137.88	137.57	163.05	125.08	99.86	105.47	101.5	112.83	131.19	151.04	147.43	162.48	134.24	77.16	91.57	94.24	98.92	75.18	116.09	155.79	136.58	150.01	105.79
RHOB	89.09	53.39	45.88	45.73	64.34	183.07	139.24	127.17	88.48	160.21	192.16	139.48	123.76	80.41	121.43	91.77	54.6	44.28	47.56	60.43	99.71	88.33	51.41	73.7	67.51	64.83	52.89	52.71	45.36	50.26	82.46	59.31	54.59	48.46	43.32	40	45.42	35.22	38.91	37.19	39.27	42.58	43.55	45	28.06	20.67	19.78	27.13	23.76
COLGALT1	88.89	74.13	69.65	73.59	70.63	81.22	69.55	67.72	66.22	67.71	79.5	71.3	68.77	67.66	66.49	74.97	72.39	69.14	69.81	72.55	70.98	69.45	59.49	64.23	69.7	80.24	74	70.48	70.83	80.13	73.14	67.3	68.33	65.2	62.15	62.54	58.83	61.03	58.68	69.3	64.63	66.4	63.05	60.78	50.57	46.65	43.93	48.93	43.85
GREM2	88.28	46.7	53.71	32	81.47	88.2	51.25	51.98	32.76	77.88	80.5	41.5	43.61	27.12	73.39	72.23	45.89	51.26	31.84	84.56	31.35	15.02	12.79	17.24	32.25	73.24	41.32	42.64	26.76	75.22	16.37	5.56	7.64	5.52	86.47	36.52	41	25.28	70.21	11.87	2.35	3.5	2.53	11.78	86.36	34.46	36.2	34.66	46.03
PXDN	87.81	63.8	67.83	83.67	94.84	88.81	63.67	64.63	80.43	89.94	82.98	60.98	63.01	79.56	83.58	82.9	60.51	63.13	78.77	89.58	78.96	64.18	79.12	65.76	96.93	78.28	57.64	59.14	69.06	84.94	93.34	83.14	85.45	92.1	70.2	51.42	51.16	58.91	73.17	115.43	113.48	109.35	127.76	139.88	75.01	46.41	44.87	73.44	82.68
HMGB1	87.57	86.87	75.39	82.78	74.79	90.78	85.61	74.1	84.97	73.35	89.61	76.14	71.25	79	77.24	118.58	109.06	90.66	94.82	93.82	108.09	96.1	95.68	84.1	89.43	119.78	120.67	107.23	105.09	100.74	114.66	110.86	96.94	96.53	119.31	124.75	108.8	111.96	101.16	107.26	106.04	89.85	80.85	73.01	61.8	56.96	45.94	63.76	36.8
SHISA5	87.49	92.28	96.87	91.53	91.33	83.15	83.69	88.21	87.17	84.19	75.56	75.76	79.89	82.46	75.85	85.05	92.22	97.53	94.97	93.14	79.51	77.92	89.24	89.57	84.1	93.36	96.18	102.89	99.99	90.71	92.03	82.28	95.12	107.6	98.88	108.84	116.6	120.71	101.11	106.75	107.05	119.12	130.98	104	108.97	107.63	115.33	122.31	104.22
CITED2	87.44	41.5	39.72	49.86	102.57	53.98	24.98	30.32	36.96	63.73	53.11	25.07	23.55	25.89	40.13	88.68	43.73	39.84	54.75	88.91	67.93	43.62	37.94	44.92	64.82	79.96	37.6	41.08	58	88.95	61.09	39.47	45.45	58.99	90.7	38.63	48.22	52.17	80.17	207.4	136.38	164.22	155.74	212.01	81.32	47.55	50.93	52.35	64.99
STT3A	87.18	87.73	81.73	91.12	81.6	81.96	81.54	75.01	85.24	78.93	78.03	77.71	72.93	81.3	78.92	88.17	82.83	81.74	83.45	79.12	90.84	87.98	90.34	86.12	84.01	84.73	84.32	83.82	83.93	80.27	93.15	90.15	87.5	91.46	84.03	85.68	80.94	85.77	81.84	102.66	94.24	90	91.71	91.9	76.07	69.78	65.29	77.11	66.38
AURKAIP1	87.04	89.07	78.41	88.91	93.82	81.79	75.63	77.61	90.34	99.01	73.09	71.12	66.56	85.11	82.76	91.75	92.33	89.96	118.05	106.49	89.04	90.57	107.2	85.05	88.7	112.92	105.12	103.96	116.45	114.76	91.73	87.8	85.75	100.04	112.6	103.65	117.1	124.58	103.38	78.82	68.04	84.06	98.32	75.78	70.66	73	70.46	101.67	63.74
RBMX	86.76	81.16	74.14	77.28	81.34	86.9	80.19	66.91	81.83	72.74	84.63	73.14	66.71	82.56	68.91	92.47	83.29	74.74	80.34	77.54	76.33	69.79	70.56	63.41	65.57	102.22	96.03	89.16	91.29	87.05	88.95	78.78	72.9	79.09	87.47	89.68	83.72	86.8	76.82	95.54	78.16	72.47	75.25	68.26	55.78	51.46	46.13	60.82	44.71
METRNL	86.53	100.31	101.11	93.36	112.68	106.57	126.69	142.71	106.68	153.52	121.9	148.7	152.84	122.06	157.8	78.19	90.73	75.37	83.39	78.08	129.76	133.33	171.44	112.86	139.75	79.04	83.2	88.51	82.8	78.26	112.27	111.73	114.84	154.51	78.78	88.73	98.67	95.24	86.65	106.16	123.73	135.16	145.7	133.86	92.36	97.92	102.26	114.06	110.69
HNRNPM	86.45	84.6	73.95	82.43	87.67	91.05	87.71	74.43	87.21	94.6	86.89	83.26	74.05	90.71	86.61	103.03	104.81	89.13	100.89	110.78	99.72	103.77	96.49	84.1	99.53	120.94	121.46	109.93	113.11	115.08	111.14	109.45	101.33	97.46	141.15	135.34	128.61	132.09	130.94	136.95	127	110.03	121.49	119.77	105.76	96.46	80.64	106.83	82.86
SBDS	86.37	87.56	78.67	96.69	80.15	94.13	90.01	88.29	95.44	83.06	89.35	85.82	83.33	91.95	82.38	103.03	97.74	88.49	95.52	91.92	102.86	100.56	100.54	97.98	91.25	112.08	102.86	92.65	108.53	92.83	111.4	119.3	110.99	109.88	85.37	86.77	87.23	94.6	75.29	111.64	93.96	108.88	100.32	110.19	63.79	58.75	59.51	68.47	54.15
TFDP1	86.26	83.49	71.98	77.45	74.04	84.02	83.95	69.69	76.98	72.04	79.4	77.44	67.35	77.24	71.45	87.71	88.52	79.6	76.14	75.6	81.89	86.14	78.26	73.15	69.86	88.94	100.64	90.68	80.91	88.85	69.79	77.56	72.94	60.46	83.44	96.62	94.2	83.73	74.77	41.11	46.93	43.96	31	37.66	39.14	43.9	42.33	48.81	34.79
PPP1CA	86.22	88.63	84.44	95.38	92.02	80.2	86.91	89.4	100.88	96.52	75.08	80.38	78.54	94.25	83.33	94.63	105.47	96.84	112.6	103.73	99.7	107.54	112.28	99.02	103.83	106.52	110.89	107.96	117.03	105.23	97.95	106.35	99.98	111.06	108.49	107.8	110.38	125.36	108.5	81.76	79.89	89.79	88.9	85.31	85.22	90.31	84.17	102.86	82.78
TMEM119	86.02	91.41	117.58	99.73	104.87	88.7	93.23	122.61	95.86	112.73	79.81	98.41	123.32	90.34	117.21	83.83	89.21	121.39	94.15	110.62	71.94	98.13	81.88	119.32	96.83	77.5	77.87	113.57	82.8	90.48	57.45	70.53	105.03	61.33	118.04	107.4	117.11	102.32	138.92	50.14	55.18	69.95	54.66	101.35	171.57	217.84	237.42	209.87	188.56
HLA-E	85.97	117.79	130.64	135.99	90.31	81.17	103.06	127.69	128.84	88.13	81.54	114.27	125.62	138.78	97.18	86.37	109.52	126.41	142.7	92.2	113.03	144.05	173.8	158.97	112.7	83.93	110.02	120.49	133.01	85.95	109.1	139.27	158.42	173.56	80.49	102.73	113.55	123.26	84.07	103.27	120.62	143.51	170.59	102.85	107.48	133.05	149.25	142.91	116.55
MRPL41	85.83	87.87	83.08	83.29	85.14	70.95	70.35	78.87	83.72	87.97	72.58	77.24	61.92	78.01	63.96	81.02	90.51	83.37	106.66	87.52	82.21	92.67	87.56	77.39	71.48	103.03	102.58	94.03	109.36	96.68	88.35	83.75	83.57	93.21	96.99	100.71	110.18	107.62	87.24	63.2	58.45	78	77.84	64.15	74.26	80.4	78.97	100.78	78.2
NDUFS6	85.81	86.11	80.7	88.02	79.83	74.87	77.16	80.69	90.22	90.09	66.78	79.48	71.43	87.65	79.14	83.91	98.84	84.85	115.03	97.44	84.37	87.81	99.12	82.38	82.16	94.7	93.48	91.41	112.37	84.87	85.07	84.96	82.44	103.04	107.05	105.14	109.36	130.76	96.18	77.18	64.89	75.07	81.37	65.2	80.86	83.72	90.59	120.66	69.4
ARL2	85.8	91.91	88.75	85.33	97.5	75.85	87.75	89.86	80.43	90.79	72.56	79.11	83.7	78.85	92.97	80.86	94.4	96.82	90.95	95.27	82.1	91.63	89.52	91.36	81.64	93.39	99.26	111.86	88.05	93.55	87.65	92.55	103.66	90.53	97.87	101.29	120.65	99.37	101.53	88.24	81.43	103.01	99.11	97.13	106.26	111.93	117.71	113.79	100.03
TCEAL9	85.72	91.89	88.64	98.32	73.34	84.17	83.08	77.45	97.81	67.08	85.4	74.65	78.6	95.81	73.51	81.97	77.52	84.03	82.81	66.64	80.84	81.18	96.58	84.98	70.77	67.53	68.52	75.53	79.86	55.35	65.17	70.48	72	71.51	66.86	72.29	69.11	87.36	65.87	74.82	70.38	62.76	75.28	60.02	88	81.81	80.76	91.81	72.52
LGALS3BP	85.62	79.41	78.97	48.55	54.55	75.43	71.16	73.14	45.24	51.95	72.86	72.17	68.72	43.19	47.28	66.71	68.45	75.17	45.08	48.64	68.81	70.46	47.62	71.78	48.36	63.57	61.53	65.35	38.21	41.95	68.14	62.3	66.28	49.61	58.2	55	60.52	38.63	45.44	62.26	53.65	62.3	53.22	45.74	95.19	95.22	99.16	59.05	75.5
EFEMP1	85.6	32.71	24.03	12.63	31.33	76.17	29.75	24.19	11.04	27.09	74.22	29.73	22.49	10	28.61	61.26	24.58	20.47	9.32	24.44	57.79	22.98	8.21	20.4	21.05	48.23	19.48	15.05	7.23	17.6	39.84	16.68	12.12	6.69	36.44	14.28	9.45	5.99	17.24	21.81	7.35	5.83	3.98	9.53	99.67	33	26.48	11.96	48.61
EPN1	85.52	80.61	86.61	84.99	97.86	79.72	78.09	79.19	78.39	92.03	68.4	75.49	72.73	80.25	85.71	84.05	94.27	97.31	96.28	105.7	85.31	89.02	89.45	86.2	94.08	96.85	100.05	104.5	102.68	113.79	86.14	85.48	92.98	89.16	104.12	103.73	112.63	108.39	110.97	89.26	90.61	98.06	94.84	96.61	105.19	102.44	97.8	102.94	104.63
CD164	85.21	89.54	93.59	87.05	78.75	84.86	87.51	92.45	84.64	78.55	82.82	79.28	88.19	81.37	78.23	91.79	90.48	92.59	83.09	92.09	83.37	83.04	82.64	92.36	83.03	89.66	90.49	93.65	86.24	87.2	83.25	85.42	85	82.04	84.83	88.26	91.13	83.87	91.41	100.95	98.11	99.68	94.74	94.91	94.56	95.1	103.52	87.86	91.62
ASPH	85.02	75.41	75.31	144.76	82.02	84.22	75.27	74.46	149.94	81.39	83.8	70.46	71.53	141.49	83.91	91.14	77.13	77.53	138.97	82.72	81.08	70.17	139.18	76.58	85.24	89.3	78.48	82.65	146.33	93.44	77.45	71.98	72.82	135.74	85.88	83.76	88.08	131.59	86.36	72.93	61.82	62.93	102.42	74.78	77.62	80.84	82.32	118.34	92.37
FLII	84.97	81.08	80.14	85.03	82.5	83.11	81.13	81.34	83.68	80.87	76.9	75.84	74.3	81.26	68.34	91.42	89.71	85.29	96.53	87.54	90.33	93.1	92.88	84.63	86.86	92.6	92.6	90.77	98.72	90.04	88.4	88.96	87.61	89.24	89.7	90.58	94.3	101.31	86.19	90.84	96.25	90.88	95.67	94.33	74.22	73.93	74.06	85.87	74.79
SH3GL1	84.94	74.76	73.18	74.58	85.74	85.62	80.38	82.57	84.37	95.01	75.22	76.24	72.88	77.58	83.75	89.1	87.18	84.13	77.79	90.44	95.14	91.49	81.73	86.9	95.85	89.75	84.43	83.01	75.36	93.93	82.59	78.36	76.61	64.82	79.09	73.31	78.18	66.55	75.27	71.96	68.8	71.73	58.59	68.66	65.04	67.61	66.73	58.77	68.76
SEC61G	84.94	87.28	82.7	108.59	86.69	88.46	85.21	82.24	91.52	87.33	90	79.45	80.92	101.36	95.16	89.24	87.38	92.08	90.32	89.71	105.66	86.52	113.83	98.63	89.5	85.1	87.33	88.22	83.72	76.7	101.28	81.01	90.55	98.48	67.31	84.72	83.82	85.93	73	104.76	76.58	90.2	79.69	84.48	90.09	77.46	78.51	90.64	60.8
VDAC2	84.89	81.79	77.5	94.86	81.02	79.89	85.29	83.23	101.3	80.82	77.44	80.56	80.43	93.82	82.4	82.81	83.89	78.28	97.24	76.66	83.06	81.72	96.12	79.99	73.84	87.75	86.94	82.17	98.88	81.14	80.44	84.63	86.51	95.79	77.58	80.91	87.75	89.93	76.4	116.57	99.51	110.11	115.34	108.71	68.86	63.78	61.72	80.76	62.64
LMNB2	84.84	72.55	54.91	64.93	85.82	88.62	74.33	56.41	66.27	84.96	82.33	72.16	55.31	66.18	74.96	113.01	109.25	81.26	91.12	106.81	105.96	99.26	83.87	71.05	94.26	140.14	125.63	104.55	97.18	113.86	116.17	103.6	88.44	83.35	126.59	120.06	111.93	102.35	97.15	58.8	62.58	54.37	45.35	38.31	30.98	28.09	22.57	39.91	21.43
PLD3	84.56	87.34	97.41	79.19	101.91	76.13	79.26	89.68	73.79	96.23	71.78	79.62	88.06	71.54	89.69	68.71	73.37	89.39	75.72	91.49	68.24	75.93	74.24	85.86	86.3	69.54	67.58	82.21	68.63	80.33	63.8	62.8	76.58	71.65	58.68	57.95	67.05	59.31	79.01	56.11	54.58	65.48	72.93	74.81	103.02	102.38	128.32	92.51	143.06
PHB	84.38	82.28	77.23	89.01	76.76	73.5	75.84	77.98	89.38	79.31	68.57	70.99	71.45	86.34	70.74	87.4	91.98	81.83	97.35	82.98	84.65	82.69	91.78	77.19	75.42	92.91	96.98	97.83	108.41	88.44	81.29	80.06	78.99	89.8	92.53	95.75	95.38	112.73	89.06	89.08	72.26	92.27	91.98	83.5	70.77	66.22	63.57	92.59	55.82
PEBP1	84.38	93.39	100.32	100.03	78.73	76.27	85.49	95.4	96.36	75.51	74.31	83.94	90.61	91.45	73.77	92.18	98.92	109.23	105.81	88.55	80.42	87.57	98.97	99.16	75.48	100.48	108.77	111.83	113.56	92	73.89	84.01	91.49	94.99	110.16	121.66	127.06	129.62	108.18	82.19	84.42	90.16	99.67	75.67	123.52	129.21	128.22	140.59	108.82
BUB3	84.37	76.08	66.44	83.74	91.89	83.21	84.4	72.36	99.42	98.37	76.83	70.44	66.19	87.92	81.76	124.91	122.26	93.49	122.68	115.22	121.95	121.31	124.69	105	126.61	118.98	106.83	96.74	120.46	91.28	166.49	156.34	147.81	174.06	100.68	102.04	106.42	118.22	84.45	128.11	120.56	119.82	127.63	95.07	40.74	40.33	37.84	48.31	36.57
ERP29	84.23	104.67	102.76	83.95	87.98	75.4	91.47	93.52	83.74	77.94	74.42	84.99	91.98	78.24	75.03	76.39	93.88	98.86	86.5	84.72	78.21	88.14	86.56	89.81	78.44	77.98	86.29	96.53	84.73	76.72	80.32	96.04	105.97	103.41	74.44	91.17	87.77	92.1	76.48	118.5	138.79	151.79	156.02	134.44	106.38	120.32	124.58	108.49	111.6
NUDC	84.02	78.48	69.53	82.06	81.54	83.05	74.33	65.91	83.66	78.67	73.25	68.99	63.66	79.94	73.91	90.16	91.69	79.01	92.61	89.76	88.15	84.04	88.62	75.4	79.17	99.49	93.85	93.45	100.25	96	77.37	65.75	64.29	74.43	99.87	101.52	93.7	103.65	86.81	59.53	53.6	53.29	60.36	49.31	58.84	57.99	50.98	71.19	50.37
EIF3K	83.98	87.47	79.64	85.24	85.49	75.01	83.31	79.77	86.96	80.77	75.2	79.86	71.07	84.55	66.38	85.62	84.69	80.7	88.04	77.15	81.88	85.26	84.66	79.78	78.16	83.52	85.74	82.81	86.82	76.9	78	78.54	73.25	85.84	84.25	91.75	83.65	109.21	83.9	82.93	74.8	69.68	92.91	80.28	82.41	89.27	87.28	114.06	82.32
NHP2	83.97	76.45	67.77	79.93	84.24	75.34	73.38	67.28	75.39	81.83	69.95	64.44	59.09	75.05	67.89	84.15	79.41	73.91	82.53	85.85	79.8	72.2	77.08	60.76	68.9	92.17	81.34	79.53	90.86	87.88	74.48	65.83	58.87	80.53	91.91	85.7	87.06	103.13	88.8	91.17	65.38	71.5	92.19	81.41	66.16	59.09	52.19	80.85	56.86
IRAK1	83.8	83.89	81.39	79.78	74.11	77.98	83.93	80.02	76.99	72.27	79.7	86.36	79.52	78.28	72.98	88.44	98.65	87.52	91.18	77.11	102.64	105.6	94.9	96.6	85.57	96.63	106.23	101.44	97.76	93.69	100.54	112.22	107.6	96	97.47	109.39	111.17	102.65	86.68	123.62	127.13	133.95	116.28	112.37	69.43	76.72	78.64	74.98	69.72
PSMB3	83.77	75.59	74.57	84.01	86.15	76.6	74.3	79.52	92.59	90.68	74.94	74.71	72.59	92.91	72.13	93.2	90.21	86.91	103.41	95.66	97.57	86.84	104.21	86.97	94.25	105.31	94.34	96.75	108.31	99.25	94.78	97.45	94.26	104.34	105.36	108.12	103.48	127.58	103.08	97.69	84.2	94.3	106.51	96.07	85.99	75.43	73.18	108.45	74.86
G6PD	83.63	77.62	92.97	109.92	113.94	72.68	74.21	87.48	99.47	106.24	71.6	68.39	84.07	97.01	101.82	66.44	63.5	86.92	96.85	101.05	74.16	71.36	93.13	82.23	95.07	65.43	62.07	75.01	83.99	87.89	59.85	55.43	64.19	75.73	75.95	69.19	74.12	79.85	103.48	53.11	47.74	54.24	72.71	63.26	174.82	164.75	180.27	159.9	228.61
CCNI	83.15	77.51	74.31	70.64	74.1	79.67	76.57	71.2	72.05	77.31	78.97	71.26	68.67	66.31	71.82	87.22	84.57	73.94	71.16	82.85	90	85.59	77.41	80.37	92.14	85.97	83.53	73.2	74.47	89.39	99.1	100.31	95.37	89.64	95.94	94.04	90.88	80.62	104.63	126.5	137.33	120.42	123.18	142.61	111.13	111.61	108.1	93.63	129
ITM2B	83.04	82.59	93.65	79.79	74.78	77.97	78.61	90.4	76.9	69.47	75.97	77.1	84.1	72.11	82.43	75.35	76.41	85.48	73.33	77.28	73.54	79.01	77.68	90.31	66.56	73.92	69.12	79.75	72.19	64.72	65.24	65.89	74.07	71.33	69.77	65.67	74	64.9	68.95	30.34	27.41	31.65	32.89	29.44	104.16	107.64	119.29	84.08	104.73
TMEM147	82.93	91.14	88.13	78.26	76.64	73.4	83.78	86.5	77.76	83.7	70.7	78.77	73.11	76.25	65.89	80.03	86.41	86.17	84.14	80.95	81.84	90.9	80.37	87.29	69.32	85.24	87.69	90.36	88.08	73.2	79.21	79.87	89.24	84.35	69.15	75.62	80.04	88.03	69.33	85.67	79.91	94.83	102.53	84.35	68.14	69.03	76.24	82.82	69.18
NOP10	82.87	81.3	81.38	99.92	63.47	79.97	72.39	83.08	95.43	81.32	74.45	71.52	78.75	90.58	70.32	85.23	84.05	88.1	103.46	73.54	91.42	84.42	100.32	85.64	70.93	86.14	83.11	84.81	100.2	74.55	83.76	85.11	85.23	96.17	96	93.58	93.48	113.72	79.21	79.95	70.26	76.35	83.88	71.94	84.77	76.77	79.47	93.47	67.11
STIP1	82.82	77.71	69.15	96.63	83.69	78.69	76	69.9	92.81	80.79	77.6	72.62	65.97	90.84	77.29	91.84	91.56	86.35	98.6	94.19	91.18	88.69	94.65	84.82	91.63	105.9	105.57	97.81	112.03	102.73	84.03	72.78	69.66	73.53	107.98	114.1	106.93	124.46	101.36	67.11	62.29	61.27	64.81	61.16	51.9	52.68	48.88	71.37	48.44
OSTC	82.81	71.73	75.46	82.1	66.34	75.03	70	69.68	79.16	65.39	69.14	59.14	65.91	72.86	66.36	78.45	72.62	79.33	73.24	71.04	79.87	74.17	81.27	86.16	76.28	72.49	70.29	75.3	73.74	65.97	81.44	78.39	71.68	61.82	58.44	63.77	63.36	62.96	55.86	51.23	40.95	47.29	37.52	41.95	69.51	75.4	73.7	71.04	56.32
CDK4	82.75	86.91	77.43	77.02	71.2	74.62	74.76	73.74	75.79	70.13	72.99	77.31	71.69	74.42	67.59	75.36	79.3	75.78	80.83	65.58	71.02	74.96	79.5	71.07	61.75	80.4	80.46	78.17	80.53	74.23	76.01	94.58	88	95.66	88.66	94.25	87.81	97.12	79.82	116.47	106.16	112.49	125.82	105.47	72.05	74.8	70.26	84.56	68.35
RAD23A	82.65	74.92	68.22	82.84	85.67	78.12	71.74	68.01	84.7	84.25	70.04	69.69	68.07	79.68	75.07	89.34	91.81	85.26	101.04	88.42	87.43	85.31	98.44	79.29	78.05	102.98	101.61	91.1	101.47	93.84	104.83	108.14	102.02	119.01	103.36	102.74	106.5	118.35	90.39	114.07	109.06	114.68	122.2	104.96	66.17	63.34	57.87	81.64	62.73
TTYH3	82.64	77.31	82.23	60.85	95.39	78.73	76.2	77.85	56.02	97.59	74.21	78.68	79.26	62.64	91.97	67.65	66.18	73.38	59.94	88.44	71.24	74.97	58.43	71.51	89.75	66.85	59.64	61.74	50.73	80.79	51.07	46.55	47.91	31.22	60.16	52.94	55.41	46.96	75.92	30.9	30.87	32.93	25.52	52.31	73.03	72.58	77.94	59.19	91.34
SRSF7	82.63	83.91	69.2	77.56	73.97	81.81	86.56	76.56	86.52	80.34	82.37	71	68.22	76.54	70.43	97.64	90.84	83.38	92.49	91.21	70.25	62.87	75.93	64.15	68.95	97.48	99.23	87.55	105.72	100.58	125.06	114.67	107.84	112.53	91.75	94.08	88.82	95.73	75.84	126.87	101.26	107.28	109.33	102.55	40.51	43.97	36.56	54.61	35.08
SORBS3	82.54	62.15	61.13	70.18	95.22	72.5	55.76	52.28	67.97	91.35	69.78	55.13	52.58	70.81	91.34	77.31	62.36	60.69	77.41	100.51	74.06	52	71.65	47.25	87.63	97.21	73.99	70.04	84.4	112.1	67.46	44.58	43.87	53.42	105.27	77.34	82.86	87.09	115.94	48.85	40.17	41.59	41.26	54.06	122.46	111.5	108.85	102.38	149.18
EIF3L	82.44	76.73	73.02	84.5	75.21	79.37	78.12	77.49	84.44	77.91	79.21	71.35	71.87	79.65	72.68	85.7	79.92	82.33	87.94	79.94	79.15	73.89	85.77	77.88	75.95	85.72	81.35	81.49	88.3	82.42	78.76	80.96	78.27	88.58	96.49	91.63	90.16	97.39	89.06	87.83	93.1	86.3	100.82	83.41	115.65	109.95	109.76	114.71	108.33
PPP4C	82.38	83.63	76.65	82.21	84.62	74.37	81.17	80.59	84.47	93.96	73.99	75.23	72.85	86.65	87.38	85.25	92.38	81.02	94.37	98.94	97.88	94.89	97.67	95.34	102.03	89.38	83.65	84.49	91.53	92.38	88.81	88.89	92.94	92	83.12	81.41	86.99	90.45	89.96	91.42	80.22	96.44	89.24	89.63	68.11	63.85	63.74	77.71	69.94
ALYREF	82.37	79.14	62.56	63.07	73.69	90.13	85.38	72.05	68.76	73.77	83.76	76.72	64.71	76.18	78.88	104.52	101.42	75.82	81.14	93.64	102.92	96.35	91.13	71.42	77.08	115.82	105.92	91.05	88.83	97.33	90.2	79.81	73.85	71.88	101.12	97.94	84.86	86.48	80.12	57.21	51.76	50.43	42.4	45.54	38.92	32.57	24.7	50.06	28.9
TBCA	82.14	88.66	77.15	83.07	66.55	83.36	78.22	78.59	87.99	65.65	77.6	75.49	74.35	82.94	74.19	91.49	88.58	80.7	83.64	72.53	88.42	94.51	85.14	89.33	78.55	94.52	95.39	96.2	95.31	75.84	96.13	96.08	91.63	92.62	85.85	94.5	89.61	98.4	73.4	119.78	98.96	89.43	100.76	86.22	79	81.04	70.86	81.83	69.83
UQCRC1	82.03	88.02	87.14	102.21	87.31	68.73	87.01	89.43	101.65	90.24	71.86	78.19	78.9	93.35	75.34	82.26	96.41	95.41	111.06	90.43	87.86	99.79	104.35	97.29	92.15	91.83	96.44	100.86	109.16	95.69	87.97	103.3	99.52	108.26	92.26	104.09	105.47	118.11	99.48	79.59	75.71	81.9	91.06	89.17	87.91	98.08	91.72	123.47	84.6
AP2A1	81.86	72.77	75.15	74.74	81.14	79.2	68.73	71.47	68.93	77.25	72.32	68.47	66.52	67.13	65.85	76.52	73.29	76.32	76.63	80.52	76.75	74.62	75.73	70.83	76.07	81.6	78.19	76.92	77.83	85.59	67.77	64.96	68.29	68.1	83.34	74.58	78.65	79.51	80	55.98	57.57	61.89	58.45	60.93	73.28	64.31	69.73	70.06	74.67
SERINC2	81.54	102.94	129.93	103.71	131.5	76.22	96.09	114.73	93.53	119.88	66.02	85.78	106.39	89.04	105.81	82.33	114.1	140.66	111.91	129.9	73.71	96.73	91.25	109.03	107.43	93.47	119.52	141.99	107.2	125.48	70.54	92.2	108.24	84.53	99.06	130.29	172.99	120.67	134.54	67.77	93.6	117.46	86.26	109.82	82.99	108.3	124.38	126.83	125.56
BEX3	81.42	76.97	85.23	134.71	86.59	73.01	71.82	79.72	127.01	83.94	73.12	70.04	75.02	122.74	85.93	75.84	70.14	86.76	129.76	85.56	71.48	67.94	115.51	71.75	72.07	75.67	75.02	85.88	121.29	76.19	56.38	46.92	55.88	88.02	92.28	82.92	90.7	140.36	103.24	38.43	27.22	32.43	55.18	39.36	140.51	125.06	124.99	180.5	131.99
MRPL51	81.37	64.2	65.86	102	75.74	72.23	52.31	56.07	95.29	75.58	67.71	56.21	47.53	95.7	78.86	96.69	80.01	75.11	116.79	92.78	98.42	67.17	112.06	68.64	77.26	113.06	79.89	86.62	134.27	88.24	93.29	69.14	67.09	109.03	112.4	90.76	91.92	133.52	96.51	87.25	56.36	64.51	100.51	70.69	103.25	80.82	86.22	116.85	73.28
ILF3	81.35	79.02	70.44	74.65	78.84	84.69	79.09	69.81	79.82	79.48	76.99	74.22	66.84	73.77	75.94	83.78	83.3	74.61	84.43	83.94	77.55	78.71	79.62	65.79	78.76	91.93	94.12	86.73	89.65	102.19	85.41	77.39	73.92	73.45	108.82	108.02	102.24	104.43	101.25	86.36	77.52	76.14	76.95	78.17	60.17	63.1	55.65	74.15	56.67
CYBA	81.26	105.28	86.84	46.79	96.9	68.4	92.62	92.07	45	94.43	71.9	93.51	79.82	47.22	89.77	66.98	86.08	94.99	51.22	93.27	83.1	114.77	57.2	102.55	88.53	75.13	89.01	87.95	47.89	86.94	83.98	98.91	99.82	54.96	85.52	87.38	91.73	46.32	79.85	77.42	73.73	99.99	53.05	85.19	119.99	123.46	126.93	51.54	107.6
SDCBP	81.25	103.84	115.65	95.94	76.82	81.02	93.89	107.64	95.9	75.14	103.45	119.5	142.39	119.45	106.06	91.17	98.09	115.47	106.34	91.9	123.28	135.21	156.1	157.54	112.51	97.91	115.21	116.36	113.48	85.09	136.11	149.74	168.95	187.45	114.11	133.96	132.06	127.09	117.98	251.05	254.68	258.23	269.68	225.68	178.92	179.69	200.91	154.14	174.04
SRSF9	81.23	80.72	77.77	89.79	82.26	80.4	81.41	78.97	87.96	84.06	80.15	76.23	67.66	85.88	85.74	91.04	98.33	80.39	101.07	93.36	102.31	101.89	99.26	87.85	95.69	106.51	102.11	92.56	103.35	102.5	96.22	82.23	80.94	89.83	106.11	103.06	105.12	101.29	102.69	66.19	57.11	61.7	61.34	62.91	80.34	74.85	74.43	86.95	75.55
SHMT2	81.19	78.64	75.66	63.94	89.39	75.35	75.12	70.9	61.83	79.9	74.19	76.44	66.02	61.94	72.86	64.1	65.42	59.99	57.29	68.59	70.54	67.37	63.36	55.82	65.43	63.15	59.51	59.61	55.46	61.04	156.8	181.76	180.04	194.26	74.49	75.47	66.34	63.38	73.99	312.98	307.15	328.01	340.84	327.15	110.67	102.67	94.76	97.72	110.07
TIMP3	81.09	41.41	48.33	33.62	70.69	100.63	58.16	67.69	43.32	98.36	85.14	44.85	48.03	37.85	81.92	114.23	51.55	56.01	34.58	95.96	86.78	42.57	34.81	44.8	75.6	95.31	36.31	42.97	26.52	89.57	69.39	26.05	28.81	29.69	56.8	32.79	34.83	15.7	50.99	30.34	15.53	19.33	30.2	43.74	33.92	37.3	31.19	21.99	45.22
LAMTOR1	81.07	86.76	85.55	91.19	82.42	72.79	74.83	79.43	85.84	72.86	64.08	72.46	73.34	74.87	69.14	72.95	83.06	83.75	93.13	77.11	62.43	73.65	78	78.87	69.1	81.11	82.63	89.99	90.78	76.55	73.66	80.63	85.62	99.13	81.14	84.52	91.26	108.33	84.03	88.5	88.97	100.18	113.02	97.95	75.33	79.01	84.96	102.32	78.88
NAPA	81.02	89.08	88.68	82.16	83.55	73.02	78.33	82.89	74.74	78.37	68.77	74.15	74.66	74.88	71.17	72.23	85.11	85.33	90.53	82.76	73.66	79.84	86.07	80.35	73.91	78.53	82.77	84.51	86.11	80	72.71	74.34	80.85	87.14	90.71	87.9	90.17	99.09	85.09	70.34	71.08	77.46	95.74	75.94	91.82	89.95	91.09	99.35	91.15
LTBR	81	67.98	73.19	78.61	65.09	73.81	64.95	71.22	72.66	67.45	69.48	59.81	70.91	73.81	62.71	75.51	67.7	73.43	78.54	68.22	76.49	69.6	74.02	76.52	66.69	80	65.83	70.8	77	67.53	75.25	68.44	70.22	77.61	84.37	67.33	71.93	83.33	74.43	65.58	54.89	61.42	70.65	61.12	107.95	105.41	115.08	94.53	110.21
CCT5	80.92	79.92	65.98	91.34	78.03	81.66	78.81	70.62	94.04	79.37	77.58	76.07	67.97	95.53	76.08	89.72	87.46	74.66	95.76	80.46	85.12	82.06	92.47	73.05	77.86	94.33	94.25	83.64	104.7	88.28	83.39	86.16	74.37	89.24	84.26	97.83	85.49	107.11	79.08	87.19	77.29	76.38	84.17	77.89	41.29	40.97	33.97	60.46	36.42
BCAP31	80.64	87.23	91.94	101.76	88.84	75.32	87.16	89.63	99.51	87.97	70.18	79.11	83.82	95.99	87.67	85.11	94.61	104.02	102.56	91.25	88.07	95.4	101.5	98.21	89.05	84.8	94	105.51	103.7	89.26	82.58	88.12	93.4	103.99	86.6	93.62	101.22	109.46	94.66	98.58	92.03	105.04	125.31	99.4	77.51	88.37	82.3	99.31	78.62
RPS23	80.64	87.36	81.56	85.2	73.99	81.39	79.08	81.08	87.8	76.87	75.46	75.64	76.69	82.42	76.7	77.43	81.05	82.12	80.8	78.01	80.29	73.96	78.43	80	73.93	76.04	81.11	78.41	80.8	74.46	74.95	77.74	71.71	79.53	76.83	95.01	87.07	95.17	81.31	100.73	102	98.95	115.59	98.04	95.08	104.81	95.71	104.12	93.14
PRMT1	80.59	77.49	68.59	85.24	85.29	80.73	75.56	75.1	88.42	90.78	86.3	84.49	71.35	94.78	79.48	87.49	81.68	70.05	93.41	90.92	99.2	92.28	106.77	87.74	102.12	97.33	85.02	84.43	99.63	98.72	95.04	84.19	85.84	97.67	102.34	95.3	90.41	115.99	96.24	90.22	69.33	77.35	107.54	83.7	83.78	73.32	66.14	101.3	72.73
FKBP9	80.56	69.79	79.12	57.56	66.31	74.56	69.54	75.19	56.72	66.18	73.63	64.64	69.4	53.5	67.93	75.21	66.33	76.77	58.18	66.07	68.22	64.22	55.07	69.41	61.75	67.16	64.32	74.05	55.52	62.46	63.17	58.82	68.25	49.81	69.18	64.7	71.14	53.46	64.46	66.15	56.62	59.93	43.14	57.73	93.11	87.06	94.28	65.94	89.95
APEX1	80.42	82.32	76.02	82.97	77.54	68.61	73.48	68.87	79.69	66.2	66.89	71.78	68.15	74.68	69.31	69.02	70.78	70.12	78.8	70.66	57.8	55.82	67.34	55.21	50.08	79.44	78.08	80.16	85.03	76.12	61.12	61.04	59.49	69.28	93.04	93.24	91.6	100.69	87.33	79.06	60.85	67.19	83.54	78.82	95.72	89.44	85.36	95.91	83.87
NAP1L1	80.37	74.15	67.39	84.42	68.24	84.63	74.08	66.61	87.76	69.03	82.19	69.47	70.92	85.1	72.31	86.75	76.11	67.98	82.88	73.02	79.15	73.97	84.64	70.79	69.08	82.49	78.97	76.66	88.56	74.2	79.62	84.83	77.84	93.73	93.97	94.97	87.32	104.22	88.9	135.4	129.26	113.29	141.84	114.8	100.67	93.78	91.29	113.51	89.15
IARS	80.28	78.22	78.4	66.91	72.82	79.42	74.09	70.9	65.91	66.18	79.23	70.07	70.79	63.51	69.91	73.58	63.17	66.89	60.79	60.22	65.14	60.79	57.71	63.46	59.06	64.22	59.94	63.87	60.21	59.14	77.7	80.39	82.28	91.53	70.99	66.58	66.1	60.02	67.63	139.29	130.33	126.44	133.76	151.05	87.13	69.35	62.16	76.72	74.31
EWSR1	80.12	71.03	66.89	85.89	79.74	81.56	79.06	68.98	91.17	83.26	78.71	70.76	65.77	87.81	76.83	75.83	82.35	71.73	81.6	87.41	74.13	69.06	74.45	63.25	75.51	83.63	83.45	78.47	83.78	96.51	71.95	66.77	67.9	64.35	108.51	111.95	104.34	113.28	108.56	92.11	80.34	81.77	89.42	91.09	74.3	72.36	62.16	85.94	67.05
SEM1	80.09	88.3	78.38	90.96	77.21	86.45	79.47	76.17	95.62	80.03	76.1	69.9	77.55	88.24	78.32	92.79	84.28	79.4	94.12	85.51	86.25	86.16	99.27	85.52	76.99	90.61	97.97	87.33	96.87	76.27	94.96	81.34	81.04	90.36	98.33	96.21	97.41	96.37	93.62	84.73	70.48	75.01	82.83	68.46	116.24	112.78	95.72	103.18	89.28
CSNK2B	80.05	75.43	71.65	87.23	83.33	75.32	74.72	76.84	87.72	81.69	72.58	73.51	72.64	87.18	81.12	82.9	80.74	78.67	89.75	80.62	79.07	84.19	91.31	81.58	79.99	77.55	82.4	78.73	87.68	80.26	69.25	73.71	73.9	80.87	77.9	82.04	79.57	91.5	80.28	71.62	67.59	67.29	81.73	71.07	65.39	71.94	69.95	88.8	67.9
GNG5	80.01	79	73.25	81.12	71.14	75.83	78.02	75.15	84.94	72.94	70.59	67.26	70.71	76.07	63.97	88.44	89.69	80.64	88.87	80.86	86.54	88.87	91.55	82.84	78.2	86.78	90.01	82.54	92.09	76.96	98.28	94.82	89.06	104.95	81.85	88.35	84.56	97.47	73.75	131.12	130.19	126.12	123.5	102.4	68.56	61.18	53.53	76.91	57.47
KIF1C	79.97	78.78	80.33	75.52	82.03	76.65	76.18	77.19	71.19	82.36	67.81	69.18	70.03	69.12	74.85	80.42	89.73	88.07	86.65	84.75	76.56	78.34	76.32	79	81.27	87.83	91.85	93.41	87.83	89.77	67.73	70.51	75.89	64.04	77.11	85.47	93.86	85.64	82.09	51.43	61.4	66.44	53.09	56.64	66.89	72.92	77.31	71.09	72.82
CAPRIN1	79.79	79.29	77.48	82.86	77.4	81.67	79.36	74.94	84.08	73.71	78.13	71.81	74.9	78.56	72.68	84.28	81.07	80.17	86.26	83.63	75.9	75.93	78.61	75.94	73.1	94.57	91.75	92.77	98.9	94.45	78.55	71.81	71.61	75.93	95.55	95.35	95.49	95.45	90.51	85.41	82.17	77.59	80.45	79.54	79.5	76.95	76.98	81.69	70.52
MCM5	79.69	60.83	45.52	52.79	65.92	67.07	54.52	42.27	52.15	51.23	63.86	52.99	40.58	48.45	45.96	45.42	47.65	47.77	41.87	47.96	33.13	35.99	31.34	28.08	31.11	58.63	63.33	61.07	51.06	78.67	43.36	49.78	47.02	31.61	60.8	60.09	55.84	55.49	49.89	25.18	24.41	22.77	13.66	21.62	11.57	10.38	6.66	19.28	7.15
UQCRH	79.68	92.7	84.1	103.75	81.2	80.83	83.2	80.42	113.42	93.01	73.34	79.59	81.73	96.8	94.69	82.58	87.08	86.6	109.08	87.71	82.68	86.63	100.36	89.29	85.87	82.78	85.88	102.7	98.97	82.47	79.99	82.7	86.12	97.34	91.78	103.74	106.47	122.59	93.41	70.76	67.78	72.7	98.67	70.05	94.75	109.22	109.18	128.65	84.84
CERS2	79.68	85.95	79.17	94.07	75.2	76.75	88.54	82.94	94.77	77.09	70.06	81.23	77.41	88.83	71.86	81.65	94.29	84.84	96.63	77.21	85.94	98.4	104.95	93.27	82.67	85.76	99.26	89.71	103.34	81.32	88.67	105.34	100.13	102.89	74.95	85.29	85.04	99.66	74.31	102.01	108.31	103.96	110.56	95.19	58.53	68.19	69.74	81.92	63.22
DDX39B	79.67	73.97	69.29	78.59	74.72	76.63	73.64	69.71	75.86	73.5	72.4	68.14	63.33	72.36	73.86	74.62	71.24	65.22	71.29	71.3	77.2	68.79	70.84	67.18	71.69	71.99	72.68	69.45	72.25	73.63	77.3	74.29	71.07	78.55	80.52	78.41	82.62	85.15	84.65	86.52	77.18	75.67	85.95	83.27	64.32	60.77	55.43	73.61	59.01
MTHFD2	79.64	74.12	58.43	44.78	68.99	78.72	71.38	58.38	45.08	63.23	83.05	66.75	57.21	44.86	70.47	31.96	25.61	26.75	21.42	27.43	35.47	28.03	30.64	25.73	27.66	37.95	38.26	35.57	26.42	34.84	164.62	185.16	181.03	187.83	33.72	32.68	25.46	24.61	31.79	259.62	242.75	236.32	233.45	224.34	57.23	43.77	38.29	41.86	49.35
SLC39A7	79.61	75.99	82.45	97.72	82.46	76.64	79.93	80.74	98.71	87.65	70.15	73.73	73.8	94.77	83.87	71.76	78.91	83.21	92.7	85.55	84.2	80.55	96.56	84.36	89.35	77.67	72.29	83.18	86.31	82.22	83.96	70.93	73.71	71.31	66.06	68.1	67.27	78.16	72.95	39.76	38.8	43.9	41.13	39.89	73.84	77.7	82.91	92.92	72.52
BAG6	79.61	70.91	71.74	78.52	83.23	74.69	70.23	70.36	78.11	81.88	71.54	70.03	69.32	77.34	73.19	79.32	74.53	77.56	85.07	85.51	82.18	80.49	88.57	77.86	89.99	81.86	79.34	80.65	83.77	92.76	86.95	82.04	83.76	88.03	92.41	88.14	88.81	88.29	96.33	101.22	92.25	94.81	99.06	106.76	93.39	87.21	83.2	94.11	95.93
CCT2	79.57	80.32	71.55	101.52	74.15	77.49	85.03	77.84	105.64	80.16	83.5	79.06	71.67	104.04	83.4	90.96	88.03	75.71	99.72	79.01	86.37	86.2	100.02	82	77.69	86.96	88.49	81.19	106.99	83.14	80.1	84.96	79.84	90	78.37	91.28	85.58	99.64	76.21	106.47	89.36	91.13	106.39	93.78	45.92	47.89	45.91	69.33	40.84
UAP1	79.56	64.27	52.21	70.63	70.61	92.1	90.11	83.49	87.16	88.04	90.35	77.6	73.65	77.97	84.42	97.74	79.31	57.5	64.33	67.71	81.65	62.41	52.42	61.62	71.21	96.76	78.72	67.46	70.38	73.16	96.76	96.56	92.57	73.02	67.41	65.79	70.59	62.26	57.76	93.98	84.79	90.89	52.15	86.05	28.68	23.54	20.94	25.84	21.37
UBE2I	79.5	83.63	73.35	80.98	74.48	81.85	89.97	80.59	90.01	77.87	85.87	82.92	80.19	89.67	90.25	97.4	92.26	86.43	93.89	86.44	99.66	103.9	104.71	98.43	86.51	87.19	93.5	93.78	93.31	81.91	88.47	96.56	94.99	88.73	88.59	92.25	91.54	94.79	74.39	106.98	105.9	111.18	103.83	96.19	62.53	64.3	62.29	68.69	56.91
PHB2	79.36	89.38	78.24	83.25	81.92	74.57	77.2	74.36	80.86	82.49	70.79	75.91	64.88	78.51	73.59	83.11	88.08	81.85	91.75	90.2	76.96	80.54	86.56	71.83	73.64	92.36	95.51	94.69	99.88	90.42	83.96	88.77	87.4	98.93	88.19	96.78	95.8	107.55	87.83	96.03	90.93	93.88	116.76	93.54	67.78	80.98	76.82	98.18	74.82
FAM50A	79.35	91.05	82.67	92.76	79.8	79.41	84.82	79.67	85.1	79.6	71.2	74.74	72.83	82.48	65.92	76.39	83.54	84.89	94	79.14	74.6	82.83	89.63	76.63	77.15	82.15	91.18	87.41	90.88	76.87	76.08	81.4	78.41	88.15	77.26	89.55	86.74	98.56	74.92	88.55	95.61	95.02	100.64	88.38	81.97	81.87	75.98	86.84	77.39
U2AF2	79.03	72.11	62.56	70.51	79.68	81.1	75.35	67.25	73.79	83.47	72.11	70.01	62.6	72.08	71.32	87.27	90.61	78.73	89.56	92.07	86.14	82.39	85.18	73.64	82.72	102.8	93.04	85.91	91.2	99.01	83.55	72.88	69.55	76.91	96	83.56	85.07	94.12	80.99	83.8	74.7	73.92	84.42	76.19	60	55.31	50.36	69.29	56.47
TMEM109	78.96	72.32	67.54	69.96	78.06	73.25	71.01	66.28	63.87	69.71	67.64	69.12	64.44	66.76	63.14	73.31	79.03	77.27	72.61	75.38	76.18	76	76.28	69.37	70.67	77.38	83.87	81.01	71.58	80.77	70.1	74.59	70.56	65.82	71.77	83.71	78.61	80.58	68.37	51.1	52.64	55.58	48.49	47.48	44.06	48.72	45.96	56.99	42.36
TMEM59	78.93	90.3	94.25	96.39	83.26	73.57	81.59	91.22	89.03	75.74	74.61	79.68	87.37	89.72	74.51	77.14	79.74	97.3	92.08	78.52	75.05	88.94	88.83	95.31	74.62	69.65	79.79	92.17	83.24	70.85	74.43	83.35	92.74	89.9	74.29	79.84	83.62	79.86	80.19	65.5	66.52	75.44	76.15	66.15	101.17	103.44	122.85	102.74	106.32
CDC25B	78.69	72.86	73.98	74.56	116.3	69.25	56.78	57.44	61.09	90.81	61.12	57.16	55.91	64.41	87.93	85.82	81.89	90.45	105.9	105.69	60.59	60.4	90.71	50.08	75.41	104.1	95.86	91.79	96.98	93.39	97.2	84	76.35	107.89	129.11	118.46	109.33	123.23	124.34	84.59	100.24	92.75	102.95	86.8	135.6	138.05	129.45	124.07	136.9
FLOT1	78.63	80.24	75.69	85.04	102.71	71.55	72.45	70.42	77.09	94.01	68.58	66.44	67.38	70.37	78.74	80.5	79.32	80.76	90.37	102.51	67.11	64.02	65.43	56.29	76.42	95.06	94.1	89.65	91.53	105.95	77.65	71.43	71.59	80.45	124.87	124.55	124.28	135.25	141.18	158.23	124.24	140.08	164.31	165.44	130.05	125.47	113.83	132.78	128.25
B4GALT1	78.62	77.22	83.85	54.93	57.48	86.33	86.74	86.84	54.38	60.1	95.69	101.96	111.16	67.73	81.89	74.57	76.96	77.69	44.97	53.78	104.1	121.47	76.91	124.83	92	65.74	71.51	73.02	44.89	52.22	110.29	137.63	139.17	83.79	43.11	47.01	48.12	33.31	39.93	79.94	96.6	95.05	60.32	73.92	50.92	50.06	51.88	39.01	43.59
TSPAN3	78.6	64.48	59.5	77.95	67.05	71.91	61.94	58.95	81.4	64.85	70.42	58.95	58.16	77.01	64.62	80.47	62.34	61.66	79.39	66.17	68.93	61.01	78	59.55	60.29	79.19	65.83	65.02	83.02	69.24	61.22	61.51	61.93	71.02	65.86	59.42	60.85	76.11	64.82	69.44	59.25	60.04	64.86	61.8	53.5	40.34	45.99	57.39	56.76
NT5E	78.55	93.48	89.56	202.06	110.09	79.68	94.38	92.12	207.18	111.86	74.26	82.24	83.34	189.12	98.5	95.33	115.63	106.07	210.52	125.98	91.7	117.71	226.41	120.3	127.66	93.38	122.92	117.95	219.4	126.96	108.5	148.08	142.3	240.69	89.39	128.5	131.35	208.38	132.52	139.81	185.01	179.22	237.83	170.73	83.31	77.2	72.69	153.54	85.28
MBD3	78.45	71.78	62.13	61.69	76.07	72.89	64.93	61.57	60.17	73.98	65.35	62.23	54.26	60.51	57.57	75.98	74.5	69.5	71.08	76.06	79.21	81.12	72.45	71.64	77.66	85.3	81.53	72.83	73.96	86.73	86.94	88.23	83.86	82.17	87.64	81.02	78.78	75.01	75.31	95.62	92.51	97.18	92.59	88.3	54.62	54.5	55	62.42	58.81
SLC7A5	78.4	82.25	75.34	36.26	93	105.67	110.12	93.52	42.05	110.11	131.86	139.56	130.69	65.49	139.06	44.29	53.46	47.52	23.82	53.73	79.89	83.97	58.83	73.37	101.47	52.48	63.08	59.6	25.1	51.85	256.81	362.5	355.4	301.83	39.45	48.22	41.37	23.71	40.92	480.53	660.89	623.74	527.38	526.42	35.18	36.76	31.21	42.12	40.88
DUSP1	78.38	34.18	24.41	46.49	68.22	175.31	106.97	91.1	113.79	180.55	363.18	176.89	125.91	186.37	201.6	94.78	49	29.1	42.82	58.51	108.72	49.9	56.81	45.89	83.21	64.15	27.85	22.62	37.26	45.06	63.86	38.91	38.43	48.16	47.49	19.7	23.47	30.25	33.79	45.98	29.1	33.61	27.8	38.51	22.33	11.13	13.22	13.42	18.37
SRSF2	78.37	73.23	64.38	80.73	72.13	87.68	84.36	72.65	86.48	93.4	80.38	76.3	64.41	86.8	79.44	94.7	95.11	77.69	85.05	97.6	93.58	96.79	89.93	81.55	89.23	97.29	100.07	93.38	94.81	103.16	74.03	72.15	72.16	63.87	90.61	99.75	92.74	103.88	90.84	55.26	53.82	47.79	50.58	43.54	45.95	50.03	43.2	60.35	42.69
FAM20C	78.37	81.19	94.02	75.12	88.8	78.85	85.32	97.9	73.43	96.39	82.38	93.87	97.74	75.43	93.28	65.26	75.49	89.44	71.1	86.05	58.29	80.2	71.51	87.65	74.17	77.76	86.03	98.09	67.53	93.14	50.97	50.73	69.64	52.94	119.81	133.78	151.07	83.85	131.7	37.25	57.96	63.5	58.11	53.67	111.68	115.56	102.93	103.5	100.02
CRABP2	78.36	48.05	60.96	42.62	69.34	72.45	48.72	56.78	38.07	69.59	75.38	44.87	55.81	39.92	79.95	65.45	35.32	55.31	34.31	61.31	68.52	36.01	34.76	45.77	52.46	56.93	26.81	47.37	31.06	48.66	43.97	21.26	31.81	23.42	77.18	47.64	53.4	26.03	72.32	16.07	7.07	9.18	9.28	15.42	201.44	143.2	166.69	55.14	100.07
GPAA1	78.19	68.32	71.41	67.95	89.24	69.82	62.67	67.6	59.73	79.68	66.26	67.38	59.82	61.6	68.47	73.03	72.61	72.07	72.73	87.66	73.76	72.22	67.34	66.01	77.62	80.72	76.28	76.69	70.6	90.12	74.31	67.66	68.77	69.01	84	75.82	80.56	77.99	84.81	63.75	58.11	60.06	64.12	67.27	72.37	68.34	69.05	74.25	80.05
OLFML3	78.09	76.34	63.29	52.5	79.06	72.04	67.59	59.34	48.11	73.27	67	63.39	51.21	43.71	69.07	66.68	64.75	57.57	47.3	68.42	60.27	57.35	37.76	51.03	59.64	62.9	55.2	54.15	43.45	63.01	46.82	40.34	34.53	26.83	62.08	55.01	46.67	37.83	67.71	12.26	8.19	7.68	5.35	14.26	114.77	98.5	89.68	66.83	112.61
SLC25A1	78.08	76.72	77.21	88.14	84.77	65.39	68.26	70.49	81.71	82.01	61.92	68.8	61.99	78.5	66.62	61.42	66.89	65.1	82.72	72.21	53.55	62.16	70.13	56.87	58.35	64.86	63.34	67.15	73.48	71.87	44.97	48.21	47.62	54.24	63.72	58.6	66.61	76.12	78.56	22.05	30.03	32.17	30.7	32.81	73.71	71.48	72.74	97.17	87.55
PSMB5	78.05	74.54	71.51	93.22	73.76	68.21	72.04	76.82	87.54	76.1	66.99	67.02	68.93	89.36	73.97	76.22	80.58	78.79	94.25	81.58	79.67	80.06	99.77	81.82	76.04	83.89	84.14	85.23	101.55	84.77	76.53	72.85	74	92.86	78.06	85.66	83.58	104.76	81.34	60.64	52.85	60.94	75.83	60.91	76.51	74.5	81.76	107.17	72.26
CALM1	78.01	83.62	82.24	77.64	71.62	81.36	84.89	81.44	78.71	73.82	77.13	77.59	75.17	76.54	72.78	91.68	92.69	90.83	83.25	84.93	87.62	89.63	88.3	88.29	82.1	95.42	101.02	99.18	91.37	88.66	80.13	83.38	78.42	72.91	89.02	98.75	93.71	90.78	80.67	53.59	54.76	56.2	48.16	53.43	53.7	67.94	67.48	70.93	53.35
SYNCRIP	77.68	70.97	66.54	78.82	70.23	85.12	78.93	72.35	86.21	77.68	79.23	75.12	69.9	78.8	75.46	85.85	84.34	73.56	78.12	78.21	74.36	69.71	74.5	67.01	71.51	94.93	90.23	82.05	93.67	88	87.05	81.42	77.72	76.64	84.36	91.64	85.26	93.41	81.4	118.88	108.73	96.34	106.96	105.95	55.79	54.38	50.2	61.16	49.49
PSMB7	77.66	86.05	88.53	100.36	87.27	78.99	87.79	86.4	108.54	90.03	83.48	85.74	85.65	103.28	97.45	96.57	101.93	98.84	118.33	101.18	105.42	119.29	128.64	108.87	109.6	101.02	114.11	115.58	128.32	102.65	116.11	127.37	133.99	137.2	113.18	117.57	119.27	128.7	111.12	166.26	173.47	176.35	169.03	176.33	96.62	116.73	105.1	114.68	92.76
PSMC5	77.62	73.11	70.25	79.78	73.62	67.95	72.71	68.16	77.15	75.16	68.48	65.04	65.72	75.41	67.76	77.59	82.66	79.01	87.28	77.31	83.34	79.28	84.95	76.05	71.59	82.96	82.39	83.26	88.92	79.14	77.08	75.79	80.08	82.65	85.4	93.67	91.94	93.38	81.02	80.55	63.3	70.37	76.46	75.87	64.52	73.55	67.77	73.76	54.13
PKN1	77.6	69.95	69.16	58.2	76.53	70.31	63.99	67.48	54.02	72.24	66.83	64.16	62.85	54.21	61.87	69.12	73.86	72.7	67.56	75.93	69.58	73.76	60.85	67.69	68.57	79.89	80.29	78.35	69.86	78.49	74.53	76.79	77.96	58.18	84.47	84.8	88.83	75.82	80.77	82.01	78.82	87.82	57.4	78.93	80.03	72.81	75.69	67.44	84.1
ADGRA2	77.53	63.11	63.56	44.49	80.56	73.09	58.26	55.15	38.96	72.88	67.49	57.82	54.37	38.29	68.94	64.5	54.99	56.25	44.83	77.15	61.76	50.79	39	47.82	63.47	64.43	50.87	52.78	40.48	68.3	58.45	43.24	45.34	36.63	72.03	52.74	49.88	42.2	79.52	55.83	48.53	47.85	42.01	66.92	120.01	84.65	83.68	59.84	136.1
ETHE1	77.47	59.82	65.05	87.8	81.85	68.08	49.78	66.16	84.73	84.78	65.22	54	63.85	88.97	70.75	65.84	60.43	67.42	96.78	86.78	75.23	64.12	103.79	71.85	79.06	73.85	62.6	70.99	94.04	79.62	73.96	60.39	69.96	104.9	63.17	54.96	63.67	85.62	77	67.78	48.95	71.32	103.15	86.42	69.26	49.47	51.78	71.88	68.84
CCT6A	77.46	69.47	62.3	84.45	66.94	79.53	69.62	63.4	85.6	68.76	75.08	65.67	58.2	77.93	64.96	83.54	79.32	68.03	81.32	71.93	73.7	65.74	76.53	62.42	62.41	88.52	80.45	79.5	91.26	81.38	73.34	63.42	60.15	67.44	84.86	83.37	80.9	89.55	72.71	77.57	68.17	63.13	68.83	65.99	46.99	45.52	41.47	58.51	39.39
MCRIP1	77.37	72.9	70.79	80.25	65.91	63.72	68.35	71.4	80.17	68.6	62.81	67.13	64.31	80.3	59.64	64.53	75.97	73.84	92.19	63.15	76.25	81.9	86.54	78.37	67.83	70.74	71.48	69.19	85.95	60.27	77.24	71.99	74.48	85.44	59.78	53.61	58.85	73.19	47.83	67.57	60.15	72.81	76.12	54.97	59.64	56.35	60.57	68.09	60.07
YIF1A	77.37	75.82	76.26	80.61	81.66	67.94	66.64	66.76	70.42	78.93	61.3	66.06	61.32	68.26	68.81	59.38	61.85	65.49	69.49	71.93	58.51	55.36	64.89	62.13	63.99	59.12	57.62	59.35	62.97	68.23	60.37	56.87	54.08	62.49	52.53	54.03	56.68	60.51	54.47	56.96	48.54	57.79	66.51	61.55	62.45	59.13	59.71	73.81	67.37
YBX3	77.25	67.71	67.87	73.79	61.9	79.17	68.02	68.93	75.28	63.97	76.54	70.11	67.5	71.58	62.3	76.71	75.41	69.71	80.62	67.45	86.44	79.14	84.49	72.59	61.01	83.65	70.6	72.09	80.98	63.7	87.84	78.77	77.85	91.6	80.66	73.83	78.62	73.34	64.35	131.64	116.59	115.97	132.04	99.96	89.68	76.11	72.13	78.3	83.46
FAM96B	77.15	74.64	68.42	84.71	78.79	66.1	72.37	66.38	81.22	74.38	66.07	68.64	61.66	79.5	64.84	79	80.79	69.68	91.96	80.3	85.69	86.46	100.76	86.41	85.55	85.39	85.55	79.63	89.56	77.96	86.89	86.02	89.65	104.79	86.46	82.16	85.09	109.77	78.33	99.42	84.29	95.47	129	91.92	74.18	67.32	68.65	100.7	67.07
TRAM2	77.12	70.91	68.71	69.17	68.71	77.2	69.3	65.15	69.28	64.31	68.43	61.14	57.28	57.9	58.6	76.92	71.44	62.94	59.19	61.18	46.11	53.16	39.77	48.96	58.56	70.08	61.52	61.26	59.97	67.44	49.58	57.51	52.52	43.61	69.4	64.65	66.62	58.64	66.74	53.7	59.15	59.42	50.05	63.31	54.77	52.13	48.51	44.19	50.51
C1orf43	77.06	82.58	82.41	91.2	71.11	72.7	75.38	81.37	90.55	71.55	68.27	73.99	74.73	86.09	69.26	72.54	77.28	78.69	88.35	74.17	75.24	79.51	90.57	81.66	73.62	78.37	83.82	85.53	93	76.06	87.35	94.24	98.18	115.78	81.94	86.23	87.57	98.23	80.18	103.15	101.88	102.35	120.72	97.13	98.8	100.9	99.23	110.28	94.55
11-Sep	77	91.81	89.44	98.71	95	83.71	91.95	87.63	98.24	85.88	78.53	83.65	85.94	88.25	86.67	83.57	89.3	89.73	98.51	88.01	78.59	83.1	87.18	83.2	90.56	78.73	87.42	89.34	103.09	93.86	77.52	79.71	81.3	93.93	84.48	92.59	93.98	111.28	106.76	83.4	85.71	88.02	96.01	99.38	82.96	90.59	94.69	107.56	81.92
C1QBP	76.86	79.45	67.5	91.7	69.86	72.94	74.73	67.31	92.63	73.88	75.82	74.04	60.26	82.44	66.63	74.77	83.24	67.4	92.68	77.69	75.87	80.42	88.84	70.22	63.84	90.1	84.12	77.51	103.52	82.85	77.19	77.88	70.04	94.58	94.67	92.9	91.69	110.22	82.06	121.13	94.26	95.53	135.4	108.92	58.82	62.17	54.71	89.71	54.17
GDI1	76.8	69.1	63.98	75.82	74.25	71.3	66.41	64.29	74.3	73.33	66.07	61.34	61.96	72.25	76.74	77.86	78.85	67.63	79.07	71.91	86.06	84.09	88.72	81.46	78.47	77.36	73.53	70.04	75.57	68.11	84.72	79.66	82.17	81.93	66.77	64.01	66.8	68.18	57.37	82.01	74.64	80.69	77.17	74.31	50.82	45.44	46.59	54.13	47.01
TRIP6	76.63	85.85	94.02	85.19	95.58	68.1	85.66	91.09	83.61	93.73	64.73	76.91	76.13	82.95	87.28	62.71	78.88	84.33	94.31	80.28	45.96	53.57	67.41	54.21	56.46	74.05	77.08	83.29	91.37	77.06	48.99	48.76	50.13	64.75	96.31	100.69	116.93	102.31	101.37	47.39	46.51	54.7	54.46	56.53	97.8	105.35	108.9	96.22	109.01
COL5A2	76.59	77.63	80.21	58.26	85.84	74.94	74.02	75.48	51.96	79.29	73.58	77.76	80.64	51.58	81.78	72.71	69.61	80.58	53.8	80.99	61.92	62.67	42.96	68.17	75.31	73.13	68.07	69.47	48	74.5	58.47	61.49	61.38	43.51	84.16	74.29	66.64	44.35	80.26	39.05	44.58	43.42	29.98	45.17	120.83	108.18	108.23	67.48	92.41
HMGN1	76.3	90.7	85.37	82.89	85.35	79.77	89.16	86.26	78.43	85.75	75.76	84.22	72.84	73.84	83.15	102.98	113.15	96.31	91.48	107.88	99.89	108.08	90.02	95.54	88.8	107.2	118.35	101.97	99.8	105.45	108.54	114.78	109.71	95.2	123.06	131.3	123.18	108.95	114.55	114.55	116.46	119.98	98.46	100.32	88.6	88.11	84.06	91.68	72.83
DEGS1	76.23	80.2	78.41	77.73	66.59	75.99	82.2	83.72	84.8	70.65	74.65	79.7	78.04	79.87	67.64	77.88	82.62	80.65	81.4	70.17	73.41	81.61	79.39	82.69	67.95	78.97	84.04	78.21	78.98	73.1	59.18	65.91	63.48	54.61	68.95	74.63	75.95	69.07	60.51	40.86	42.66	43.77	34.1	36.63	57.12	64.7	65.94	58.04	52.77
AKR1B1	76.08	69.76	69.43	99.72	75.47	72.98	67.55	72.95	96.51	74.48	108.55	116.12	115.14	156.35	126.72	75.35	66.64	68.65	94.2	75.66	184.47	181.26	229.54	178.57	167.81	74.12	68.8	69.44	94.15	71.16	259.19	257.6	282.84	333.86	75.21	68.71	66.53	84.9	76.69	295.49	245.36	277.22	347.84	240.68	90.7	89.16	87.56	107.58	105.13
UBE2C	76	70.83	51.02	58.82	96.37	91.99	71.01	65.71	82.81	117.5	78.92	68.06	49.99	63.18	96.17	174.43	142.11	97.82	120.62	118.25	172.37	151.1	144.04	111.46	151.02	137.86	109.25	83.85	95.2	64.62	200.57	177.32	143.88	165.23	127.6	117.62	103.33	96.38	65.6	115.81	129.33	103.33	90.37	50.42	22.42	15.86	8.28	26.35	6.69
GIPC1	75.99	76.11	76.32	77.85	76.73	70.13	65.36	69.12	73.46	79.19	65.12	63.6	68.39	75.81	72.61	66.86	69.08	70.37	82.54	75.16	62.6	61.88	78.44	62.2	66.53	82.67	75.89	78.9	88.26	79.28	67.16	66.7	67.9	75.19	73.65	75.54	78.26	89.02	78.74	57	60.1	71.58	61.2	63.98	77.32	69.97	69.65	77.91	77.35
EIF3A	75.9	78.72	74.62	85.32	71.78	87.4	87.47	79.62	92.2	77.77	86.16	84.38	84.83	89.89	80.6	81.89	82.33	75.47	80.24	72.58	82.55	81.54	85.37	81.08	79.67	83.29	82.48	83.32	91.59	79.15	96.44	97.94	91.97	107.24	83.53	88.92	81.32	91.85	81.8	153.19	152.87	125.87	161.05	134.9	85.44	81.61	76.77	87.23	76.85
CCDC80	75.88	60.4	60.69	52.29	68.61	74.08	59.17	57.94	50.3	63.64	68.28	54.34	56.56	46.47	66.72	74.29	66.27	62.26	53.67	68	61.76	51.3	42.95	51.43	54.74	70.66	68.55	61.38	49.3	62.9	51.27	47.67	46.39	36.31	68.7	60.16	60.34	45.63	61.2	39.96	43.16	45.44	28.11	37	69.77	53.42	51.83	38.6	57.04
MAP2K3	75.85	60.23	57.81	107.85	78.2	150.74	153.01	162.8	169.45	164.68	174.42	180.38	181	204.11	181	70.32	62.42	43.82	84.41	53.37	101.11	73.96	89.04	74.92	93.6	54.47	46.07	46.31	93.5	59.47	67.74	65.88	70.14	87.49	57.41	47.97	48.97	86.49	53.36	75.59	84.3	90.93	101.06	80.46	30.71	25.86	26.11	37.99	31.65
COX7A2	75.84	79.13	74.73	89.19	74.19	69.04	71.08	78.6	88.58	77.54	68.25	65.88	71.32	90.44	71.07	76.11	84.51	78.84	99.34	79.15	79.25	85.6	100.77	86.88	77.98	80.46	88.52	83.39	99.03	77.7	89.04	84.53	79.93	106.47	85.45	88.89	95.47	117.6	80.53	73	61.58	75	88.69	65.75	92.41	88.68	89.33	128.94	74.96
ESYT1	75.82	78.79	81.43	71.37	77.62	69.62	76.5	79.95	70.24	74.64	65.97	71.8	72.92	63.63	66.72	78.59	86.02	88.13	85.54	82.25	65.84	71.58	71.03	71.7	69.5	81.91	90.17	91.4	86.14	87.99	59.76	67.22	65.73	66.34	97.14	97.88	103.19	92.63	99.43	58.3	60.83	61.1	58.68	68.01	88.73	88.85	85.76	86.61	88.73
ATP5I	75.73	84.9	86.06	99.26	80.27	83.56	74.5	91.44	99.44	87.01	71.52	78.73	82.63	81.09	87.08	85.43	97.07	87.15	104.17	87.34	87.74	89.06	97.69	92.84	77.12	86.52	89.31	93.85	99.3	75.81	85.41	75.26	86.42	90.98	87.59	101.1	101.74	126.66	90.81	80.87	75.64	81.21	91.12	80.77	102.33	104.35	112.98	128.81	93.02
COL16A1	75.69	91.75	91.68	50.07	71.14	71.41	81.86	77.92	44.38	71.46	69.78	84.66	82.05	45.32	70.54	61.45	77.49	78.59	46.62	64.44	74.58	83.31	52.5	78.5	70.37	59.3	70.6	70.75	40.9	59.22	64.96	65.93	64.69	44.29	63.23	74.72	69.04	43.44	68.23	53.84	55.38	53.59	41.49	57.55	100.44	108.57	102.78	67.09	96.89
ACLY	75.6	71.79	73.83	98.13	69.53	67.82	65.81	70.99	91.2	65.78	67.54	65.09	68.69	89.06	61.44	63.34	57.31	55.59	77.22	57.1	54.7	51.98	70.35	56.27	57.99	62.47	59.33	58.65	77.63	64.97	58.71	54.68	56.18	64.08	65.77	67.93	68.16	85.92	82.8	65.48	70.39	73.26	71.84	79.4	83.39	84.73	85.83	108.59	99.91
KANK2	75.38	68.64	72.67	63.99	69.76	74.5	64.13	64.84	59.51	62.67	62.85	58.9	56.57	52.59	50.92	57.26	56.75	63.42	55.89	56.79	36.5	39.07	34.96	38.93	35.43	65.99	66.55	71.09	57.02	68.58	35	33.12	35.36	26.54	78.46	70.85	73.35	60.16	69.9	34.26	32.25	32.94	29.38	34.96	87.8	72.62	71.36	58.1	67.47
ATP5D	75.16	86.71	76.27	87.72	87.06	74.93	73.89	74.41	82.65	89.43	68.17	78.84	60.88	78.35	65.19	80.25	91.64	80.93	104.12	91.6	72.85	82.5	98.67	70.67	72.26	87.84	90.4	84.87	106.04	89.18	76.89	71.22	72.14	96.24	82.41	87.69	92.28	105.97	80.58	67.96	60.49	61.65	83.32	60.78	69.38	68.78	68.61	107.05	77.36
CTDNEP1	75.1	79.87	81.71	74.66	75.66	68.85	79.61	73.79	74.17	75.52	65.33	70.13	72.67	73.47	68.51	74.65	88.6	82.45	76.87	76.21	70.93	82.32	79.51	78.9	77.98	78.96	89.9	84.57	79.82	79.78	68.63	76.93	76.89	76.54	82.54	89.91	93.87	87.54	84.35	70.41	82.01	84.82	78.57	74.87	77.54	86.16	87.12	83.93	80.36
EIF3D	75.1	71.04	66.87	81.44	64.59	70.38	70.82	71.41	87.16	70.07	68.77	72.59	68.49	83.79	64.64	73.72	69.23	66.65	80.77	68.15	69.32	68.15	77.64	62.77	59.42	75.28	73.78	72.28	83.48	72.11	65.77	67.4	67.22	74.45	73.03	72	73.43	86.86	68.65	97.66	91.07	94.9	111.74	90.64	74.64	69.99	68.51	77.32	70.65
PHLDA2	75.04	80.14	68.07	108.89	75.09	79.15	91.23	94.6	128.86	104.22	96.41	124.94	111.54	154.23	113.15	72.82	86.55	59.89	124.87	78.09	117.72	135.89	177.32	112.39	111.41	70.22	69.13	63.18	120.14	65.76	103.35	101.08	113.3	164.73	58.89	63.67	70.2	106.73	52.8	90.7	120.04	137.19	156.36	97.75	29.1	34.09	31.73	73.98	36.06
SCARB2	75.01	63.84	62.49	65.63	64.09	75.32	62.57	61.98	67.45	62.31	71.15	58.78	59.96	62.89	61.91	74.37	62.76	63.19	63.49	64.58	70.12	59.71	66.14	63.39	63.64	66.23	58.72	57.02	64.66	60.3	65.42	59.31	58.48	63.59	59.31	51.62	52.5	57.69	58.27	58.12	51.27	50.79	56.65	58.43	76.69	59.28	62.92	60.21	70.38
ISLR	74.97	35.92	26.89	1.3	70	74.84	36.01	24.62	1.41	68.25	68.73	33.37	24.01	1.23	60.09	71.18	31.37	26.45	1.12	66.99	64.44	31.12	0.97	23.21	55.01	67.31	28.62	23.37	0.95	58.27	49.33	21.13	15.91	0.65	63.68	25.85	19.5	0.79	61.12	18.69	6.77	6.03	0.25	20.68	108.59	50.63	36.65	1.42	100.57
PABPC4	74.89	57.87	55.73	64.28	59.26	74.38	58.87	57	65.21	62.98	72.2	59.57	55.89	64.34	56.66	71.85	59.71	57.62	63.47	64.52	67.64	54.08	57.87	49.11	57.71	84.47	68.95	66.37	68.86	74.01	60.95	47.96	46.5	54.54	92.36	73.26	74.77	79.96	77.35	79.22	69.34	63.83	75.46	61.33	87.94	66.63	61.43	77.45	72.79
IL6ST	74.78	82.48	86.01	80.3	76.69	81.73	79.98	83.97	80.22	74.36	83.29	82.63	91.97	81.74	89.74	74.72	70.65	78.76	67.15	78.5	96.36	85.94	91.27	92.59	103.55	57.96	64.31	69.4	62.67	67.73	91.96	81.61	81.62	104.57	79.2	86.83	80.83	66.47	94.76	130.17	98.9	101.76	120.39	144.7	141.17	141.06	153.08	92.53	151.71
GPC1	74.69	86.37	99.5	105.67	117.9	70.93	79.2	97.88	99.48	113.6	67.52	78.04	90.63	97.21	92.99	67.49	80.55	96.63	112.01	108.93	65.07	78.48	93.29	87.55	95.28	70.65	80.78	88.01	101.85	107.76	54.18	60.13	69.33	73.72	75.18	83.25	94.16	108.35	113.49	40.79	42.73	54.34	55	63.67	88.05	90.2	104.27	115.83	133.87
CCDC124	74.52	73.17	67.21	68.8	77.24	61.95	65.09	62.08	58.59	72.84	59.78	67.57	59.48	67.21	66.71	64.65	78.8	73.95	74.45	78.08	71.55	74.22	71.09	65.07	72.98	77.56	81.63	79.57	73.99	81.15	68.77	63.76	61.96	68.26	80.88	82.42	85.74	86.43	83.11	49.15	43.9	46.95	58.64	48.61	68.44	68.97	60.76	80.74	65.66
RRAS	74.52	85.4	91.46	87.7	100.64	65.48	76.15	86.65	85.68	92.9	62.11	74.38	76.3	81.01	83.05	65.43	79.51	83.62	92.99	94.03	68.63	76.58	88.42	89.69	83.67	72.95	81.48	95.16	92.41	87.97	72.16	73.13	85.61	89.43	81.52	83.4	95.44	98.27	92.76	61.14	65.16	86.32	82.21	82.7	113.41	110.07	110.67	114.16	122.35
PCDHGC3	74.47	86.82	98.21	70.78	113.69	70.75	94.59	91.77	69.26	116	63.15	75.72	84.28	58	105.91	64.92	86.29	95.65	68.13	112.16	61.63	74.97	58.77	80.07	97.75	70.48	79.81	88.34	57.93	103.79	46.15	48.45	56.12	27.92	66.05	76.49	76.68	56.64	111.96	20.08	20.31	21.8	14.21	37.28	79.67	105.91	106.59	67.53	133.67
GPI	74.2	73.77	75.79	85.29	72.45	67.77	70	69.3	80.87	68.21	64.29	64.66	65.21	77.53	63.34	72.42	71.7	78.83	87.25	70.75	69.64	70.46	82.95	69.88	68.55	75.64	78.97	77.53	88.98	79.25	60.65	57.49	61.98	68.7	79.19	80.5	84.89	95.25	77.32	45.87	38.73	45.05	50.54	50.04	82.13	80.73	75.13	95.89	72.92
PLPP3	74.18	76.92	69.1	78.34	66.1	67.49	72.58	68.29	71.23	59.66	73.81	84.54	84.02	84.77	69.04	69.23	59.73	59.52	72.42	66.9	93.04	65.24	98.35	66.21	71.31	86.76	64.9	57.95	78.02	79.34	68.54	36.47	37.65	62.97	75.32	57.85	60.06	70.27	72.76	62.71	29.24	29.26	61.46	49.25	112.61	137.05	144.68	96.34	140.7
COX5A	74.15	71.08	68.97	81.78	74.98	72.4	72.85	70.36	82.99	75.2	66.42	65.06	60.9	78.51	71.27	74.63	77.18	73.21	90.12	74.82	71.63	75.33	89.51	71.4	64.35	78.5	85.16	79.39	96.26	82.1	68.25	77.63	76.02	87.33	76.57	83.76	85.39	94.81	72.66	85.91	87.77	88.59	103.2	87.54	65.14	70.21	60.31	89.13	61.73
SF1	74.11	73.21	66.36	73.21	73.86	85.17	85.85	74.22	80.95	81.9	83.9	81.78	76.71	85.56	91.11	71.58	72.12	63.32	65.44	64.48	68.74	66.7	64.78	57.48	68.66	79.46	68.84	68.26	71.08	71.09	78.6	67.3	63.77	70.19	82.99	74.5	70.47	73.54	72.62	125.91	113.21	101.55	111.19	108.66	51.4	47.69	44.99	48.6	53.82
CDIPT	73.94	84.47	92.66	75.76	78.67	73.15	78.18	82.24	70.53	72.4	65.25	74.37	76.86	67.34	68.02	68.02	77.67	83.38	75.31	79.13	69.21	76.46	73.49	80.01	71.34	72.14	77.2	76.83	70.93	74.69	65.78	63.43	70.3	67.37	66.28	63.72	70.86	66.48	65.4	56.15	52.69	61.42	57.71	55.36	71.69	70.47	75.87	68.99	79.54
NFIX	73.9	80.27	97.17	45.51	84.74	70.63	78.09	85.64	43.19	81.49	62.56	73.15	84.15	40.83	79.78	61.01	73.2	92.88	44.89	82.51	45.85	51.92	33.14	56.08	56.69	69.36	76.68	84.89	49.44	87.44	26.52	23.18	26.76	20.1	95.76	97.7	103.88	51.95	112.31	22.34	23.97	25.32	20.72	32.98	114.75	143.78	152.49	67.42	134.07
HSPE1	73.82	71.19	60.16	83.75	58.85	66.64	65.33	57.19	81.65	61.36	66.96	60.1	54.53	79.69	57.5	69.01	71.18	63.53	77.34	61.45	71.59	63.17	75.13	60.14	53.82	75.42	78.39	73.8	82.26	60.94	53.1	48	51.03	53.94	85.46	90.14	87.95	112.48	73.82	60.5	44.46	48.63	54.94	42.58	56.64	48.85	46.97	71.43	40.65
PRRC2A	73.81	60.76	58.52	69.54	74.12	72.49	62.21	55.98	68.4	71.61	66.98	58.53	57.42	65.09	72.06	82	73.84	69.81	83.09	81.56	76.66	64.91	73.59	57.81	80.11	94.11	85.75	78.93	84.34	93.75	86.7	73.38	72.26	77.81	99.3	87.47	89.48	88.82	96	73.5	70.38	65.93	69.59	68.82	58.86	55.42	50.99	63.15	57.67
SSU72	73.71	70.49	65.87	69.55	62.83	69.17	63.43	63.23	66.08	65.77	66.93	61.72	56.13	63.39	59.14	68.81	64.28	65.4	69.72	62.9	71.45	70.35	71.93	66.67	59.77	77.85	71.28	69.94	72.27	68.85	67.3	63.78	67.41	69.13	75.96	76.7	72.33	83.93	69.17	68.41	63.83	66.8	71.03	63.74	65.48	66.93	66.91	71.7	53.4
MZT2A	73.68	81.65	71.54	69.13	74.91	58.33	69.66	68.54	63.98	79.68	56.18	65.98	56.75	66.36	63.51	65.57	82.62	76.16	77.24	86.25	68.28	79.42	66.05	65.79	64.45	78.04	92.66	85.77	80.21	91.62	72.11	79.64	73.37	74.59	76.28	92.19	90.08	88.01	80.58	58.39	60.04	74.62	58.5	60.54	75.49	85.04	78.67	91.55	82.49
PSMB1	73.6	70.55	67.52	82.82	70.57	67.97	70.09	74.69	84.63	74.48	66.49	62.63	66.02	83.89	70.05	81.27	73.67	75.1	94.86	81.76	80.7	77.27	95.05	79.2	72.96	82.64	79.87	78.71	93.81	81.61	78.3	74.56	72.06	96.98	88.82	83.04	85.39	102.06	86.91	109.17	86.36	97.3	123.23	109.24	90.57	84.64	82.34	107.27	85.27
INF2	73.58	76.39	77.75	81.03	76.6	71.92	74.32	77.31	78.36	76.61	70.82	78.99	82.55	83.9	69.31	61.19	72.13	70.08	77.82	69.95	69.98	72.02	77.64	73.62	72.41	69	73.18	75.76	82.04	76.05	58.08	59.38	62.35	61.09	64.45	66.9	74.66	77.31	70.94	52.45	57.2	59.05	51.16	56.98	45.97	57.88	63.63	58.95	66.62
SMTN	73.58	65.17	57.89	81.3	83.9	81.38	84.11	77.16	98.75	106.85	77.32	76.13	66.89	92.7	88.79	119.07	108.24	75.47	107.96	101.41	132.35	125.6	114.18	106.71	135.48	112.83	108.16	96.29	109.61	98.63	99.02	92.95	79.95	79.31	103.33	102.22	106	104.2	85.84	61.99	70.27	66.43	51.34	56.74	32.93	33.85	31.08	41.22	25.6
ATP2B4	73.57	70.82	71.91	68.19	73.12	72.89	73.27	70.44	64.65	67.94	74.57	74.89	80.15	66.51	76.27	77.14	72.15	67.49	60.76	64.34	70.55	63.81	51.05	64.54	64.6	73.22	75.59	71.81	66.42	74.25	57.14	51.16	50.05	35.73	66.28	64.41	68.07	59.56	63.93	50.55	54.17	53.03	28.42	63.85	53.55	46.96	44.4	39.53	46.83
STRAP	73.38	65.25	65.6	75.56	66.7	68.68	67.38	66.85	76.6	66.58	63.95	63.7	66.93	74.72	65.77	73.47	68.94	62.89	74.72	70.12	71.5	66.22	73.31	65.87	70.24	79.04	71.75	70.05	81.75	77.2	64.41	61.17	58.5	68.48	72.5	75.92	73.81	83.67	74.06	95.31	83.12	81.42	93.08	93.73	62.54	60.91	58.16	72.18	55.85
TPD52L2	73.28	66.06	67.59	83.62	80.04	71.18	67.33	66.03	80.76	78.58	63.76	62.17	58.64	75.84	70.94	69.67	67.39	66.01	84.55	77.7	63.85	59.16	74.78	59.39	70.58	77.7	72.73	70.82	85.98	80.06	61.8	55.02	55.35	67.15	70.84	71.24	73.12	86.83	73.43	49.84	49.09	52.31	53.63	57.95	65.7	58.3	58.75	72.97	65.66
NAGK	73.26	65.74	67.7	74.26	68.93	57.72	59.38	60.2	67.27	62.55	61.91	58.16	54.81	65.44	58.93	60.05	67.11	62.16	71.66	67.11	68.58	63.94	71.94	66.45	63.54	67.63	69.06	71.68	72.09	67.76	65.4	57.53	56.44	52.42	58.93	56.53	60.34	64.05	55.12	23.9	25.31	28.73	21.62	25.06	51.37	51.82	55.26	54.67	52
AP3D1	72.92	55.25	54.7	63.99	59.99	72.27	56.63	53.74	62.54	58.86	65.12	53.59	51.82	62.75	51.08	67.43	58.05	55.45	65.2	62.73	71.88	58.71	67.6	57.67	72.03	74.93	65.57	62.84	71.81	73.91	70.94	55.68	54.28	58.79	74.14	64.78	64.28	75.58	70.97	53.1	50.3	46.22	53.41	49.86	64.79	53.19	51.43	66.5	57.61
LMAN2	72.92	73.02	72.85	85.64	79.44	65.66	70.57	70.73	80.2	78.27	64.07	66.66	66.15	77.48	66.45	69.5	76.07	77.16	86.15	82.19	76.41	76.65	84.97	79.94	83.31	78.15	75.89	77.66	83.37	82.76	80.43	71.66	76.39	89.39	85.06	79.38	83.41	96.02	85.2	73.55	62.96	73.84	83.48	74.91	81.26	77.79	74.72	99.01	81.86
IFI27L2	72.86	82.23	85.63	101.46	90.9	57.92	71.16	76.98	97.69	80.72	60.84	73.36	70.85	92	74.69	65.74	75.85	82.83	101.74	84.83	66.94	73.01	99.5	83.8	70.89	72.28	79.88	88.09	96.62	80.61	61.31	63.94	85.6	99.71	80	83.33	104.36	107.68	88.72	62.98	42.25	63.62	77.95	70.7	135.45	131.88	141.65	152.06	122.71
ARPC1A	72.74	63.52	57.98	75.5	73.23	66.61	61.91	57.1	77.79	67.79	65.26	57.98	53.23	75.18	61.53	68.41	63.71	60.99	77.7	70.74	69.57	68.09	78.64	63.52	69.06	74.62	76.67	74.28	85.12	78.76	60.61	57.79	57.43	63.18	77.31	77.92	80.05	95.6	83.59	46.41	42.13	42.56	45.53	49.71	60.78	61.88	55.17	92.19	66.34
ATP6V1E1	72.66	87.69	85.17	96.4	61.79	67.52	79.39	80.95	96.29	64.29	71.31	78.16	80.17	91.98	61.43	71.32	82.66	81.65	96.98	66.5	74.16	87.05	108.03	89.54	72.26	71.36	83.85	84.73	102.48	65.25	79.93	99.98	96.06	122.13	67.81	84.99	80.76	100.66	68.42	112.69	112.72	121.58	152.38	105.43	74.24	69.37	66.31	91.34	62.34
ODC1	72.65	54.3	49.52	70.12	77.28	80.13	59.19	55.29	68.05	82.88	73.18	49.58	46.35	64.72	73.18	75.65	47.87	45.75	59.21	68.55	64.44	35.22	49.02	32.2	54.5	90.96	70.72	59.72	77.41	89.64	60.76	33.96	30.88	44.03	77.54	58.19	62.46	75.8	67.32	145.87	71.38	75.2	92.79	116.58	33.78	19.76	18.09	38.9	21.95
ACADVL	72.61	62.08	62.03	92.97	86.56	64.93	52.98	59.03	87.15	83.97	63.77	54.31	57.43	83.71	80	84.87	72.33	74.57	106.14	93.49	101.95	82.4	113.65	84.05	109.47	96.14	77.81	80.44	102.31	88.44	126.79	97.1	100.48	130.5	90.58	72.59	78.93	92.22	85.1	114.64	88.03	101.4	116.74	92.39	71.82	61.66	64.57	71.93	59.97
RFLNB	72.52	65.84	57.7	67.12	60.46	75.2	74.16	63.35	72.52	64.59	65.89	64.3	52.93	63.48	53.66	80.72	87.94	66.96	75.57	65.4	71.65	80.11	62.66	65.98	65.42	90.63	91.26	77.7	82.95	86.72	66.34	77.43	67.02	49.29	59.78	62.3	65.78	61.12	53.13	37.16	51.02	45.85	35.03	38.7	27.43	34.88	33.94	35.85	31.13
IQGAP1	72.5	76.19	76.04	84.2	71.76	78.52	79.01	76.19	84.25	70.23	76.25	73.94	74.94	80.31	71.18	84.19	79.62	78.49	81.76	72.49	80.82	83.08	86.64	82.79	81.69	75.75	83.18	80.84	86.57	79.93	81.57	88.09	84.47	84.73	78	87.3	82.18	83.1	81.44	86.05	93.39	81.13	74.24	91.33	70.38	73.56	68.44	73.44	66.13
PFKL	72.5	68.39	64.63	58.13	75.28	63.09	62.7	60.72	54.35	68.94	60.78	60.72	57.75	53.8	54.76	62.98	70.73	66.4	61.78	73.44	64.45	70.09	57.98	64.36	70.11	67.51	71.51	71.97	61.1	76.03	57.23	59.25	59.66	53.45	72.24	69.25	72.09	65.54	71.04	35.94	34.94	35.77	38.19	38.14	61.59	56.09	51.23	55.82	56.01
DDX39A	72.41	59.57	48.95	56.14	61.54	71.48	63.28	56.05	64.03	71.19	74.99	64.07	48.45	64	58.78	92.6	84.21	67.78	80.55	86.62	94.07	85.59	79.1	66.35	72.95	113.43	102.1	87.92	88.86	92.14	97.65	93.33	80.77	78.6	102.32	105.23	98.09	102.49	82.25	86	80.07	73.5	68.94	59.58	36.02	37.72	29.82	45.28	23.89
PXN	72.37	67.11	71.8	93.08	75.58	73.5	73.78	79.14	97.35	86.7	63.29	55.46	60.52	79.22	69.58	101.94	99.44	86.2	109.32	94.53	80.29	70.09	71.35	70.42	79	98.02	91.32	93.65	109.04	91.31	77.26	68.99	70.4	63.5	92.11	90.58	100.75	100.06	93.82	61.49	57.05	63.29	52.92	59.44	73.42	73.52	73.46	70.68	65.99
MAT2A	72.27	91.4	93.31	88.52	89.69	82.54	106.02	116.06	89.79	113.7	70.75	76.81	77.82	69.67	92.68	94.13	99.3	101.44	93.26	104.31	75.39	76.98	73.9	75.93	76.43	103.24	117.63	105.86	105.75	95.06	90.43	88.62	80.54	74.78	94.84	125.9	118.97	120.87	107.52	106.97	124.74	113.52	106.26	103.95	77.75	96.12	92.31	96.16	82.97
SNX3	72.25	68.81	71.88	71.18	68.99	65.05	62.06	71.43	70.76	70.63	64.9	62.96	67.12	67.43	69.59	69.08	69.7	70.42	78.1	76	70.3	67.81	73.68	76.87	63.46	76.22	74.02	77.16	78.46	76.07	61.6	59.23	63.72	65.01	80.61	83.32	83.41	89.62	81.69	39.17	38.79	40.37	36.68	41.27	83.68	88.41	94.08	95.37	83.94
PLAU	72.23	74.68	85.51	237.64	81.61	160.6	188.36	205.96	411.38	185.88	539.09	547.25	571.04	937.88	599.1	89.98	144.3	129.54	197.84	85.97	263.3	389.4	594.21	373.47	294.04	137.36	214.31	228.47	270.4	116.18	465.14	879.4	999.91	1008.51	104.16	144.83	163.87	212.09	79.3	296.21	545.61	581.88	682.7	279.32	41.18	50.69	50.23	154.39	29.19
HMGB2	72.16	64.64	46.59	60.06	77.09	55.62	45.54	33.32	51.97	43.91	50.41	38.63	26.18	43.46	36.79	103.97	98.82	71.14	89.11	80.01	81.74	72.07	74.51	54.83	60.27	97.43	88.89	72.18	77.53	57.2	152.76	149.01	123.96	145.11	122.88	112.64	98.2	111.08	73.95	115.01	123.25	102.53	89.71	63.06	33.64	24.66	17.87	33.32	15.43
APRT	72.08	65.12	63.72	76.34	72.49	59.76	53.71	62.59	70.9	69.99	57.01	55.8	53.48	67.82	55.71	60.14	62.17	58.56	86.39	65.47	58.26	60.93	74.26	56.47	56.7	63.42	59.77	63.74	78.65	67.79	52.41	55.49	58.43	74.71	66.32	60.66	65.56	87.24	67.04	58.04	49.67	54.65	84.85	66	71.68	64.2	67.31	95.54	71.57
BRK1	71.92	82.84	81.06	90.74	71.8	72.9	76.9	85.79	89.86	77.81	70.67	75.2	77.93	85.97	76.54	80.08	87.42	87.79	92.16	79.85	88.85	87.03	97.18	92.27	77.6	80.9	84.96	87.75	90.82	72.82	84.36	88.37	92.3	90.3	86.35	91.5	92.8	96.94	84.03	90.48	84.74	91.5	86.63	78.81	96.05	95.6	100.61	101.26	85.9
SMPD1	71.89	71.55	83.62	67.48	74.58	67.98	65.03	77.58	61.28	71.01	59.98	64.06	74.3	60.08	67.3	59.13	63.15	79.26	66.53	70.63	61.3	66.06	59.19	73.3	65.11	63.08	61.24	75.51	62.13	69.21	56.73	55.23	64.05	56.15	58.69	57.24	67.99	60.59	67.15	39.48	37.79	45.01	41.45	47.93	81.6	81.65	99.83	80.53	100.58
SLC25A39	71.89	67.03	63.28	60.99	67.06	66.54	62.49	59.68	64.2	63.69	59.99	56.48	53.54	60.47	56.94	65.64	64.19	61.95	67.69	64.06	61.93	63.34	63.16	56.59	55.25	72.78	69.57	66.14	68.32	67.84	58.65	56.16	55.12	61.53	67.72	62.59	69.56	74.39	60.17	47.72	44.03	47.35	49.39	47.55	53.88	49.43	51.24	65.67	52.49
CCT8	71.8	74.44	62.75	80.64	65.04	68.64	70.92	65.1	83	65.3	66.45	67.86	62.98	77.91	66.82	77.15	80.25	69.12	84.42	67.48	70.81	75.76	82.53	72.51	65.29	76.33	80.86	77.12	89.03	76.21	68.89	76.79	69.18	74.78	76.79	90.06	84.28	94.83	73.43	72.31	68.14	68.25	72.87	68.31	50.14	56.57	52.45	64.41	48.33
POLD2	71.77	61.76	56.28	66.61	70.69	61.69	56.78	50.15	64.98	62.31	58.8	55.22	49.8	62.74	63.12	66.56	62.88	58.69	69.22	66.01	59.16	54.71	63.41	47.83	55.42	73.25	71.92	68.34	71.3	73.22	58.75	51.35	48.43	61.69	85.17	75.4	81.79	90.34	79.71	65.4	49.88	55.9	67.06	58.65	52.53	52.96	45.68	67.24	42.15
TGFB1I1	71.72	63.97	61.54	60.67	79.63	65.52	59.42	58.95	54.96	74.82	56.4	53.24	51.17	48.7	58.36	73.2	75.1	66.29	74.94	79.38	70.25	67.61	64.11	60.17	72.81	74.41	71.47	67.19	71.34	76.49	64.91	64.16	63.94	59.68	81.89	69.59	74.41	72.56	76.86	52.22	54.51	58.37	46.41	57.84	78.23	82.34	76.95	73.65	89.89
PTGS1	71.68	43.51	45.01	32.41	73.12	63.31	43.9	41.85	30.1	65.49	55.23	37.87	36.53	26.47	61.57	62.05	41.88	41.52	26.59	59.57	61.31	58.12	29.23	58.92	67.77	51.81	36.24	40.15	23.39	57.09	71.8	74.96	68.57	25.74	34.03	22.25	24.92	12.02	34.72	41.2	43.16	41.15	11.28	50.02	23.23	18.42	19.02	8.63	18.44
SDC3	71.57	115.38	122.26	53.75	86.99	68.72	111.24	114.46	50.05	82.47	61.75	103.41	104.59	46.32	76.99	65.01	104.82	112.85	53.07	79.91	54.94	89.45	44.71	90.5	69.28	63.5	97.03	98.55	47.25	80	40.21	64.25	66.67	31.11	68.02	90.03	94.04	47.47	79.23	33.98	57.58	61.65	24.53	45.47	78.25	107.61	107.33	52.9	90.41
PTK7	71.54	89.16	89.29	53.27	58.51	68.26	83.76	86.11	49.12	58	63.71	81.51	78.6	45.45	50.57	60.03	74.98	84.61	48.39	52.24	54.55	71.13	38.36	71.75	46.09	51.46	66.95	70.07	38.26	44.74	43.76	67.71	67.21	34.32	57.49	61.44	61.96	37.4	49.8	39.71	58.39	57.14	39.14	37.7	115.9	112.24	114.09	73.79	107.76
ANLN	71.49	58.3	44.49	62.17	79.39	80.17	63.99	46.71	70.63	76.25	75.54	63.34	48.51	68.13	78.93	114.76	92.97	69.45	88.23	94.23	90.52	79.32	77.94	61.47	91.48	131.01	116.06	96.73	100.93	97.79	123.78	113.74	93.93	101.49	122.17	115.68	106.03	99.78	93.24	97.4	93.18	72.88	73.87	50.27	18.36	14.04	9.4	23.7	7.88
EIF3E	71.49	59.44	61.79	62.27	56.92	67.4	58.97	59.77	64.6	60.07	66.9	58.34	60.29	59.02	62.76	73.82	58.41	61.17	60.94	61.87	60.91	56.63	59.8	58.39	55.33	71.65	65.51	62.76	70.13	61.34	67.33	73.47	69.61	79.88	76.14	77.06	73.75	75.26	76.09	126.62	111.79	109.2	124.64	117.84	110.56	97.5	98.63	86.05	96.09
GJA1	71.4	142.27	164.08	247.69	109.35	67.72	131.76	160.74	235.86	103.18	63.71	115.99	139.15	210.84	107.5	74.02	126.75	149.97	232.55	122.62	90.65	120.81	190.33	145.9	138.58	65.83	102.82	119.16	216.49	104.97	75.95	128.16	142.4	194.35	73.83	132.07	134.07	213.04	142.79	66.05	115.16	118.15	130.42	94.99	111.29	186.91	179.75	302.03	180.39
PSAT1	71.35	67.66	62.74	39.51	69.31	67.61	64.42	60.41	34.43	65.09	72.73	62.17	56.42	32.84	70.05	48.89	47.85	52.33	24.85	52.36	49.46	42.38	22.48	43.56	44.58	33.82	32.28	30.97	17.62	27.54	95.81	106.25	106.67	131.32	31.87	34.39	27.4	19.56	36.01	290.58	274.46	284.12	309.5	278.39	66.79	56.02	53.93	60.8	71.7
TOMM6	71.35	69.31	62.73	69.68	63.83	63.37	61.88	60.68	69.77	59.9	63.59	55.95	55.45	65.43	57.57	72.55	69.83	66.31	71.04	69.46	64.4	57.8	62.86	60.79	58.84	78.21	71.76	67.59	81.33	71.23	51.07	47.9	47.4	52.64	72.93	75.87	73.02	89.99	67.29	48.97	43.17	45.23	47.29	42.32	57.43	53.27	50.64	67.58	43.76
EIF3B	71.34	65.66	60.61	71.89	66.21	76.89	76.22	67.04	82.39	75.78	71.6	70.51	64.17	79.36	68.95	75.26	76.65	70.18	82.22	76.73	70.91	72.38	76.84	70.24	73.29	82.23	78.75	76	83.65	81.07	69.7	63.6	60.74	64.7	76.34	78.98	77.29	86.99	74.22	82.43	72.87	71.15	79.25	76.15	52.41	51.39	46.74	63.67	48.82
NDUFB8	71.33	71.87	66.74	82.99	74.11	55.49	62.41	70.02	82.38	77.1	63.56	65.65	59.06	80.9	62.17	62.65	70.8	73.74	89.66	76.36	73.42	66.91	81.31	74.71	69.67	74.03	75.63	77.5	87.55	81.31	65.15	74.18	68.37	84.28	86	82.49	93.01	106.65	86	63.9	55.42	70.87	82.72	66.29	102.32	95.99	95.7	126.1	90.19
C6orf48	71.3	96.17	95.24	79.58	82.93	67.42	76.77	85.96	70.39	77.63	61.09	64.87	68.45	66.43	80.13	69.32	90.07	83.96	87.13	88.51	56.65	63.23	70.26	59.46	60.25	77.04	89.25	89.66	88.23	83.7	105.55	115.35	131.38	138.31	89.39	95.36	105.04	86.3	89.01	153.66	178.28	221.7	215.13	194.45	105.93	116.43	125.9	90.19	119.42
TUBB2A	71.16	75.06	74.28	67.22	74.14	70.67	83.01	88.59	69.07	85.39	96.47	120.57	124.39	88.88	96.47	85.27	86.99	92.09	84.18	87.83	103.73	100.29	80.21	94.05	88.1	86.89	84.5	79.91	84.11	77.66	54.58	42.72	38.04	40.64	62.49	60.35	64	69.71	54.32	25.31	24.09	23.79	16.82	18.8	51.48	43.55	37	54.37	39.39
PA2G4	70.92	67.3	54.71	70.62	57.59	71.56	67.41	56.29	74.61	59.84	67.79	61.61	53.36	69.94	64.15	75.01	71.11	59.72	71.18	59.84	64.56	62.4	69.39	54.86	55.61	78.09	74.91	67.62	76.7	65.53	59.55	55.87	50.84	57.24	65.66	72.33	70.63	80.36	55.33	77.7	62.97	60.33	67.12	60.5	29.01	30.38	25.56	44.41	24.97
ITGBL1	70.62	59.12	75.28	75.43	75.57	70.47	54.94	65.78	75.81	67.39	67.75	49.81	61.92	66.28	70.67	69.5	54.74	74.92	67.04	76.34	55.91	42.52	51.35	56.25	57.72	60.14	46.23	61.74	61.4	56.93	37.66	28.82	38.12	37.68	62.58	56.43	61.36	60.11	64.37	25.04	17.21	19.78	25.38	34.17	91.78	81.96	93.98	82.52	82.94
B4GALT2	70.53	64.98	58.64	55.73	73.05	61.59	57.82	56.49	55.2	68.86	54.34	55.96	48.6	53.17	62.1	56.3	57.82	56.35	55.76	66.24	55.31	55.15	54.22	49.73	63.16	66.63	64.89	62.79	58.03	74.98	53.62	51.27	50.71	46.05	65.15	57.36	61.34	56.24	66.22	50.91	44.85	46.83	46	55.75	54.71	49.17	50.16	57.23	58.78
CYC1	70.44	71	74.05	82.98	78.76	65.51	71.78	71.75	79.03	80.17	70.75	74.77	68.14	83.65	82.07	72.08	85.23	73.7	97.06	86.94	80.59	90.82	96.5	73.97	80.17	83.68	84.65	85.03	104.14	89.9	73.59	71.66	70.17	85.38	83.37	84.58	91.92	103.93	77.08	41	39.01	40	44.04	37.82	54.39	59.32	54.16	81.52	54.67
UCHL1	70.43	78.46	80.85	131.14	60.59	68.13	70.74	81.26	133.06	62.09	67.89	73.01	73.42	125.06	59.39	70.99	73.18	79.56	134.51	60.3	71.42	75.84	136.8	80.84	50.68	66.26	67.04	70.62	125.44	48	67.52	65.31	70.32	138.17	65.35	61.21	69.99	115.83	48.53	90.56	73.73	90.36	169.36	63.28	83.44	77.2	90.93	142.06	66.14
PLAUR	70.4	83.79	77.94	124.69	84.86	98.84	134.18	130.9	183.69	150.28	109.68	132.08	132.28	180.35	132.9	88.8	119.75	82.76	120.11	85.91	137.25	170.68	178.71	150.04	137.87	69.4	85.92	78.55	113.22	76.61	104.18	154.65	142.83	151.38	44.01	65.04	69.3	90.45	51.39	81.29	97.11	104.33	120.88	93.97	25.98	25.34	27.99	41.21	26.26
RAB32	70.39	81.31	73.78	59.91	67.61	62.7	81.05	78.43	59.8	70.81	71.9	88.94	76.95	67.93	71.13	72.67	85.26	74.4	73.01	73.41	85.62	102.35	78.16	91.81	73.72	80.04	87.34	75.39	80.92	67.24	101.98	129.49	122.88	120.14	90.05	95.72	88.21	86.94	73.44	161	161.46	175.88	156.37	141	82.6	80.15	86.95	73.36	76.41
PDCD5	70.36	74.82	65.9	72.34	62.99	67.79	74.31	66.57	69.44	67.93	71.97	71.48	60.1	73.08	68.8	82.02	81.01	70.77	70.59	70.3	87.28	93.89	87.86	85.11	72.08	84.55	90.52	80.38	72.89	69.37	97.27	101.11	91.41	97.11	68.06	87.87	80.58	82.77	70.26	111.33	106.44	98.85	101.55	96.48	45.22	49.85	48.55	59.61	41.63
ROMO1	70.27	79.22	73.63	79.21	83.47	64.84	72.51	80.65	88.47	81.01	61.37	69.31	66.96	81.59	60.79	66.6	82.3	74.06	96.97	89.79	73.59	84.39	89.07	83.42	75.02	74.61	76.71	78.81	81.82	74.94	72.72	74.61	71.98	95.43	78.59	77.67	85.23	95.17	72.14	67.62	51.15	63.07	78.77	61.13	93.87	92.67	109.56	119.07	93.4
GSN	70.23	89.28	123.11	110.53	102.94	65.08	81.62	118.87	98.81	94.97	64.44	79.08	107.5	96.58	81.97	63.32	79.24	113.66	108.54	95.2	54.06	67.61	83.26	88.49	74.03	64.02	74.15	102.79	96.4	79.73	41.52	39.6	55.09	56.71	74.52	80.8	96.9	103.03	102.76	18.93	14.51	20.46	29.03	29.95	170.52	225.03	286.77	183.65	239.52
NRP1	70.22	63.19	60.86	78.05	55.52	67.7	63.02	61.86	75.4	51.4	66.74	65.69	65.26	79.53	58.59	80.65	76.87	71.77	74.62	63.22	136.25	124.65	160.85	117.84	117.77	71.19	72.6	71.59	72.99	62.66	145.9	118.74	129.39	145.27	75.18	79.02	81.07	73.14	63.05	194.76	155.61	147.65	152.88	159.29	78.66	66.45	63.72	68.29	49.05
IFITM1	70.19	84.3	68.38	46.95	48.41	66.04	83.34	67.3	41.86	43.14	67.25	77.26	69.58	40.98	41.43	43.29	62.63	52.81	37.6	36.98	58.38	64.59	47.43	69.28	35.4	45.35	48.54	42.97	31.78	25.82	74.52	56.98	69.01	74.07	52.09	50.37	40.01	23.5	37.42	60.04	37.65	62.61	101.37	33.32	162.54	181.5	159.52	69.08	111.06
RPL27A	70.14	67.52	65.92	75.26	62.61	66.46	60.81	63.27	75.9	68.46	63.71	57.99	58.94	68.26	65.09	65.7	58.81	62.79	72.42	63.06	66.71	58.89	70.96	65.1	58.28	66.46	59.6	62.04	74.02	62.17	60.93	59.26	59.63	71.72	67.26	67.85	70.31	76.88	64.78	79.2	70.89	69.79	89.93	67.93	87.94	82.94	80.08	94.67	77.18
PIGT	70.11	72.34	72.52	67.54	68.86	66.03	67.31	71.37	65.51	63.54	61.58	64.35	68.15	63.73	62.16	66.45	66.95	72.45	66.83	66.18	68.44	67.44	68.2	73.73	64.22	62.46	66.01	71.95	65.87	63.19	65.29	70.47	71.84	70.57	57.76	62.8	65.19	64.69	61.02	67.12	71.41	71.86	75.66	66.9	68.06	71.88	75.2	68.74	72.5
PKMYT1	70.08	53.33	38.25	51.58	55.79	63.77	54.39	36.28	52.67	55.87	57.91	51.52	36.59	53.2	47.75	47.16	49.76	39.47	48.62	44.71	39.88	40.14	40.66	30.01	34.43	55.29	53.6	46.62	49.84	51.94	41.96	45.85	40.99	35.23	46.06	42.97	41.11	38.18	28.28	14.72	21.2	19.67	10.71	11.2	5.01	4.21	2.64	8.45	2.74
MARS	69.97	69.04	66.44	50.01	74.18	62.04	66.29	63.12	47.08	68.19	64.31	64.44	57.63	46.75	64.01	48.32	48.74	52.37	43.87	50.75	46.71	42.46	39.41	40.43	43.77	46.29	49.21	50.19	43.85	48.37	98.93	113.8	114.78	118.58	52.36	55.16	47.93	47.07	59.13	207.45	199.22	204.93	209.81	216.48	72.61	68.7	60.13	65.13	72.26
CTNNB1	69.95	71.76	73.93	79.14	70.63	73.07	71.72	74.84	79.37	69.87	72.05	72.63	75.37	78.99	72.03	81.07	76.56	77.23	81.04	79.25	82.83	83.8	83.02	87.54	81.06	85.22	82.14	81.61	85.77	83.72	72	72.09	70.62	67.69	88.07	86.67	85.48	87.59	90.26	63.67	60.88	61.74	61.43	62.01	87.55	85.54	85.32	90.09	77.87
PPP1R18	69.92	71.61	69.91	79.76	79.28	97.96	114.61	106.54	109.83	111.44	107.49	141.35	143.57	125.19	145.06	69.32	80.32	65.48	78.54	69.8	77.74	77.61	80.12	77.07	79.08	70.48	78.29	69.34	83.52	71.4	74.59	94.76	94.89	90.05	64.86	72.82	74.16	79.89	63.51	93.48	132.21	126.82	109.81	111.99	46.31	48.54	47.74	53.46	48.73
TUBG1	69.89	63.71	56.3	65.79	74.8	65.78	59.07	51.25	63.21	66.57	63.06	53.94	48.85	61.01	59.41	71.66	69.13	65.1	79.97	71.07	70.64	62.75	75.69	55.94	64.19	84.71	83.64	81.07	82.51	85.96	80	74.58	73.91	78.27	78.97	80.2	80.03	81.11	67.29	50.77	50.22	47.08	40.08	37.92	26.68	25.82	23.66	41.46	22.43
TOP2A	69.81	59.08	49.02	55.8	78.81	70.08	57.48	44.05	58.88	70.46	62.25	46.72	38.42	47.86	66.17	117	98.32	75.3	85.26	77.01	89.55	82.51	81.93	65.33	84.67	91.12	82.82	70.55	68.59	50.6	137.44	115.57	93.18	113.04	97.08	95.91	77.4	68.52	58.93	58	68.35	49.57	35.55	26.36	18.59	12.01	8.09	20.15	6.2
SRPRA	69.76	67.39	63.7	72.37	68.11	65.32	68.91	65	71.21	67.16	63.99	60.6	58.04	69.63	67.64	68.93	71.14	66.96	70.42	68.65	73.94	73.47	79.07	71.89	77.96	68.22	66.89	67.2	69.98	69.39	72.65	71.27	67.72	72.11	59.06	63.57	63.07	68.51	59.7	74.41	68.96	67.41	78.39	66.64	53.55	52.18	50.23	67.05	49.29
SRRM2	69.71	65.49	62.76	67.63	66.85	69.97	64.18	57.65	64.44	64.18	62.59	55.26	56.69	59.8	57.38	63.17	58.99	56.65	58.98	58.63	61.35	57.64	59.52	56.28	68.6	64.31	67.16	62.71	60.06	71.15	65.01	59.12	58.13	59.12	70.9	66.52	62.44	63.01	72.16	68.58	66.36	60.96	65.36	64.52	58.34	57.03	54.53	58.75	61.95
SLC4A2	69.65	63.77	61.56	65.22	64.15	62.76	59.92	58.03	62.61	63.64	57.13	57.62	55.71	61.92	54.54	63.51	67.68	60.9	73.4	62.79	70.48	76.06	79.6	67.95	66.4	67.3	68.86	66.2	72.61	67.12	74.6	82.7	83.98	80.22	65.35	62.92	64.59	66.32	57.07	65.14	80.72	85.21	64.99	65.96	45.11	45.57	43.51	48.64	48.29
PUF60	69.64	67.21	59.95	70.23	69.56	69.45	71.26	67.94	77.15	77.72	65.83	66.45	57.68	73.24	60.47	80.27	77.21	69.96	84.31	77.96	75.18	74.53	77.37	66.61	72.77	83.36	75.32	71.09	81.78	84.31	77.59	71.86	68.92	80.2	80.08	76.7	79.42	90.18	74.96	82.78	72.34	75.54	90.69	82.49	53.94	53.76	48.92	64.73	51.54
FASN	69.56	64.54	66.34	79.48	53.53	66.2	61.5	62.18	76.41	55.77	59.93	61.48	64.88	76.19	46.56	37.92	37.29	37.47	52.96	39.83	33.79	35.21	47.1	34.77	38.83	42.65	38.34	37.71	50.88	51.11	29.58	25.75	28.21	29.61	58.28	51.43	50.57	71.47	100.23	34.87	39.84	43.15	37.42	47.83	101.29	110.39	106.41	140.75	173.5
PHGDH	69.53	59.72	49.44	39.72	73.71	62.03	54.55	48.7	36.16	68.59	62.54	57.03	45.93	34.23	60.44	53.43	47.96	48.42	32.48	60.96	52.99	45.04	28.78	40.73	49.15	50	44.83	39.99	26.98	46.6	94.21	104.67	100.56	111.64	55.21	49.2	38.73	29.07	51.15	179.21	189.86	187.2	214.89	164.79	99.84	78	67.64	78.42	102.74
USMG5	69.49	83.37	79	94.4	65.82	73.32	73.92	79.94	96.49	75.37	71.68	72.27	74.92	84.35	76.87	78.27	78.16	86.88	90.32	80.55	75.88	85.41	106.41	87.75	72.15	80.86	84.19	89.17	100.9	69.81	76.82	77.84	80.26	98.69	80.3	90.45	98.48	112.51	81.34	86.04	91.01	87.66	97.75	81.05	91.63	81.32	86.22	110.13	74.96
RIC8A	69.41	61.56	57.8	69.22	70.25	64.68	62.11	59.93	71.03	70.91	60.08	58.91	53.02	66.33	59.07	70.49	69.54	58.89	75.58	66.04	63.37	62.07	65.71	56.68	62.65	75.08	68.83	63.62	79.2	72.27	54.87	55.32	50.42	53.85	67.29	64.8	63.98	74.92	60.74	43.15	41.79	46.24	44.46	45.11	47.26	40.72	39.44	54.68	44.42
PDGFRB	69.31	78.77	84.82	59.13	69.32	71.56	81.13	87.37	60.41	75.85	63.38	74.25	79.53	51.29	66.5	50.15	57.34	70.04	46.01	63.63	42.86	61.03	33.73	63.12	48.73	47.92	50.24	53.38	37.81	53.09	36.53	49.47	55.54	27.63	62.9	61.37	53.2	43.44	77.63	34.01	50.01	47.28	30.37	55.76	139.42	163.12	165.23	102.25	153.96
ICMT	69.28	66.69	59.53	59.66	60.87	66.07	62.2	55.74	56.96	54.2	61.82	59.08	52.9	55.01	51.52	69.14	69.81	61.76	60.13	57.95	64.15	65.5	57.93	57.15	55.17	70.86	76.26	71.01	62.26	67.27	59.62	61.25	57.31	50.52	68.85	73.76	72.93	63.94	58.45	33.24	36.64	35.21	22.77	31.34	31.84	35.68	36.29	39.46	30.16
PSMB6	69.04	69	71.81	76.62	69.33	61.85	67.53	70.71	76.37	73.67	60.59	69.59	65.27	76.15	63.03	69.88	76.48	84.94	91.96	79.38	76.08	75.73	87.29	78.13	74.84	85.59	81.36	86.2	93.55	82.8	74.98	73.59	81.69	87.93	87.04	88.37	96.75	104.13	95.31	86.92	71.8	91.87	100.59	86.58	78.42	86.01	82	108.05	75.98
TBCB	68.94	78.34	72.02	70.95	73.19	69.3	67.87	72.51	70.28	74.72	61.67	69.12	63.28	64.01	62.56	72.91	77.64	74.38	80.57	75.73	74.01	75.95	77.05	68.69	62.66	79.38	78.75	69.74	82.75	74.89	71.75	66.95	71.55	73.8	83.93	79.46	77.79	84.42	77.45	73.09	65.17	68.26	76.87	69.46	65.34	67.15	66.31	82.96	62.99
AKT1S1	68.92	64.3	68.59	67.44	69.98	60.74	59.55	62.84	66.32	65	63.03	66.91	69.09	68.91	63.56	56.43	59.3	64.88	72.47	70	62.68	69.22	75.91	74.74	65.63	61.71	62.48	69.05	67.43	69.06	58.48	54.88	62.77	69.7	68.79	64.82	71.8	73.19	71.57	74.92	69.27	73.08	85.95	74.24	65.09	63.87	65.18	75.17	63.18
TAF15	68.88	62.37	56.63	64.86	67.03	67.01	61.59	53.12	63.23	55.46	64.1	55.07	54.92	61.95	59.99	65.24	64.13	58.29	63.05	60.71	59.78	46.2	53.67	45.97	54.08	67.39	64.79	62.3	63.66	61.26	70.57	54.11	56.61	61.8	80.97	77.9	72.14	80.72	72.14	97.22	86.96	85.68	87.21	75.84	56.36	51.51	43.95	60.49	46.36
SSRP1	68.87	59.61	51.36	61.07	63.13	67.96	61.42	50.48	61.75	59.56	64.29	58.95	48.87	60.98	58.3	73.8	68.69	59.07	64.71	65.11	69.51	61.38	65.35	50.94	57.19	76.82	76.45	67.32	71.35	76.75	70.51	67	60.91	69.02	80.02	84.66	71.37	75.85	71.03	75.3	75.9	64.78	71.39	66.31	44.08	39.95	32.61	50.24	34.24
CCT4	68.86	61.7	58.97	74.76	65.83	63.1	65.53	57.92	76.52	65.01	65.71	59.99	55.63	77.04	62.77	72.59	69.45	62.05	81.02	70.18	66.8	65.15	75.12	59.24	62.03	79.73	78.79	72.91	86.2	77.59	60.36	56.36	51.05	59.31	81.33	81.1	79.94	88.18	78.07	51.32	46.29	48.07	46.04	44.82	56.68	52.99	52.08	68.05	51.64
YIPF3	68.77	77.02	82.57	85.81	71.6	62.88	70.46	77.47	81.66	66.21	63.2	65.63	70.44	79.62	66.93	62.72	68.11	78.63	81.85	70.37	68.65	75.75	83.83	82.62	66.57	63.38	63.65	71.84	74.17	61.36	64.91	67.68	73.04	81.42	62.82	62.34	68.01	72.58	64.64	57.99	61.95	68.47	75.24	61.14	80.19	87.27	90.01	93.08	80.01
DDB1	68.41	65.65	72.75	70.64	67.34	64.27	64.83	70.28	66.7	65.23	62.91	63.66	67.62	65.8	63.61	66.38	67.13	74.44	71.89	70.97	70.3	71.68	72.3	76.86	73.14	68.37	69.2	74.48	72.45	73.02	71.55	68.54	73.17	69.11	73.15	73.41	74.05	73.08	74.63	70.73	62.08	62.62	64.02	72.1	87.16	74.03	76.01	82.25	75.88
SH2D4A	68.32	40.46	38.84	32.55	56.59	63.29	37.21	36.84	32.61	50.01	59.34	32.05	34.82	28.63	49.57	43.35	25.28	28.07	24.89	39.28	14.46	8.11	12.03	7.77	12.78	50.19	30.29	29.87	29.13	38.02	27.39	23.15	24.34	27.84	70.25	37.21	38.65	35.21	52.71	50.95	44.01	44.3	44.79	49.3	69.58	35.22	29.2	28.81	43.8
PRDX3	68.19	64.55	63.97	66.55	62.88	62.37	60.08	60.72	68.05	58.69	60.5	57.08	59.21	64.67	58.82	72.84	65.8	66.61	68.36	67.34	69.19	62.25	69.63	63.86	59.53	76.57	69.96	71.69	74.86	68.87	67.19	62.9	64.53	67.12	86.17	78.63	77.91	82.71	75.8	63.09	43.24	51.68	45.96	52.16	66.61	58.53	56	72.32	50.65
SFPQ	68.14	64.95	56.99	68.71	75.1	88.82	85.97	77.38	91.2	101.49	90.72	91.87	84.82	101	103.98	100.43	110.02	92.35	100.51	122.62	85.52	95.55	89.61	77.08	95.94	130.03	116.19	109.45	120.73	113.36	106.83	96.81	95.31	96.41	134.72	128.12	133.04	120.11	124	158.35	157.2	144.49	143.56	134.24	61.83	58.2	52.72	67.84	56.86
MANF	68.14	60.2	57.56	84.14	71.03	66.11	56.39	52.21	78.48	62.48	63.84	54.92	49.2	77.68	67.3	68.27	64.88	58.84	79.55	64.91	138.9	109.51	168.23	116.94	136.16	81.76	67.92	63.53	83.46	72.41	129.54	92.96	98.75	120.07	62.81	58.95	58.82	84.13	51.84	45.5	36.54	42.47	36.48	37.17	37.48	35.22	32.99	60.01	30.3
ILF2	68.11	56.85	51.04	63.66	64.52	68.79	61.18	55.18	70.18	71.36	69.17	59.86	54.7	72.26	74.26	90.45	77.4	68.63	81.85	89.12	95.61	82.13	88.01	76.55	87.86	100.66	86.3	80.98	91.21	90.9	87.92	74.87	66.51	73.34	85.49	84.39	78.19	86.4	78.52	50.63	43.41	43.64	40.21	38.5	45.74	42.64	39.69	57.02	38.1
HK1	67.94	89.58	88.45	106.46	83.58	68.98	93.66	94.86	106.43	88.31	67	92.88	90.35	110.69	89.3	78.95	109.69	96.37	113.41	92.7	86.99	112.68	119.77	104.32	104.07	84.16	108.51	110.8	122.08	95.77	90.14	121.94	113.09	105.43	73.97	109.6	110.44	115.35	88.99	75.83	108.49	102.46	88.36	105.73	59.07	84.15	77.02	91.05	70.48
NT5DC2	67.87	63.58	56.54	59.75	70.67	59.51	61.14	53.37	57	65.51	55.31	55.2	46.44	55.07	55.62	56.41	56.86	51.83	58.89	67.11	52.98	58.02	54.47	47.22	58.42	63.71	69.79	61.62	62.49	76.06	34.49	34.39	28.4	27.96	65.69	70.55	65.66	72.72	67.68	26.5	26.71	25.98	21.56	27.62	47.4	57.57	51.81	58.94	44.68
ATP6V0B	67.82	66.7	58.82	79.11	61.23	59.87	62.88	62.72	79.28	64.87	55.23	58.4	55.12	77.14	58.94	60.84	71.9	63.31	85.37	59.09	73.7	83.47	95.95	81.43	72.91	60.28	63.95	62.01	83.95	61.71	78.47	93.29	90.94	101.08	52.07	54.31	52.32	69.71	46.89	89.81	94.58	106.4	117.63	87.71	35.33	37.47	41.69	48.63	37.79
ATOX1	67.77	87.32	75.33	82.6	85.9	68.06	78.22	82.72	78.15	80.74	59.84	84.21	73.85	71.78	77.23	73.99	79.1	83.64	90.26	85.82	70.55	78.57	79.55	84.07	72.94	80.97	85.58	80.51	87.56	86.73	63.46	78.1	76.04	76.48	70.98	77.17	81.11	84.59	81.5	75.44	82.87	89.83	81.94	94.15	71.92	74.13	77.8	89.79	78.23
YIF1B	67.69	59	57.67	67.02	69.2	56.66	49.55	58.66	59.68	64.68	54.75	50.67	52.27	58.97	58	61.39	58.11	60.79	74.96	71.15	62.25	57.65	70.02	58.09	63.76	76.98	61.28	67.23	70.99	67.35	66.53	54.48	57.19	66.41	68.14	59.09	60.91	68.44	56.11	58.43	37.88	50.56	54.51	45.7	55.73	43.46	45.49	68.96	45.49
EIF2S2	67.64	74.46	66.85	60.9	67.29	70.49	68.03	67.38	59.85	68.55	69.48	65.7	61.11	61.19	66.93	62.74	61.24	57.63	54.65	58.61	63.94	63.72	64.62	63.06	59.67	62.79	64.95	61.9	57.56	56.96	102.76	109.62	101.91	111.06	63.02	68.61	58.16	60.92	60.08	132.65	130.43	121.86	126.68	118.71	67.83	64.61	62.22	62.5	60.94
TCF19	67.55	54.96	40.27	47.28	48.8	62.78	52.47	36.69	43.97	41.05	59.06	49.49	36.67	46.9	38.81	50.32	45.32	40.99	37.54	34.82	49.6	41.82	34.28	32.4	28.95	48.56	47.72	41.3	36.57	43.1	46.32	46.58	39.56	29.2	40.47	37.83	37.99	31.82	24.01	17.44	20.23	19.77	8.09	12.23	5.82	5.95	3.92	8.58	3.07
CS	67.52	60.61	56.12	61.95	56.2	66.34	61.03	53.37	65.46	57.18	63.13	59.06	53.64	60.85	56.18	73.08	66.93	58.28	66.09	61.04	65.73	59.72	61.08	54.04	57.62	72.78	70.16	65.03	70.86	72.45	60.4	57.08	51.75	52.22	71.7	71.64	66.36	76.79	66.77	47.77	45.33	41.95	38.72	48.33	47.99	45.94	41.6	54.77	44.04
GADD45GIP1	67.45	67.73	54.72	59.15	60.34	59.67	59.94	55.13	60.02	70.04	50.47	56.93	43.75	59.54	47.82	62.16	72.12	59.9	73.54	69.96	62.61	68.09	69.42	53.14	60.17	77.99	72.63	69.39	75.39	74	67.38	58.12	52.57	64.37	75.32	77.57	70.94	92	69.99	58.21	49.12	57.07	63.85	62.17	58.7	57.61	53.45	84.64	59.72
SELENON	67.36	61	64.08	68.64	74.93	64.12	57.94	56.76	64.06	67.5	58.77	52.65	54.65	61.2	63.38	65.96	63.4	66.57	71.51	79.54	61.32	55.73	65.02	54.63	73.11	71.11	68.63	68.79	72.27	88.51	55.64	50.61	52.12	55.4	75.16	69.69	71.52	75.4	90.95	50.36	47.16	44.81	48.95	59.56	79.9	73.74	67.63	78.48	90.87
CLPTM1	67.32	62.6	64.93	70.07	68.54	63.17	62.38	63.8	69.87	66.24	59.18	59.26	58.88	69.46	62.18	67.86	68.66	69.16	79.85	72.58	71.33	71.48	78.73	69.17	73.88	69.66	70.13	72.77	78.54	76.04	71.17	71.9	76.68	81.45	69.61	66.58	71.67	80.61	68.47	81.74	76.86	78.33	92.03	82.26	55.27	55.67	57.51	71.04	58.29
RRM1	67.07	56.28	44.01	55.29	57.32	64.54	55.71	41.49	59.41	51.77	63.86	51.17	40.34	58.04	50.27	63.03	54.84	46.12	52.9	50.22	59.85	53.07	52.97	42.09	44.01	61.51	61.05	55.75	57.53	57.93	61.58	61.64	55.91	50.62	59.69	57.66	52.85	53.27	44.93	33.64	31.77	28.31	17.79	23.39	16.89	14.33	12.35	21.21	11.01
NPTN	66.94	74.75	76.8	78.31	67.91	70.04	72.93	79.49	80	67.51	66.86	69.74	75.11	74.87	73.66	71.9	75.41	77.25	79.58	76.45	68.04	71.37	72.52	79.2	69.8	70.76	68.36	71.32	78.22	66.35	57.55	59.52	63.12	64.74	66.54	66.78	68.54	81.7	70.48	58.11	59.84	62.9	63.76	61.48	61.56	67.79	67.38	75.8	62.71
ITM2C	66.8	84.75	76.72	77.29	76.37	63.25	76.25	71.67	70.04	69.24	63.48	77.56	65.82	70.69	66.62	59.54	77.54	72.69	75.78	67.12	64.2	75.15	72.08	70.25	63.84	62.07	67.84	68.49	71.33	62.47	56.09	69.63	64.66	70.84	59.02	64.01	59.68	67.75	62.28	48.86	48.84	50.84	64.63	52.58	86.68	95.68	95.93	88.69	91.51
G3BP1	66.59	65.7	61.45	62.63	61.85	67.19	70.63	62.23	65.24	60.97	72.22	74.52	72.96	69.62	69.74	76.68	73.37	62.3	59.58	62.43	84.86	83.63	79.38	80.14	79.21	74.29	72.54	68.8	68.26	67.29	82.03	85.03	77.68	71.74	68.64	76.98	71.04	67.4	65.42	104.88	100.75	96.98	79.03	89.11	38.74	40.22	37.97	42.67	34.46
SGK1	66.55	39.97	37.08	58.41	40.46	132.65	86.05	83.07	118.51	91.56	99.14	57.59	41.7	64.11	38.97	100.79	61.68	37.57	52.81	34.14	143.92	111.96	108.87	97.69	84.28	60.05	35.11	29.73	46.43	30.33	95.26	95.6	91.08	125.53	43.68	25.62	26.56	36.55	22.17	120.42	127.02	124.58	132.09	106.18	34.28	19.02	21.09	15.78	19.86
LUZP6	66.4	63.51	68.45	73.61	63.72	68.48	67.47	68.99	69.51	61.04	68	61.44	66.2	73	67.07	74.89	71.24	70.98	75.31	70.89	78.41	75.81	82.05	81.61	77.5	74.3	73.58	67.45	81.36	71.55	67.6	67.96	66	70.97	75.28	75.98	80.32	81.22	78.45	67.78	63.66	61.24	66.27	66.48	66.77	67.54	65.55	77.1	64.76
SLC35B2	66.29	67.49	67.18	82.28	65.52	60.26	60.7	66.36	77.34	60.17	60.6	62.02	61.65	75.99	59.2	61.92	67.08	67.39	84.2	67.17	58.1	59.37	77.06	58.84	56.96	64.93	67.38	70.8	82.76	69.38	54.13	58.86	60.07	65.04	70.33	67.2	71.2	86.14	65.27	40.85	40.82	42.93	47.36	41.4	62.38	64.43	67.46	80.19	61.12
TOMM40	66.28	59.67	51.36	63.78	60.67	63.16	63.41	53.8	70.82	69.71	61.99	62.19	48.93	69.78	60.45	70.98	80.81	57.88	84.03	73.28	70.54	73.93	79.63	61.35	70.47	84.37	77.2	69.49	86.51	82.2	81.23	73.32	66.2	80.5	68.41	64.85	68.48	79.15	55.77	96.57	78.47	80.69	103.79	74.23	24.22	24.81	19.45	38.5	23.88
STAT1	66.24	68.15	70.67	52.44	60.01	70.08	70.46	72.78	53.34	57.81	70.93	70.92	75.26	54.02	58.63	63.45	67.63	70.12	54.05	53.73	71.46	76.16	75.16	87.87	62.52	56.29	62.57	65.82	51.24	50.69	119.11	98.73	126.29	136.75	60.98	52.77	54.34	51.64	50.8	83.4	87.02	100.4	117.84	77.1	73.97	65.18	67.35	51.62	60.35
ATP6AP2	66.22	71	71.46	65.08	61	62.18	68.56	71.23	62.39	57.02	64.82	63.89	70.92	60.72	62.63	66.73	63.52	71.08	60.22	58.37	66.74	68.47	63.51	79.26	60.67	60.7	63.28	66.67	58.55	51.56	64.22	72.1	73.32	66.71	52.46	58.6	59.64	51.65	54.68	67.07	64.29	67.07	65.13	60.81	67.3	68.83	76.12	60.03	66.21
MDH2	66.22	62.18	60.13	86.64	77.91	65.95	61.03	57.73	83.59	73.59	60.94	56.92	54.7	81.05	67.39	73.62	66.31	66.74	92.93	78.85	68.28	61.02	85.91	59.88	75.95	75.23	69.94	67.68	93.94	79.27	67.89	61.08	59.86	93.02	78.8	73.31	75.23	105.66	82.2	81.06	63.32	66.06	107.44	86.23	77.99	69.24	64.16	107.5	73.07
NDUFS8	66.19	72.52	68.98	73.13	80.53	59.12	60.82	68.27	72.85	69.06	56.01	62.1	57.43	71.98	55.47	60.86	70.57	70.18	83.51	72.82	57.17	68.22	73.71	57.85	66.89	72.33	79.74	73.77	84.17	77.29	58.24	62.74	66.67	78.19	76.14	76.32	79.22	99.14	77.29	61.32	58.94	63.92	84.34	59.44	63.77	61.89	64.21	96.19	64.77
CIRBP	66.12	63.6	63.88	61.68	60.73	55.92	56.04	57.17	55.58	50.34	47.35	43.65	43.4	46.22	44.44	61	55.99	57.91	57.93	62.18	45.63	40.02	43.49	38.96	45.1	56.58	52.14	55.72	54.92	59.77	64.15	54.74	54.17	67.54	58.75	50.58	51.31	56.24	58.27	69.06	61.99	67.37	87.71	70.2	73.66	68.64	60.74	76.48	68.05
SFRP2	65.96	45.76	50.43	1.07	54.75	61.97	45.24	47.88	0.89	51.19	68.02	56.28	60.02	1.43	67.93	51.04	35.16	43.64	0.93	45.23	63.42	59.95	0.89	71.05	65.66	40.4	29.83	35.38	0.58	33.56	41.75	39.74	46.98	1.06	36.93	24.08	24.07	0.33	37.73	21.77	18.71	21.04	0.38	22.64	85.51	53.25	60.15	0.84	85.05
MTRNR2L10	65.8	80.38	81.5	80.13	69.34	69.56	77.13	74.73	75.25	68.64	69.2	67.97	76.23	79.77	62.09	70.68	78.98	74.68	79.43	68.66	85.28	90.54	93.51	92.87	75.76	64.04	59.91	58.3	67.68	54.72	78.58	100.9	101.67	107.59	53.55	56.01	55.65	52.55	58.65	79.92	101.29	78.33	96.72	68.58	75.74	74.31	79.86	88.35	64.24
HPCAL1	65.74	86.22	90.71	149.43	67.01	63.59	100.33	104.62	156.71	79.43	59.32	87.21	84.1	153.04	62.99	68.76	113.12	105.74	154.19	80.63	75.32	122.01	158.38	116.18	81.6	71.84	116.59	122.86	154.11	87.47	76.55	116.42	128.48	134.46	65.59	110.65	130.54	143.67	68.29	73.74	112.34	119.93	133.1	88	39.83	71.97	69.77	119.53	42.22
SNX9	65.7	65.27	72.74	45.55	47.55	79.56	76.02	81.76	47.91	60.24	76.76	68.19	77.51	47.4	61.71	65.43	66.2	72.53	38.96	54.97	66.99	77.14	52.87	84.9	63.27	56.03	54.33	59.67	35.88	42.11	81.16	95.4	96.75	59.85	54.25	52.44	50.23	40.74	48.66	106.05	117.53	104.45	69.99	95.97	76.24	71.93	76.41	43.19	70.71
PENK	65.65	19.71	38.52	59.68	83.99	63.85	19.4	44.28	58.03	79.7	63.63	19.56	41.09	55.53	80.2	86.17	24.05	48.63	57.91	111.71	101.06	28	68.23	46.91	100.39	106.04	25.05	50.96	52.09	108.18	118.17	26.04	47.13	68.06	124.6	25.14	46.03	43.1	102.5	86.3	14.68	27.56	38.08	64.75	111.07	25.04	50.46	55.08	95.36
SRP9	65.65	60.11	63.16	65	55.93	63.43	57.67	63.19	66.15	53.61	58.9	57.26	55.56	59.91	57.72	71.98	65.17	65.04	66.86	66.07	67.29	56.36	67.41	60.85	54.96	76.82	72.55	72.58	72.8	60.68	70.87	71.4	68.91	68.65	88.38	81.92	84.62	79.17	77.53	67.29	55.49	60.02	54.12	51.62	79.49	71.28	67.33	75.25	57.41
LSM7	65.63	68.27	60.06	72.57	69.45	57.17	64.33	62.77	66.51	72.57	55.29	57.34	51.42	67.5	55.06	62.51	70.35	61.63	75.18	68.46	62.39	63.85	72.63	55.9	63.2	65.29	70.02	62.53	75.26	67.83	52.75	53.85	53.37	53.92	62	75.07	69.87	85.19	64.21	41.8	49.43	46.96	55.38	49.85	56.33	50.77	49.43	71.59	50.54
U2AF1	65.48	70.52	59.39	74.32	64.47	74.02	78.13	75.66	85.45	81.85	73.23	76.44	69.25	85.11	82.64	83.81	85.26	75.94	88.27	81.37	99.66	96.79	104.61	91.82	78.69	82.16	86.32	81.15	86.6	69.71	99.73	105.44	100.18	102.96	77.62	92.43	84.34	84.21	70.45	111.09	111.12	114.27	115.06	101.73	52.74	55.41	51.45	62.98	48.31
GADD45A	65.45	59.06	50.17	53.93	61.26	147.08	106.1	99.51	75.64	94.55	280.97	249.87	212.89	125.76	149.92	59.34	56.01	42.43	46.96	47.51	101.58	75.72	45.39	69.73	42.23	44.26	38.92	39.53	49.51	39.14	359.26	296.33	319.75	277.9	40.4	33.27	39.36	44.76	30.73	473.4	474.73	582.09	481.22	437.38	29.93	23.87	28.31	35.36	30.29
NFIC	65.44	60.68	57.68	56.53	58.74	58.6	54.16	48.33	52.41	51.28	51.96	51.69	45.22	47.69	45.21	50.8	59.35	55.16	55.43	55.62	36.87	41.57	45.84	34.8	44.44	61.11	69.08	66.36	61	78.32	43.6	42.37	41.6	38.54	73.7	73.31	70.65	61.22	78.74	38.23	39.88	38.43	34.62	39.32	59.24	62.19	49.86	49.17	63.24
COPZ2	65.44	65.3	78.58	76.2	92.67	61.74	61.8	67.55	70.51	85.77	55.83	62.29	63.64	64.86	79.09	56.73	60.93	73.8	67.8	84.75	57.88	57.31	63.56	63.51	72.2	63.69	57.34	70.98	71.5	76.53	52.21	45.89	51.31	55.35	62.89	58.82	66.11	62.32	70.52	33.86	22.99	32.14	32.44	39.97	78.22	73.85	88.01	82.97	81.68
COL4A1	65.43	55.57	50.93	75.74	55.6	64.89	53.61	45.47	68.92	53.16	61.74	52.84	47.81	67.88	56.67	53.74	49.65	42.75	63.33	49.5	61.81	62.85	74.69	58.44	61.4	45.46	34.84	30.74	49.75	37.6	44.68	44.98	41.33	53.42	23.28	17.55	14.72	25.04	18.2	23.34	21.21	18.25	29.42	22.01	19.9	8.91	7.59	15.61	13.08
ASNA1	65.42	64.38	61.19	66.66	63.11	56.02	60.68	66.61	67.81	63.97	54.53	59.96	58.98	65.35	54.98	63.5	71.36	70.14	78.02	70.14	66.17	69.82	76.01	65.49	62.36	66.98	69.31	74.07	81.66	69.52	68.12	65.73	66.56	80.18	78.27	73.31	78.56	88.2	73.21	78.02	70.38	87.17	98.57	78.21	71.02	73.99	68.7	80.88	69.08
YARS	65.32	70.09	65.62	51.46	72.06	64.11	66.37	64.05	52.78	71.14	62.18	63.99	63.59	51.99	71.63	46.67	47.13	47.51	43.46	52.93	38.59	42.26	41.69	41.78	42.58	46.18	47.55	44.59	43.48	46.44	90.49	102.27	107.4	113.41	45.91	49.9	44.08	42.15	50.61	186.02	177.11	179.51	194.74	195.11	66.44	62.23	57.43	62.33	67.26
H1FX	65.29	61.13	51.76	50.48	66.61	66.17	64.46	46.14	52.02	65.23	66.19	63.93	45.2	51.32	53.67	50.54	56.82	44.63	61.65	48.73	46.14	47.15	45.74	30.7	29.06	54.44	51.05	44.82	51.85	45.77	61.9	61.26	63.63	71.69	94.56	77.34	75.94	66.48	60.21	83.12	97.71	95.21	85.68	76.83	50.99	49.32	40.55	46.45	49.81
DCTN1	65.26	62.54	68.63	66.96	68.89	63.53	59.39	64.55	61.21	62.63	59.45	57.18	61.71	56.8	54.45	66	67.72	69.82	70.91	68.01	60.27	60.69	63.63	60.49	62.85	67.78	69.32	69.9	71.67	69.91	54.4	53.45	51.92	53.82	74.66	72.94	76.2	78.86	74.63	37	36.07	36.12	38.59	39.7	88	76.73	77.04	83.98	78.33
CDV3	65.2	62.14	55.29	67.62	54.8	77.69	73.5	66.97	72.85	64.15	94.39	90.86	90.09	104.53	97.39	72.59	66.14	57.94	69.24	57.31	100.31	86.89	100.1	89.27	89.13	79.37	75.32	67.27	84.65	67.81	82.96	87.66	80.42	84.13	71.05	71.24	65.7	76.82	64.37	110.15	101.28	95.25	88.12	97.31	65.79	61.31	56.57	61.61	54.75
NARS	65.16	70.41	67.91	69.01	63.04	60.88	68.53	63.63	62.72	55.43	59.86	63.42	63.87	62.12	59.07	57.47	57.71	61.32	61.56	56.21	53.94	57.37	63.85	59.01	52.1	53.59	56.48	59.36	64.15	51.16	85.85	98.76	97.13	110.28	60.13	63.76	59.43	68.93	62.35	169.66	156.99	155.1	177.5	162	66.16	62.51	59.46	69.76	63.6
STUB1	65.08	64.93	59.07	65.4	61.82	54.93	56.36	54.85	61.58	62.52	54.55	53.36	48.83	59.14	50.7	62.04	65.47	62.12	73.23	64.6	61.71	60.52	68.81	59.29	56.4	70.13	69.11	68.82	74.23	65.8	50.76	50.42	51.36	57.16	68.33	63.71	74.69	76.48	64.02	45.75	42.51	50.13	59.43	50.36	50.72	55.68	51.21	69.97	51.15
ADH5	65.06	68.4	69.01	63.6	56.8	58.2	60.62	67.15	59.89	55.65	56.84	56.65	58.76	55.32	55.5	54.68	55.93	62.36	60.44	52.23	44.99	46.25	51.53	49.8	41.39	55.28	56.86	60.45	59.06	50.41	45.45	48.42	49.57	54.89	67.73	67.85	67.5	63.75	64.04	62.72	57.01	60.69	62.45	66.38	95.29	88.23	93.89	74.76	90.08
TOMM5	65.05	60.35	49.97	64.28	52.11	67.6	58.42	53.75	65.07	58.01	62.2	55.71	52.59	60.67	50.3	72.77	64.53	61.43	66.4	57.23	68.29	58.16	64.33	56.69	45.27	72.39	67.52	67.7	71.08	57.15	62.25	56.52	54.23	59.83	66.59	70.08	68.53	75.27	55.25	66.62	52.89	59.24	59.38	46.79	42.8	38.89	35.53	46.93	31.03
JUN	64.88	79.62	68.89	76.07	68.17	126.04	134.91	113.03	123.53	133.55	225.6	259.83	228.69	164.35	167.16	63.58	95.89	72.4	69.72	62.08	62.77	104.79	67.12	93.93	58.08	60.2	81.32	74.91	70.7	58.72	95.58	103.63	106.95	100.21	51.91	78.15	85.03	68.65	47.18	128.72	148.01	161.89	130.15	138.95	15.84	25.43	25.03	40.85	21.96
RAP1B	64.84	81.91	72.63	83.19	64.39	69.1	80.77	76.54	85.46	66.96	75.7	82.74	83.65	89.3	80.69	77.61	80.13	72.59	74.98	70.17	93.82	91.84	85.65	98.31	83.81	75.84	81.82	71.64	83.19	65.74	85.27	90.99	91.67	86.62	65.94	77.49	71.96	81.82	65.12	117.64	114.47	115.73	105.25	115.63	61.95	68.19	64.2	64.7	56.08
GRHPR	64.76	69.84	66.43	74.96	67.67	60.19	67.33	65.14	75.19	64.14	54.23	60.81	58.99	69.19	59.01	68.95	71.86	73.32	78.19	67.48	58.94	64.73	72.12	65.54	59.31	69	77.29	78.31	80.61	67.41	58.6	59.4	65.98	72.92	65.02	70.71	76.96	93.02	71.67	62.56	56.78	68.9	78.47	66.02	69.85	74.17	77.44	84.56	71.18
MRPL12	64.72	58.23	52.45	71.65	59.47	56.39	54.04	52.32	70.42	61.06	52.82	52.44	45.82	67.32	52	62.58	64.19	58.33	79.07	67.33	60.7	58.54	72.85	53.28	54.86	71.63	65.46	64.26	85.43	67.73	54.03	43.93	42.53	62.66	66.99	69	73.69	93.66	62.21	43.38	34.4	37.48	50.3	38.09	43.09	41.33	39.92	74.8	38.82
EID1	64.62	63.99	67.61	72.25	63.68	67.29	59.07	63.27	68.86	64.13	63.64	58.27	60.13	65.54	64.18	71.14	60.4	68.85	64.16	67.28	65.33	57.28	63.31	67.06	59.87	71.52	63.59	71.07	70.77	66.39	62.67	58.17	59.73	61.71	80.88	74.27	74.5	71.98	81.14	62.45	49.92	55.7	60.49	63.75	87.42	85.11	90.39	89.36	77.95
SLC16A2	64.58	63.48	65.03	48.85	51.71	63.88	63.68	62.82	47.88	51.13	59.59	59.01	62	48.21	51.94	66.45	66.79	63.96	50	50.32	67.95	68.14	56.86	65.52	57.91	62.94	63.22	64	51.04	53	66.3	69.89	73.73	55.78	51.3	50.09	54.68	37.84	41.13	65.01	76.71	79.76	59.92	74.16	36.85	30.05	32.23	24.88	28.65
TP53I11	64.58	81.1	96.17	40.92	118.74	65.49	78.03	89.82	38.42	113.41	55.86	64.91	79.18	32.85	105.64	62.94	81.25	99.64	39.89	111.67	48.65	63.25	30.49	65.85	83.37	67.91	86.78	102.21	39.4	106.16	36.02	45.83	54.72	23.15	88.18	103.62	114.96	47.21	131.06	23.65	36.59	38.35	15.44	41.14	129	147.85	146.25	75.78	152.93
ATP5O	64.57	66.55	61.97	87.22	65.9	58.53	57.17	60.63	89.39	63.62	57.13	53.61	59.01	81.86	66.44	67.33	66.13	69.33	91.17	74.62	63.72	61.92	81.28	62.72	62.63	71.75	71.55	76.35	92.85	71.36	62.15	61.29	65.86	93.84	83.91	83.14	83.44	120.61	82.83	78.26	67.46	67.99	99.94	75.87	78.43	86.25	84.29	116.34	69.14
RNPS1	64.48	59.76	49.48	56.37	62.41	69.67	64.97	56.51	63.93	65.71	65.85	61.49	54.2	62.37	61.28	60.31	60.17	51.76	55.43	56.59	59.67	58.77	56.27	47.55	57.72	62.06	62.72	56.42	58.34	60.44	67.96	67.61	62.2	64.13	56.57	58.26	57.35	59.99	54.16	90.58	83.77	83.24	86.11	82.56	31.68	32	30.51	37.62	34.18
ADAM33	64.45	53.74	53.4	59.23	80.12	42.72	30.56	38.36	38.34	58.45	41.86	31.02	31.4	35.86	48.46	36.38	31.21	41.54	53.7	58.69	21.79	18.85	23.04	17.36	27.51	49.86	39.2	38.89	46.12	56.74	18.98	12.08	12.62	18.79	78.04	57.69	43.21	63.77	94.44	14.06	9.35	9.56	16.68	25.56	136.7	112.07	118.99	109.93	150.13
ZFP36L1	64.44	62.63	67.37	60.15	56.21	142.96	125.68	123.45	75.9	110.57	148.82	117.07	118.54	100.05	127.13	63.94	61.28	60.25	49.32	53.03	56.34	53.36	48.53	51.44	50.4	56.72	55.95	58.08	53.52	48.35	87.77	101.83	114.6	81.91	60.36	53.33	58.45	56.25	58.15	121.4	134.13	120.69	101.03	116.85	66.36	79.17	78.17	64.69	76.87
WDR83OS	64.29	64	58.73	61.9	67.16	60.46	57.13	63.65	59.18	63.86	56.42	54.02	53.88	57.87	52.67	63.29	60.31	61.72	66.22	65.08	58.61	61.45	61.27	67.66	61.51	67.35	62.2	62.87	60.38	63.62	57.23	59.77	58.55	58.65	67.66	63.4	63.49	70.7	71.84	58.18	54.49	59.78	69.35	63.49	79.01	72.08	76.89	91.25	75.65
PSMD3	64.13	58.47	54.43	67.75	67.77	63.44	58.14	59.33	70.69	66.11	60.38	58.44	53.58	67.77	57.48	71.36	68.23	61.37	80.1	71.41	72.69	69.17	81.38	64.88	69.52	80.46	70.51	65.29	78.96	76.65	64.93	52.96	50.9	62.3	74.99	65.92	69.28	74.4	71.22	40.19	34.01	37.78	38.88	39.09	55.19	50.2	49.32	65.16	51.96
PPM1G	64.1	61.31	52.53	62.34	62.03	64.3	62.42	51.81	62.68	57.44	59.43	58.84	48.85	62.4	53.75	66.12	71.73	57.55	66.05	63.47	62.8	62.68	64.01	54.64	61.19	77.85	75.75	70.75	74.3	77.13	71.51	69.66	67.61	67.11	68.43	72.2	70.3	73.04	58.12	71.33	68.77	66.84	67.1	64.8	34.36	35.84	33.7	46.17	33.1
PAM	64.04	82.21	83.23	54.61	35.6	62.94	77	80	49.4	35.83	61.04	74.77	80.69	47.6	38.05	62.02	74.31	78.56	47.59	36.35	64.5	77.38	50.43	84.21	37.34	56.34	66.87	70.36	47.62	30.94	61.2	71.62	73.23	50.94	51.74	59.02	56.83	42.08	30.91	55.9	60.58	61.28	48.36	34.01	72.11	81.14	91.06	50.51	49.5
FIS1	64.03	67.89	66.03	68.56	65.56	56.51	55.34	63.49	66.79	65.25	51.65	57.49	54.92	62.64	60.05	55.38	64.86	71.23	72.2	72.08	62.15	57.33	70.67	61	61.25	64.03	64.95	70.27	71.86	62.81	62.76	61.87	61.02	68.77	65.36	68.92	67.01	77.19	67.51	56.07	47.38	56.45	68.48	58.55	76.62	74.74	86.53	84.56	73.36
GADD45B	64.01	40.11	36.59	39.52	49.73	165.55	120.44	92.55	82.58	94	125.4	125.42	94.52	68	57.52	60.26	39.1	28.47	37.35	31.27	32.58	27.9	26.86	24.39	24.02	42.47	29.92	28.41	34.05	32.31	43.9	42.58	44.03	45.59	39.88	23.9	23.29	30.59	26.27	54.98	53.53	64.63	73.01	57.73	23.54	15.75	15.65	21.64	16.98
YWHAG	63.96	67.53	67.93	74.2	58.05	70.58	73.71	74.58	80.38	67.78	72.86	74.43	80.23	83.79	73.39	66.45	65.1	61.37	69.44	58.23	75.1	73.43	77.76	76.35	68.69	67.24	67.9	67.71	76.89	63.09	56.14	50.97	51.01	52.69	57.63	65.8	66.64	68.25	57.46	73.51	66.22	66.72	68.25	73.69	48.32	48.65	45.89	54.75	47.26
UBE2M	63.94	62.11	55.52	64.81	61.63	62.7	63.93	58.67	65.06	67.11	60.96	64.42	53.07	66.89	58.01	61.53	70.57	57.73	67.99	60.69	78.61	77.27	83.23	71.56	68.72	63.13	65.13	58.85	64.2	66.91	79.91	84.02	75.9	82.92	62.88	64.26	64.26	70.91	53.34	95.78	91.13	95.1	104.18	89.11	37.51	38.19	38.32	55.69	39.5
CCBE1	63.89	76.28	73.44	106.35	79.86	63.27	75.66	69.71	101.16	75.36	62.04	77.46	68.5	100.54	66.15	57.35	82.75	73.45	110.09	74.3	42.59	56.39	81.87	51.35	55.47	70.29	97.36	88.05	116.64	87.54	60.11	82.3	81.8	94.73	84.17	103.01	111.26	122.01	96	88.57	127.13	136.72	108.01	117.17	70.01	66.95	56.91	86.09	51.89
DAPK3	63.43	68.6	65.91	80.62	72.98	84.88	98.89	99.89	105.25	103.42	77.61	94.04	88.24	103.38	86.24	68.06	73.43	53.3	83.54	59.65	61.09	62.35	73.43	55.23	59.79	68.52	64.9	62.45	86.41	59.2	65.14	74.48	68.92	87.17	51.02	53.92	58.32	70.01	50.61	59.76	71.52	80.62	78.06	67	44.71	44.23	44.28	53.8	45.72
SERPING1	63.38	45.85	40.58	6.02	27.53	61.34	45.12	36.24	6.02	26.68	56.15	40.31	35.51	4.59	22.77	54.09	39.75	34.66	5.13	23.46	50.11	37.65	4.84	33.64	24.45	45.08	35.85	32.26	4.25	20.58	43.21	32.96	28.18	5.07	36.68	27.56	25.19	4.01	21.31	29.64	26.84	21.57	3.97	14.97	61.54	49.71	48.75	5.99	43.51
HNRNPU	63.35	62.07	54.74	64.75	58.94	70.01	64.56	56.41	64.75	60.3	71.18	67.44	59.95	65.04	64.29	68.42	66.72	57.63	61.66	63.56	61.09	56.47	56.66	50.62	56.41	76.02	78.31	72.7	74.39	78.41	64.55	60.57	57.02	54.46	81.71	82.16	75.28	78.13	75.85	70.07	67.86	58.83	60.59	59.03	52.16	50.36	46.14	55.32	47.56
SEC11A	63.28	67.69	68.14	73.44	59.82	59.4	66.59	65.12	74.8	59.19	57.81	61.82	65.42	71.31	61.39	68.74	70.8	71	72.05	62.96	67.1	68.9	72.08	67.79	58.71	68.29	72.39	71.24	79.13	60.92	63.6	72.87	76.28	76.38	69.21	76.32	74.04	76.96	65.37	75.72	76.01	81.21	73.58	70.71	71.94	73.03	73.64	74.74	65.09
PSMA6	63.24	61.8	59.83	69.41	56.13	57.18	58.71	61.67	66.39	60.87	59.27	59.69	63.45	68.53	66.95	63.67	65.68	62.04	69.28	62.74	75.44	76.86	86.93	83.41	66.65	64.85	69.6	67.75	73.44	67.77	75.62	73.31	77.1	90.61	69	69.08	74.2	73.33	69.47	86.61	62.7	76.95	83.02	74.23	60.8	62.1	62.91	71.14	52.62
PRPF8	63.16	56.6	55.49	62.66	65.9	62.14	55.64	52.49	59.58	58.92	56.71	53.85	51.31	57.17	54.99	67.06	60.91	60.32	66.31	64.98	62.43	58.64	61.79	55.03	63.59	66.26	68.33	63.78	67.91	75.1	53.05	46.62	44.48	45.73	75.02	71.01	68.71	72.01	76.31	38.52	37.02	32.06	36.35	37.7	61.75	56.31	50.34	65.91	58.75
SNX17	63.09	59.38	63.25	71	74.26	54.51	57.27	60.38	65.05	69.24	52.28	55.85	53.33	60.37	59.25	57.43	60.75	64.68	78.97	76.2	55.86	59.53	67.76	61.11	62.29	67.86	63.68	68.37	72.61	73.77	56.77	54.98	54.26	66.8	72.37	73.98	72.54	84.84	81.92	48.31	42.1	49.33	55.43	56.83	83.7	81.93	80.58	88.64	84.27
ZWINT	63.04	54.47	39.97	54.03	52.49	59.04	50.22	38.02	55.95	46.01	53.23	46.76	34.54	54.22	42.49	61.87	57.55	46.33	53.05	40.9	60.95	52.57	55.41	43.36	41.13	60.04	59.67	53.27	56.18	48.34	64.61	64.81	61.31	56.61	56.68	56.18	50.92	53.36	38.04	36.17	38.38	38.35	28.65	19.81	9.25	8.94	5.07	13.9	3.57
PPIF	63.01	56.47	46.59	74.69	68.6	86.6	79.32	67.36	94.54	90.79	141.27	148.8	121.1	194.78	159.53	57.86	54.99	39.13	66.57	56.83	140.54	121.78	193.09	93.94	134.3	64.22	55.48	48.1	72.3	68.18	125.41	127.81	107.46	142.61	49.43	52.05	48.95	68.85	46.38	203.37	247.74	228.81	202.41	169.8	27.87	26.39	24.3	40.05	32.24
7-Sep	62.95	63.06	64.29	69.57	64.38	66.59	63.96	60.39	70.32	59.22	63.76	58.44	60.57	64.92	63.72	79.81	72.96	68.68	69.99	70.56	69.13	68.41	69.2	69.86	66.69	82.45	78.83	76.72	79.49	74.29	77.39	78.67	72.14	70.12	86.42	87.41	81.65	83.22	80.28	72.74	69.03	64.93	61.08	61.59	66.96	63.67	65	68.25	54.2
SPATS2L	62.93	62.4	57.43	75.25	68.31	64.93	64.25	59.85	75.54	69.38	62.77	63.4	54.24	71.95	69.5	67.77	68.08	64.35	77.41	75.14	52.85	55.48	59.02	49.22	54.09	73.5	75.2	69.09	81.87	73.42	61.75	60.87	56.42	63.49	69.85	75.71	72.16	79.68	76.08	57.41	55.99	52.27	55.96	60.44	48.8	55.52	54.02	73.02	60.57
MAP1LC3B	62.84	71.17	83.22	70.47	59.24	65.12	72.94	83.71	72.03	58.44	63.75	72.71	77.3	70.86	60.43	64.87	68.3	77.15	71.57	61.99	61.5	73.45	73.19	83.64	63.97	61.07	68.16	73.98	72.67	59.15	81.81	109.11	107.71	106.06	59.12	68.14	73.34	73.15	58.93	175.56	224.4	229.39	206.08	198.21	77.86	71.12	77.6	78.5	69.09
RNASEH2A	62.82	55.64	40.81	49.36	55.9	54.12	45.86	36.77	48.04	52.94	55.06	47.67	36.81	44.32	46.24	58.6	59.54	48.64	60.31	53.7	54.03	53.15	55.02	39.76	41.42	68.99	66.96	60.74	58.78	59.61	55	56.15	51.57	52.63	68.08	65.48	61.42	62.21	50.31	25.1	23.2	25.38	19.09	20.86	15.83	13.56	9.62	25.05	7.17
GPX3	62.81	23.64	30.54	13.81	29.84	52.36	20.53	26.79	12.41	26.89	54.74	20.57	27.17	13.38	30.17	48.33	20.81	30.65	12.65	28.69	47.75	19.55	12.65	26.61	25.1	46.96	21.13	29.07	12.74	25.2	37.6	15.68	18.74	10.29	40.31	23.55	31.48	13.21	35.08	17.09	6.65	11.19	7.09	12.67	88.88	36.14	50.36	21.52	74.25
DAZAP1	62.79	62.55	54.21	56.65	61.17	64.1	59.5	51.26	54.29	60.69	58.44	57.45	51.37	53.28	56.26	69.33	72.67	58.29	63.91	74.1	61.92	68.86	61.31	53.62	66.7	79.22	80.24	69.97	72.8	80.8	82.38	80.08	73.48	77.4	79.41	81.39	76.93	78.9	71.83	114.14	120	112.48	108.27	91.35	51.44	44.18	41.45	58.3	45.91
AUP1	62.77	62.94	57.49	67.96	59.55	59.8	57.17	57.33	70.87	62.23	54.34	57.24	52.44	69.24	52.19	65.88	73.76	61.97	75.27	58.43	70.44	75.64	79.61	68.53	65.04	61.43	66.9	63.1	72.38	55.15	71.4	80.05	75.77	77.85	50.38	59.08	60.27	67.3	48.57	73.03	78.37	77.54	79.28	72.9	36.71	40.76	39.67	49.29	39.96
GLUL	62.74	49.57	53.64	60.86	63.9	58.57	46.33	49.19	55.55	59.3	54.7	43.8	47.09	53.26	59.67	58.79	47.45	59.28	65.94	64.73	48.57	50.28	48.59	50.51	48.66	68.93	57.15	58.77	67.86	65.19	39.48	39.85	36.65	37.17	79.44	67.86	70.52	67.19	78.81	36.7	49.31	46.83	38.28	37.74	91.52	107.33	118.69	86.07	102.28
DNAJA1	62.73	57.32	51.84	77.44	58.17	65.7	57.91	52.85	73.98	57.49	71.78	63.34	67.46	81.09	72.47	73.26	66.54	64.41	71.9	70.55	83.37	76.14	78.88	86.8	74.94	79.14	71.55	68.94	81.35	71.49	42.66	33.25	36.21	39.02	74.8	79.63	75.54	90.68	69.51	36.65	32.18	31.16	34.69	32.24	55.59	53.29	51.79	60.77	48.69
LAMA4	62.6	44.35	45.54	37.98	57.25	62.02	40.9	40.97	34.82	51.16	58.03	41.04	40.84	33.56	50.26	57	41.02	41.08	34.46	53.31	46.02	34.05	28.42	31.86	42.99	57.57	42.91	43	31.31	49.22	38.76	26.23	26.89	25.18	81.88	55.68	47	32.81	67.8	36.36	22.98	20.49	20.73	37.81	127.06	85.37	80.83	50.58	92.63
ATP5G1	62.56	69.82	66.25	86.18	66.72	59.45	64.95	66.5	82.49	68.69	57.83	60.78	62.35	77.66	68.72	63.78	66.59	70.7	88.76	68.04	62.09	64.91	91.94	61.12	58.36	70.31	69.7	73.61	95.42	64.76	43.81	45.71	50.61	65.84	79.23	76.46	80.69	94.6	72.12	51.38	39.64	49.07	60.88	50.45	52.24	56.53	51.3	77.71	43.73
AP1S1	62.53	73.11	83.19	88.76	71.6	57.66	67.51	76.7	83.07	64.17	55.31	62.14	69.5	79.56	73.82	61.99	71.42	80.34	90.58	72.13	59.72	62.33	81.46	74.51	61.78	65.21	73.06	82.51	88.8	69.91	52.5	48.3	55.42	67.67	69.22	69.59	80.11	94.77	76.53	42.66	34.79	49.21	55.21	51.69	64.36	67.84	74.35	87.12	63.68
PODN	62.5	96.37	106.19	8.78	60.64	56.09	86.26	101.83	8	52.92	53.9	85.57	95.54	7.41	47.88	47.06	78.08	98.67	7.44	51.27	43.8	71.98	6.45	79.1	43.65	41.75	69.12	83.12	6.97	38.95	33.58	55.2	64.31	5.36	38.22	65.61	67.75	6.19	36.42	24.99	49.45	52.84	4.66	26.8	52.87	92.55	115.15	12.47	65.17
COMMD4	62.49	58.48	54.89	53.39	58.5	49.88	54.91	52.88	52.79	56.22	52.19	52.97	44.73	52.09	46.93	61.63	64.73	57.66	61.84	63.79	57.03	57.42	53.41	53.28	52.15	74.84	72.32	69.67	66.34	70.9	59.04	58.93	61.03	63.88	72.69	77.44	77.52	74.72	68.37	60.83	51.69	55.4	60.81	47.84	52.74	50.72	46.43	60.77	45.01
SSR3	62.46	61.08	55.92	80.02	46.93	69.16	69.55	64.06	90.64	54.35	65.85	63.09	56.6	85.39	54.1	85.87	86.13	66.98	87.7	56.34	92.92	95.63	98.17	92.07	81.48	85.2	80.59	76.15	97.41	65.97	98.52	112.49	95.74	92.29	55.37	66.71	68.66	85.73	44.75	82.11	84.36	84.99	69.05	64.74	32.56	34.4	32.22	53.71	26.18
LY6K	62.44	41.15	33.36	43.27	71.36	59.51	35.71	32.9	44.46	70.99	52.86	36.43	29.73	44.36	59.88	57.55	40.24	35.69	48.55	67.33	50.56	31.44	42.23	26.81	56.19	72.79	47.46	45.75	43.43	75.57	46.56	23.45	22.35	35.83	71.58	45.25	53.73	43.56	65.33	29.26	11.89	14.3	30.11	24.78	26.93	18.23	16.57	25.14	21.65
MRPL20	62.34	53.99	48.05	68.05	61.9	56.99	54.89	54.93	60.45	60.71	57.42	50.56	45.25	62.66	52.13	70.61	61.4	61.44	76.57	61.6	64.81	55.91	68.59	57.56	52.14	76.52	68.79	62.52	77.66	66.48	60.95	47.31	46.37	52.89	75.79	70.34	68.69	85.19	68.99	42.36	31.46	37.08	43.11	38.3	56.35	49.57	51.86	67.47	46.84
DNMT1	62.21	49.24	38.8	49.21	52.11	63.2	51.51	38.07	51.35	51.29	58.26	48.23	38.89	49.19	45.95	54.84	53.58	46.75	50.35	51.96	52.16	52.23	48.26	42.34	51.02	66.23	64.83	58.88	56.24	64.37	63.69	62.57	55.38	49.49	63.65	61.15	59.8	57.05	50.93	32.04	32.26	27.23	20.66	21.59	20.27	18.83	16.16	25.13	14.64
CAST	62.2	67.97	69.07	78.43	58.22	65.45	69.71	67.32	77.84	58.1	62.54	67.34	69.7	74.84	61.79	73.48	73.16	78.05	77.23	60.82	65.33	66.15	71.29	66.82	59	67.8	74.14	75.49	76.22	59.9	63.88	68.64	69.59	74.34	71.84	82.3	83.45	86.61	72.61	76.73	84.91	72.63	81.2	76.69	72.45	77.72	78.35	87.2	67.48
TFRC	62.13	64.46	60.83	63.73	56.38	59.98	64.85	58.85	62.05	54.66	57.89	60.69	57.44	59.96	56.73	62.64	64.56	57.84	62.26	55.12	59.25	61.81	62.98	60.19	54.34	59	64.52	59.65	67.42	59.6	56.37	56.59	52.42	58.28	57.16	63.65	58.87	58.72	57.97	67.38	56.93	53.59	54.44	56.78	45.42	45.81	42.03	49.2	40.45
TCIRG1	61.87	61.39	57.18	64.69	55.76	50.37	51.86	53.43	57.44	52.07	46.68	49.86	43.59	53.95	39.55	45.26	52.39	52.85	57.58	48.45	49.14	55.57	57.01	54.96	48.19	46.85	50.78	50.21	52.87	47.82	39.84	46.81	46.66	45.2	44.45	44.97	44.7	52.19	44	20.41	23.77	26.86	24.37	22.43	34.8	40.13	37.26	44.95	40.17
FBXW5	61.85	65.07	60.7	64.26	64.41	60.1	66.21	67.93	63.22	66.14	53.63	63.29	61.36	62.16	51.95	57.63	64.65	61.95	69.59	61.87	66.07	71.28	71.02	68.92	64.66	61.93	66.65	67.39	66.29	61.24	61.84	69.26	72.07	74.15	56.92	57.57	67.08	67.7	57.67	43.04	50.6	54.8	60.96	48.8	54.62	55.45	63.11	61.98	62.83
ACTR3	61.68	62.88	59.95	73.61	64.04	66.2	64.11	62.88	76.94	64.38	66.77	63.87	62.03	75.48	70.25	75.12	70	61.05	76.1	66.65	77.36	72.34	81.07	73.33	72.38	73.66	70.25	64.96	82.48	67.39	77.73	80.06	76.9	83.54	67.95	67.06	67.58	76.04	66.92	87.08	78.29	78.92	71.7	91.57	59.55	55.37	50.92	55.63	56.14
SEC22B	61.61	73.04	73.53	85.02	64.44	60.57	76.91	77.62	98.05	65.49	66.44	85.71	89.52	118.4	75.97	65.12	82.96	75.98	86.3	66.47	85.46	118.27	150.14	121.9	94.38	60.56	69.79	73.14	82.19	61.85	97.64	118.99	123.59	151.9	70.98	77.32	79.6	78.73	67.11	152.97	165.02	179.3	221.68	155.17	88.48	89.03	91.1	87.8	74.95
LONP1	61.56	65.35	56.49	50.11	60.8	56.2	59.12	56.32	48.59	59.66	55.46	57.52	52.39	47.27	48.97	48.91	51.39	49.98	50.39	50.02	44.92	50.39	48.61	44.66	47.31	47.1	48.78	48.71	48.25	49.04	65.32	75.01	73.79	79.63	51.65	49.64	49.11	51.87	52.84	98.79	109.58	113.25	125.19	110.17	66.11	55.5	48.58	63.01	68.3
SUMF2	61.53	59.93	60.62	55.72	56.22	50.86	52.11	55.01	49.68	49.63	51.19	51.59	50.89	51.9	48.19	51.9	55.96	56.86	54.33	55.06	49.71	48.74	48.02	50.98	47.94	52.02	52.35	53.51	49.89	51.91	50.47	47.7	50.59	50.65	55.3	50.44	53.31	54.53	53.23	48.61	39.4	45.15	43.1	46.95	79.23	68.91	68.83	64.6	67.6
SOD2	61.48	53.23	59.46	44.87	51.07	68.36	58.05	63.88	46.81	55.35	533.27	731.51	796.47	682.95	624.26	55.67	52.47	49.32	39.57	47.81	865.89	880.48	981.01	927.39	786.02	44.71	43.4	55.39	34.03	45.47	869.24	856.47	975.92	1058.38	61.85	46.51	38.58	32.79	70.09	1204.96	1120.68	1183.81	1296.62	1115.53	104.38	65.5	61.25	51.3	114.88
TACC3	61.47	51.82	38.41	46.86	63.53	62.34	51.82	38.93	48.36	62.77	53.48	45.3	32.05	45.69	47.28	82.56	75.8	56.6	73.88	77.09	64.68	56.46	57.26	41.32	66.82	94.96	82.15	68.54	76.83	68.45	79.07	65.26	53.89	56.54	83.54	77.59	73.28	67.51	58.8	33.68	37.48	32.5	25.62	18.79	12.29	11.48	7.55	17.21	7.2
SLC2A4RG	61.36	63.28	60.35	44.6	71.49	52.95	55.08	55.17	39.28	64.35	48.76	53.03	47.88	37.46	56.56	46.06	51.91	55.2	41.62	58.7	40.82	43.6	33.62	42.82	40.83	58.98	62.94	64.52	44.94	67.86	34.39	36.53	40.49	25.97	72.59	66.97	73.41	52.49	71.76	34.6	27.55	35.7	20.95	39.03	53.18	60.02	63.48	52.66	64.06
SPOCK1	61.34	81.08	96.54	34.67	57.33	62.07	77.79	88.82	32.85	54.58	59.48	75.84	85.96	30.62	57.06	61.71	72.6	88.19	30.11	57.94	57.18	76.14	30.4	87	58.96	52.65	68.5	84.37	28.18	54.74	54.01	71.79	79.06	26.19	42.35	63.49	70.64	22.97	51.81	43.59	56.47	55.01	15.81	54.99	52.21	70.75	87.52	26.52	69.77
DHCR7	61.34	70.46	73.05	61.23	45.12	52.18	65.07	64.54	56.16	39.15	49.88	61.61	63.71	54.84	38.1	34.55	37.49	43.85	41.81	27.45	29.83	37.57	37.98	40.96	23.51	26.96	30.15	30.52	31.69	23.15	20.81	21.14	26.84	24.48	28.52	24.74	24.62	34.24	41.74	14.7	25.41	28.27	12.92	25.52	64.82	68.2	68.3	76.11	81.3
PRC1	61.24	54.96	42.09	54.05	69.26	65.95	58.55	41.99	57.84	70.02	58.03	49.75	39.48	53.55	61.54	114.38	100.12	77.8	90.23	108.11	101.23	87.97	83.97	69.41	104.2	135.9	125.91	110.21	102.13	109.75	144.85	128.86	115.5	114.56	123.57	125.33	110.37	104.14	98.98	77.9	73.93	63.18	58.71	38.35	26.67	20.06	13.87	29.79	10.04
BUD31	61.22	58.67	53.25	57.89	59.51	58.51	64.81	60.61	61.38	63.89	58.52	58.4	53.68	55.62	54.1	61.68	59.27	57.37	60.55	61.57	59.78	62.5	59.49	57.26	56.81	58.83	61.1	51.87	56.92	55.05	65.53	66.12	56.41	64.95	56.26	58.36	54.93	63.41	52.99	79.72	71.94	75.46	90.09	80.3	56.26	47.45	45.91	56.42	50.82
COPS9	61.2	61.8	55.08	61.38	55.5	50.69	58.28	66.78	64.02	64.58	52.2	53	52.36	63.68	51.5	53.96	57.71	61.4	71.17	61.64	59.91	61.28	65.1	56.2	48.92	70.3	72.64	71.69	71.2	56.01	53.25	59.82	60.72	63.76	61.09	71.59	79.99	75.15	59.61	57.45	44.52	58.31	56.37	47.58	70.82	59.5	66.22	70.46	59.12
DBN1	61.19	43.3	45.76	43.39	59.56	57.54	39.79	43.67	40.4	61.79	52.4	36.58	37.29	37.68	48.58	55.6	44.84	45.79	41.73	58.84	40.59	32.32	30.32	33.42	42.03	58.15	42.54	42.64	39.45	59.46	37.14	22.52	22.63	14.75	53.8	37.96	41.24	38.02	55.89	45.53	21.38	23.07	15.53	36.95	64.96	48.63	50.1	43.33	59.51
RBBP7	61.14	49.34	43.91	55.96	62.56	58.23	50.82	43.43	57.42	60.41	58.57	45.22	42.44	54.53	58.84	69.41	58.09	50.62	61.36	66.12	62.51	50.46	58.08	44.6	60.25	70.46	65.24	58.11	65.12	72.18	60.6	53.96	50.73	56.52	82.47	66.98	63.38	76.87	79.93	60.89	55.55	52.21	52.12	54.43	47.9	40.6	34.95	48.65	39.85
MAPRE1	61.08	53.88	48.15	61.2	61.1	68.52	62.68	54.24	70.47	68.5	68.2	55.67	53.49	65.06	70.01	85.93	75.4	63.98	71.73	76.55	83.76	74.67	75.69	67.68	82.22	89.7	80.08	70.56	78.61	76.2	82.96	71.76	66.2	68.75	77.45	71.66	70.48	73.72	66.08	62.62	55.78	54.65	47.05	48.45	33.46	30.2	28.76	39.68	28.91
DLST	61.08	59.07	58.76	65.09	54.9	58.49	59.16	58.52	65.91	50.8	56.13	55.63	54.89	62.04	48.55	59.51	56.08	59.11	62.39	51.92	59.32	54.23	60.04	54.73	54.13	59.46	58.63	58.56	64.93	56.1	62.67	60.39	59.14	63.22	62.82	66.31	62.95	66	56.42	58.33	55.83	53.16	59.73	57.08	67.56	77.12	76.91	71.79	54.88
SLC39A1	61.06	57.55	53.88	56.61	58.84	54.32	52.07	49.27	53.88	55.62	55.39	52.56	52.21	56.07	52.06	56.12	54.87	54.27	58.28	53.97	59.61	56.76	57.45	56.38	54.58	59.4	55.41	53.44	57.18	58.12	53.66	49.18	51.86	54.26	60.51	55.7	55.97	61.15	61.03	44.45	38.93	42.35	41.91	41.7	59.23	58.82	59.37	62.07	55.84
MRGPRF	60.97	83.96	84.39	78.3	70.83	63.59	86.77	83.8	73.4	78.6	57.61	82.27	74.38	69.83	65.63	49.71	61.44	70.72	77	62.04	29.64	41	46.39	36.49	31.11	61.12	64.58	68.24	79.46	64.52	21.19	19.93	20.33	20.22	65.44	74.57	77.98	78.65	69.09	12.74	13.87	14.25	14.67	17.09	54.87	91.66	93.14	76.52	66.9
DDX3X	60.97	45.43	45.54	78.27	60.95	79.33	59.8	56.43	99.45	75.78	80.25	57.78	56.57	97.2	85.07	64.23	49.45	47.04	71.47	65.36	84.42	69.73	99.31	73.94	90.8	71.01	55.16	53.62	81.89	75.18	75.46	55.89	55.71	74.08	64.51	54.81	54.55	78.76	65.71	93.87	60.4	56.25	87.76	83.64	59.14	46.9	44.6	64.84	55.59
ADAMTS1	60.96	40.69	32.74	54.4	52.02	65.16	52.23	41.32	74.45	52.56	62.23	47.58	42.27	65.7	32.74	66.96	42.81	25.03	42.58	40.7	54.17	56.79	53.13	49.21	40.17	58.78	35.17	34.03	47.44	59.39	82.41	103.8	107.28	119.43	31.66	19.26	23.79	31.95	27.49	95.36	82.38	93.46	100.44	92.58	45.76	14.43	12.16	18.44	35.15
ARL6IP4	60.85	64.12	57.4	63.66	60.45	54	53.23	51.98	58.71	62.33	51.11	52.02	46.97	55.04	49.33	61.1	65.21	64.44	71.94	66.51	63.73	62.63	68.78	54.53	60.89	68.71	69.03	64.1	70.01	68.88	64.26	56.61	59.67	69.77	74.66	74.03	71.11	79.88	70.84	65.02	53.66	61.31	72.87	59.7	72.44	70.34	69.19	82.95	67.62
USF2	60.82	60.87	59.44	53.53	57.05	54.19	55.01	58.43	50.7	56.2	50.45	53.86	53.27	50.32	52.43	52.29	56.52	58.05	54.1	57.42	51.4	55.48	56.41	56.2	49.92	57.09	62.71	61.56	60.34	60.83	55.76	59.94	62.39	60	65.06	61.18	64.15	59.68	59.1	70.68	75.64	84.05	82.87	79.28	61.31	65.99	65.51	65.15	66.27
EMC7	60.78	64.93	66.9	74.1	62.65	57.97	60.53	65.33	74.51	59.73	59.6	55.08	59.37	66.59	64.75	65.45	74.27	71.49	75.39	65	69.47	69.88	78.65	72.58	67.67	67.89	66.44	67.56	80.34	60.41	75.02	64.95	75.19	81.81	61.63	66.91	65.44	74.18	61.82	76.43	64.31	79.44	84.59	81.67	48.17	53.09	54.98	62.23	48.06
FADS1	60.75	72.87	81.8	68.01	46.85	57.05	67.85	67.37	60.06	39.58	53.86	61.95	64.67	59.61	39.71	39.76	43.2	43.11	41.7	26.87	39.21	44.8	43.5	46.85	30.79	34.65	35.21	35.83	34.26	29.58	38.71	39.88	44.04	36.25	41.58	42.41	37.84	42.86	54.94	34.75	46.76	42.83	26.7	37.48	72.94	98.74	95.24	88.39	102.51
TMED3	60.71	64.81	64.44	65.67	71.73	57.48	57.77	65.39	64.44	70.65	54.21	57.16	57.13	64.5	63.06	59.81	65.08	66.87	70.37	71.99	62.04	64.35	67.09	63.65	66.14	62.66	63.6	65.15	65.65	67.34	58.55	58.74	55.48	59.66	54.74	57.22	58.39	64.63	56.55	37.92	31.26	39.91	40.77	42.29	54.98	56.65	65.6	69.01	62.42
SMS	60.69	55.1	44.59	54.57	52.78	61.26	57.13	49.99	58.88	55.54	73.44	71.68	64.43	76.09	71.71	77.51	70.73	57.42	61.33	65.81	84.9	71.3	80.76	67.23	80.56	92.56	88.76	66.96	72.11	79.36	77.72	64.89	59.81	62.1	82.23	80.8	79.17	76.1	68.01	70.81	62.94	55.75	47.96	51.37	35.16	28.07	22.6	38.08	26.69
ANTXR1	60.65	64.53	80.43	49.6	47.04	60.84	62	75.68	49.46	44.66	57.09	62.15	72.75	42.54	41.78	63.44	66.27	80.2	47.65	52.75	57.11	67.98	44.64	90.49	55.02	60.79	67.73	78.93	41.49	49.26	81.84	103.29	120.06	57.95	64.15	57.75	69.66	34.32	47.8	82.27	125.98	138.32	58.29	78.62	88.89	89.14	99.08	56.89	71.59
FKBP2	60.64	61.72	63.06	63.26	61.11	60.16	57.39	58.63	62.49	64.22	55.36	52.18	54.46	60.31	56.52	61.75	67.16	67.23	76.96	62.03	75.55	67.15	74.14	72.79	68.23	68.51	58.13	61.14	66.45	59.52	77.23	61.93	72.04	73.33	79.74	73.05	69.5	75.82	64.11	77.14	62.25	72.59	74.77	68.49	70.81	69.91	62.79	82.99	54.11
PSMC1	60.5	59.38	59.19	66.93	57.08	62.54	62.8	60.81	70.64	60.83	59.61	59.32	58.97	70.36	59.22	74.3	72.78	67.22	78.41	68.77	76.71	69.08	76.12	73.09	66.04	76.28	74.09	70.52	77.18	75.13	69.81	71.21	67.26	73.7	71.48	75.78	78	79.39	74.04	77.68	68.19	67.84	72.4	66.14	55.99	55.83	53.37	66.72	48.25
PDAP1	60.43	59.82	53.35	53.19	57.28	58.57	57.79	50.33	51.66	57.74	51.2	53.79	49.42	50.83	50.37	64.91	66.91	58.03	60.08	62.53	61.11	57.95	55.73	52.02	57.14	71.34	66.19	67.8	63.66	65.18	67.57	67.29	63.85	60.3	77.37	76.02	74.92	75.04	70.07	88.79	75.29	79.31	76.1	76.86	50.55	49.78	48.55	58.65	43.82
HGS	60.38	55.93	52.52	61.28	56.8	60.23	57.35	53.86	64.8	61.69	56.47	55.63	52.34	59.52	53.77	50.31	55.08	51.72	62.53	54.06	52.76	52.91	57.94	54.37	53.31	58.45	53.96	55.23	61.13	56.21	67.38	71.14	66.94	75.21	59.18	56.47	58.18	61.79	53.11	82.65	81.66	86.38	94.62	81.34	42.39	41.42	39.62	49.06	41.4
SRRT	60.37	55.67	47.01	55.38	59.16	61.27	56.1	48.44	55.34	61.42	56.23	51.32	48.45	55.24	56.35	63.2	61.61	55.36	57.63	55.34	59.62	54.5	54.04	48.45	46.84	56.65	56.61	52.18	47.85	46.35	38.66	35.89	35.47	30.85	54.72	52.84	51.23	52.53	49.73	20.12	21.34	18.92	18.09	16.35	30.56	30.11	28.66	34.5	27.72
DNAJB11	60.34	66.64	56.88	67.02	63.13	59.35	64.4	57.93	66.46	60.7	56.51	61.16	53.62	64.34	60.73	56.39	56.67	50.82	54.52	57.1	76.86	68.85	84.95	66.92	76.52	57.41	51.98	51.06	54.24	50.69	74.63	65.2	60.16	71.75	45.46	48.03	44.89	48.38	42.06	47.15	41.67	42.89	47.85	44.45	30.65	35.07	31.55	43.42	27.01
PLOD2	60.32	81.1	78.92	97.6	56.88	59.79	82.29	78.86	96.97	52.65	58.24	76.08	75.76	94.46	58.51	56.12	76.56	67.78	78.94	52.23	56.38	75.96	88.2	76.4	66.67	48.67	66.38	64.12	69.95	48.29	72.33	99.07	92.78	90.56	46.91	61.36	57.62	55.61	45	55.91	59.74	60.34	55.86	65.12	46.17	47.56	43.13	55.08	34.37
SEC23A	60.28	59.64	58.97	63.87	57.69	61.03	59.75	58.51	64.2	55.62	57.91	53.72	54.93	59.48	56.63	60.85	57.8	59.42	56.81	56.75	57.91	53.48	58.36	59.42	59.23	60.05	59.27	60.44	59.87	59.78	55.99	52.94	52.06	49.64	60.98	62.92	62.39	55.22	62.11	46.25	43.3	43.79	36.52	42.33	62.27	63.86	62.72	62.43	58.36
FEN1	60.28	54.52	39.71	51.81	49.1	59.67	55.14	37.22	56.8	50.06	59.87	53.71	40.7	57.71	49.1	40.65	47.9	41.54	41.22	37.11	49.35	50.96	45.45	39.1	40.86	40.61	44.22	40.63	41.8	51.15	31.07	33.06	29.76	22.64	33.73	38.58	36.76	37.11	26.33	15.97	18.25	16.57	9.13	11.83	6.7	8.54	7.62	12.18	6
SNU13	60.24	54.59	46.52	61.86	52.98	53.57	51.16	47.56	62.02	49.33	52.77	45.29	41.16	62.63	46.16	54.86	53.07	50.48	64.94	51.22	48.96	43.37	53.72	39.62	44.13	58.9	49.99	50.02	65.83	49.43	48.22	47.14	45.4	61.42	52.92	54.17	53.13	74.2	49.28	68.94	63.3	60.93	89.91	74.91	41.95	40.45	39.09	54.55	37.08
PTX3	60.2	24.68	22.34	15.37	57.48	56.62	25.73	25.55	13.93	55.65	359.97	432.41	568.32	443.61	579.85	68.97	23.94	29.6	22.72	73.68	338.26	170.52	191.06	198.63	360.7	111.16	32.15	34.55	27.81	88.68	151.38	52.7	82.34	140.7	116.51	32.76	33.29	29.11	98.08	116.36	43.95	48.06	124.63	123.42	77.58	34.85	34.5	29.65	53.95
NDUFB10	60.1	66.08	67.34	77.78	73.42	54.33	63.57	64.82	70.83	67.49	55	58.45	56.63	64.25	63.41	59.51	70.99	71.41	80.97	75.11	61.11	69.29	74.41	67.5	62.15	68.5	79.89	80.69	82.95	77.59	54.96	57.55	66.84	69.63	74.27	77.63	81.8	97.99	74.01	61.5	53.89	59.71	74.9	61.74	66.82	80.83	82.13	96.25	77
SLC44A2	60.06	59.37	62.58	66.04	74.29	53.3	55.16	57.69	57.28	65.25	48.47	51.78	54.54	54.64	63.26	51.78	54.53	60.45	58.56	67.15	47.29	50.45	51.06	54.43	58.13	56.18	63.48	62.07	58.82	68.02	40.79	45.34	48.12	44.99	60.72	61.25	67.78	65.75	75.78	35.67	41.98	45.55	39.64	47.65	61.2	59.99	62.22	70.34	68.57
UXT	60	60.98	55.58	55.28	55.57	54.69	59.23	56.76	53.42	55.95	50.63	55.16	47.71	54.93	51.58	55.5	52.1	58.51	59.59	56.49	58.71	52.54	55.15	55.51	47.32	56.5	53.07	58.43	56.26	48.59	57.25	58.32	60.44	59.01	58.82	55.36	58.25	57.8	54.56	67.74	54.34	53.14	64.7	56.7	56.89	55.91	59.02	57.47	50.39
C19orf53	59.98	55.98	59.66	69.76	57.68	53.22	53.96	58.96	69.17	64.13	53.97	50.53	52.54	64.7	61.61	61.17	69.3	68.57	71.66	68.55	63.99	64.2	74.4	70.8	65.71	62.92	65.31	70.02	72.93	68.28	58.99	52.43	58.18	65.49	65.41	66.5	71.22	85.15	71.17	50.27	44.34	56.9	63.99	57.63	66.07	64.77	60.35	82.12	61.55
STRA13	59.88	55.54	45.14	58.25	53.36	44.46	46.89	46.71	57.24	52.5	43.23	42.82	38.05	57.98	45.44	47.31	57.79	49.49	65.64	50.46	46.77	50.18	59.6	43.36	41.72	58.02	55.38	55.39	68.04	59.49	50.85	49.61	48.77	56.13	52.53	56.85	59.3	71.18	45.37	32.2	27.48	40.31	37.46	27.51	19.13	32.14	30.6	39.85	17.05
AK5	59.87	51.25	55.8	71.53	54.6	55.8	50.18	52.9	66.45	51.16	57.04	49.03	49.48	67.05	49.07	49.54	48.36	54.06	64.03	53.41	37.31	35.79	50.92	37.57	39.63	55.19	52.68	59.18	64.67	56.18	36.35	38.94	42.38	49.2	58.98	54.55	58.42	72.57	59.6	57.94	53.73	54.14	61.99	74.98	37.24	57.72	63.9	77.55	46.89
PLXNB2	59.85	61.61	67.85	63.46	71.01	54.85	57.18	64.65	58.49	64.73	52.08	60.34	64.64	57.68	56.39	52.17	57.98	66.48	69.18	64.5	49.4	55.06	57.1	53.14	55.05	51.43	57.15	62.88	60.1	60.89	40.41	42.65	45.49	50.89	64.64	61.97	69.65	66.24	74.42	29.05	39.76	41.56	46.42	39.96	82.15	73.94	78.08	75.81	84.38
CIB1	59.81	57.86	55.68	65.2	63.93	51.44	54.46	57.01	64.21	65.88	50.35	49.34	56.61	66.35	56.18	59.44	61.13	60.85	68.11	69.18	61.95	59.27	67.63	60.25	67.3	61.89	66.13	63.37	70.54	64.97	57.63	55.47	57.71	65.12	58.11	63.75	64.15	70.96	63.58	40.6	39.06	48.98	48.29	45.54	52.99	59.89	56.06	68.23	53.92
IER3	59.81	95.22	80.88	101.6	62.98	553.98	664.11	466.19	551.98	481.2	2654.04	2587.43	1952.82	2794.5	2670.89	47.44	95.94	54.1	52.21	40.64	502.08	619.65	536.09	549.56	380.28	42.84	80.7	65.54	64.2	39.89	826.93	961.86	1024.83	1011.29	33.97	55.02	55.7	58.56	31.75	422.36	583.38	533.76	471.61	417.28	21.87	31.88	28.29	41.92	23.23
CAPN1	59.76	59.21	69.61	81.25	74.54	52.77	55.56	65.74	75.16	73.77	51.43	54.43	59.38	71.55	62.58	59.92	65.86	73.03	89.07	80.92	67.24	69.07	85.07	74.72	81.19	67.78	69.34	78.28	88.25	82.42	59.71	58.08	64.99	71.78	69.46	74.55	84.18	99.75	85.51	39.4	35.3	42.1	48.8	51.85	87.24	95.73	95.01	110.46	97.93
COPRS	59.74	70.33	69.46	110.33	63.45	55.23	72.28	73.07	112.55	66.54	54.73	72.35	64.35	113.51	62.55	66.9	85.62	81.43	139.04	69.93	68.16	83.65	128.88	76.63	56.11	78.92	89.36	87.23	151.22	72.47	56.01	65.11	68.08	98.22	71.59	93.31	98.13	143.4	71.01	37.66	39.84	43.08	50.52	33.2	49.23	68.84	66.16	104.48	54.15
DUT	59.71	59.28	56.99	49.25	53.79	56.26	53.56	46.93	50.74	49.92	54.8	50.78	42.44	47.46	50.38	61.55	58.62	53.83	52.67	57.83	59.59	56.47	49.42	47.34	39.27	66.1	63.3	59.78	58.9	62.07	54.07	51.5	54.46	54.72	73.03	70.15	73.66	58.94	61.14	53.86	49.63	49.94	39.52	45.06	40.5	41.32	34.96	44.96	32.37
COPS6	59.69	57.66	58.8	84.85	71.93	52.15	55.26	56.15	79.97	67.7	50.14	51.78	53.2	77.81	63.17	68.67	69.53	67.49	95.46	77.7	67.57	61.64	86.95	59.16	67.72	75.23	77.7	76.17	97.46	79.08	59.15	59.9	60.22	86.27	98.71	93.28	98.78	117.21	92.13	65.86	60.03	65.51	77.72	73.36	78.34	79.29	73.4	108.74	70.54
ENSA	59.61	54.94	55.9	56.32	50.57	52.89	50.9	54.02	56.04	47.83	54.94	51.77	52.45	53.88	50.67	61.37	55.75	54.51	60.04	45.46	65.37	56.55	56.04	60.1	45.84	64.97	55.51	62.03	59.1	48.48	71.66	63.43	67.36	68.31	80.42	71.67	71.78	71.67	63.41	85.82	68.58	72.38	66.66	66.13	78.06	69.9	67.72	70.58	50.86
PGLS	59.57	62.16	61.33	57.65	66.28	52.18	54.75	58.7	53.14	62.63	49.07	54.45	54.39	49.21	53.93	48.32	55.51	53.69	55.77	61.87	48.23	53.2	51.29	55.07	55.97	50.2	51.06	53.34	55.83	56.13	54.77	57.87	62.37	64.69	52.01	53.51	57.52	59.69	62.23	68.85	72.4	79.04	83.39	83.25	73.63	74.1	81.1	78.08	90.34
MPC2	59.47	65.81	61.83	67.71	57.41	58.62	61.31	68.76	67.22	62.14	55.5	60.16	57.25	62.77	61.42	57.76	60.84	58.95	68.84	58.88	61.71	65.77	73.6	69.05	57.03	58.57	59.17	59.57	66.82	56.79	61.38	60.85	66.04	78.24	52.22	53.04	58.73	58.87	49.44	77	62.54	74.42	75.04	86.98	51.5	47.06	48.81	56.03	48.22
ADAM9	59.43	66.54	74.4	89.72	64.08	56.43	63.43	66.41	89.79	60.6	58.67	59.94	67.46	83.93	66.35	60.42	59.35	68.36	82.11	61.67	57.22	56.92	78.8	65.17	60.98	55.73	62.53	63.62	86.49	59.68	56.56	59.58	61.52	79.55	61.89	64.71	66.62	83.97	64.28	55.19	55.49	54.6	62.66	54.47	84.95	81.07	84.51	91.25	81.99
ATP5C1	59.42	66.31	60.01	78.19	63.75	57.96	58.34	63.4	81.4	61.91	57.82	58.02	58.65	74.74	62.13	65.55	64.39	65.31	79.6	64.72	61.39	64.36	80.9	67.27	61.26	70.43	70.78	66.43	84.75	65.71	61.21	61.26	60.15	69.78	73.56	76.67	71.72	94.54	73.67	69.48	62.7	63.64	77.4	72.01	69.85	68.51	69.13	87.87	63.6
C20orf27	59.41	57.98	50.57	52.51	53.64	51.36	49.29	47.76	49.8	51.22	48.53	46.63	41.54	45.49	42.82	57.49	60.02	62.23	64.95	58.1	49.01	46.19	51.23	45.23	42.26	74.63	74.01	70.16	68.36	68.53	38.46	36.68	34.57	40.59	69.8	72.8	74.77	85.29	64.02	26.96	23.52	26.35	29.4	24.59	45.79	46.33	42.04	63	42.2
CLMP	59.38	58.73	57.83	61.57	46.38	60.98	61.3	57.75	60.92	49.87	57.31	56.94	51.32	57.18	41.79	69.08	70.17	63.84	51.86	55.81	67.34	71.03	66.55	64.09	67.07	58.47	61.65	60.81	52.32	57.92	83.43	76.67	72.52	63.16	48.88	55.16	51.91	44.35	50.28	72.07	57.01	50.29	46.15	68.45	50.03	49.15	44.19	48.45	48.17
NCLN	59.29	55.57	49.86	53.08	55.74	53.78	50.24	48	50.67	53.62	48.08	50.01	46.25	50.07	44.08	54.3	58.81	51.93	62.68	59.89	53.87	61.04	57.98	49.52	56.09	61.77	61.86	58.72	59.52	66.12	53.79	52.76	51.6	53.12	57.21	58.66	59.28	55.2	52.9	47.98	45.13	46.4	49.11	49.31	31.78	32.28	30.01	38.12	30.02
POLR2J	59.24	60.04	60.3	62.6	53.38	60.33	62.49	63.01	62.36	55.6	51.9	57.11	60.24	58.02	52.86	67.44	66.48	66.91	68.95	61.65	65.26	66.22	65.38	63.42	52.67	71.58	73.37	75.77	71.79	58.16	64.29	64.2	61.87	67.71	76.17	68.9	75.06	76.32	61.47	59.22	57.93	59.95	68.23	51.13	50.34	63.06	56.36	60.58	45.78
MYO1B	59.18	53.53	49.09	47.64	42.01	56.53	50.66	48.27	47.62	39.19	58.76	52.46	53.99	48	45.89	48.68	44.52	46.08	41.04	35.71	54.81	61.46	59.53	63.02	47.82	47.51	46.64	45.14	43.3	36.39	87.98	94.36	92.48	74.05	50.17	45.49	45.07	42.1	38.64	166.53	140.49	131.79	100.27	140.75	41.74	32.31	31.68	34.36	29.9
SH3BP4	59.15	58.48	57.95	67.91	52.39	74.54	78.72	74.12	85.13	66.53	60.75	57.92	54.1	65.61	47.7	57.69	57.82	54.94	62.92	52.9	40.8	44.96	47.85	43.89	47.97	58.05	57.09	53.72	61.56	57.52	49.3	55.34	52.68	70.7	49.32	53.25	55.82	55.13	45.29	67.32	92.63	88.67	116.66	86.17	24.77	32.41	26.83	42.11	23.87
HNRNPA0	59.14	56.65	51.11	46.72	56.86	66.78	65.86	60.02	53.16	61.67	64.55	62.98	56.23	54.34	63.31	60.74	60.45	53.02	50.77	60.36	58.76	55.27	47.8	47.52	55.62	70.61	66.23	60.38	57.05	62.23	69.59	57.16	58.59	54.98	62.43	57.73	56.89	51.41	52.97	77.04	68.11	68.04	62.28	57.03	49.96	45.54	42.77	41.67	46.84
AARS	59.1	56.73	57.19	50.05	66.4	50.87	50.11	44.98	43.29	50.25	49.16	45.26	43.03	42.38	51.56	35.22	31.16	37.44	38.17	39.95	27.59	24.25	30.72	25.89	28.43	39.19	38.54	38.83	39.22	40.32	77.28	73.28	75.41	94.98	50.09	42.5	40.56	41.8	56.43	88.79	63.8	61.93	88.75	86.09	84.49	70.23	62.35	72.76	81.81
F2R	59.09	56.52	57.55	73.41	46.19	56.89	50.33	51.14	72.32	41.77	53.09	46.13	47.09	62.53	39.68	48.07	42.25	48.36	69.59	40.75	29.96	29.48	40.42	30.74	22.81	46.4	45.66	44.9	70.08	38.73	15.17	18.97	19.89	30.71	85.56	70.55	65.62	85.17	70.17	23.89	27.98	23.34	40.28	25.18	82.56	79.4	80	103.46	75.65
HSPA1A	59.06	63.04	61.27	56.87	71.36	53.8	57.44	55.7	48.39	57.7	63.35	69.17	73.91	54.12	63.62	58.33	51.34	61.9	49.28	60.01	50.05	50.01	39.58	63.85	51.46	54.72	57.18	50.58	43.51	52.09	13.34	12.65	13.29	11.76	57.48	61.39	57.28	49.15	57.49	15.28	15.64	17.15	11.7	13.31	49.74	46.97	49.62	42.37	56.33
EPHX1	59	87.48	96	52.58	80.7	54.5	79.89	94.55	47.21	73.99	48.26	76.82	85.59	46.6	73.13	46.6	67.88	85.64	44.04	70.76	44.07	64.05	40.01	77.06	58.31	41.73	58.19	72.81	38.19	53.71	30.88	42.19	48.66	31.4	44.87	57.41	58.15	28.77	68.96	22.4	26.35	28.35	21.09	29.7	122.71	170.06	192.41	74.27	184.9
CBR1	58.96	62.15	64.36	69.95	55.9	51.2	57.52	62.43	65.52	58.76	50.89	52.17	53.9	63.23	46.94	56.11	59.92	65.38	75.32	60.67	56.56	57.34	66.29	62.09	50.75	58.83	60.92	67.29	72.23	58.5	43	42.72	46.71	55.05	60.88	72.28	69.81	76.46	62.37	39.98	36.71	40.67	44.47	40.61	64.28	77.52	82.61	82.54	74.1
PXDC1	58.92	67.29	65.37	51.79	64.49	81.96	128.46	144.25	84.14	129.63	68.63	78.86	79.19	59.49	81.53	57.68	59.11	51.76	50.09	60.86	48.11	55.47	45.42	51.98	58.49	52.23	51.34	50.77	46.22	53.14	78.03	90.23	86.97	79.56	47.18	43.73	44.08	40.42	47.97	79.79	101.63	105.08	96.37	107.68	51.54	44.62	44.78	42.72	53.55
CKS2	58.9	51.77	46.94	59.77	74.61	59.41	61.33	57.24	84.59	90.53	82.35	87.51	84.1	85.76	103.36	115.71	108.74	84.24	129.66	121.64	137.82	118.95	132.17	110.68	115.65	139.92	120.92	98.39	129.19	75.8	176.46	156.71	145.5	165.7	129.46	121.75	119.25	136.64	95.9	118.82	119.67	122.87	115.29	65.16	46.63	31	30.82	41.65	23.19
UBXN6	58.9	59.2	65.98	62.18	65.03	52.05	54.82	65.76	59.7	65.41	49.72	52.83	57.4	60.18	56.21	51.44	55.04	61.57	69.02	69.35	56.95	63.27	66.29	67.39	65.4	55.8	55.12	61.82	63.06	63.56	53.39	52.99	58.79	66.08	63.15	59.12	63.3	66.07	73.14	48.42	49.52	53.55	64.14	63.45	95.2	89.24	93.91	91.86	108.39
MAGED2	58.82	58.45	57.84	62.85	65.04	54.94	56.35	56.88	59.63	62.82	52.82	53.88	53.71	56.35	54.46	53.38	53.78	58.46	57.29	59.81	53.36	52.36	55.15	55.29	60.64	51.49	50.16	52.2	51.56	57.36	47.98	44	45.67	40.7	53.7	51.48	46.93	49.57	56.96	29.39	26.57	29.13	25.92	34.37	82.52	74.56	73.42	80.13	79.61
TMEM50A	58.66	62.8	66.01	53.62	59.82	55.82	60.35	64.39	53.2	57.05	53.89	57.35	60.54	49.36	62.26	63.8	65.02	65.81	55.34	64.12	57.41	57.3	49.92	60.57	55.43	65.6	66.27	62.75	54.28	58.09	62.79	63.57	67.75	56.77	63.55	62.55	66.32	52.32	59.9	72.74	67.95	72.39	58.41	66.92	56.58	57.97	54.93	51.43	52.53
SERINC1	58.61	67.21	72.74	72.95	54.17	60.39	65.51	70.38	73.24	53.75	58.55	60.01	68.7	69.62	56.35	58.59	60.35	71.17	68.82	52.61	64.27	69.67	70.8	81.57	58.97	52.15	56.31	64.19	66.3	49.53	62.47	77.28	81.62	77.84	55.15	57.36	61.66	62.36	55.17	85.93	89.47	90.29	92.38	88.92	77.34	79.53	87.59	79.8	72.17
DDAH1	58.59	42	39.83	64.76	55.1	58.86	46.11	44.7	67.48	56.12	58.88	45.34	46.68	67.94	60.28	72.08	56.27	41.79	64.98	54.68	62.24	51.16	60.26	48.81	59.82	57.57	39.9	35.54	62.33	49.86	54.49	51.2	45.64	64.45	52.09	35.48	36.24	52.87	43.88	48.92	50.19	49.56	58.15	56.54	38.6	28.07	29.51	31.16	28.32
MCL1	58.56	54.28	54.47	67.74	57.64	111.21	94.5	88.04	94.78	101.32	111.79	93.94	86	96.61	100	68.57	66.17	56.6	68.43	59.24	106.28	99.23	103.64	96.13	90.78	55.71	55.48	54.62	61.94	49.51	136.17	130.47	127.79	131.1	61.89	60.22	61.06	64.05	55.29	151.55	146.86	140.14	137.44	132.89	52.58	47.63	50.14	53.49	48.62
CAPZA1	58.55	59.36	58.35	65.29	55.34	61.28	59.31	58.8	69.23	57.13	61.78	57.9	59.81	65.83	64.85	79.05	70.89	65.08	67.59	64.07	78.93	75.12	77.24	75.28	71.62	72.14	71.99	68.62	76.74	64.48	72.79	75.44	69.4	74.6	68.53	73.49	72.99	79.72	66.24	68.35	64.79	61.44	58.45	61.18	50.81	53.42	54.64	61.62	45.13
EIF3H	58.54	58.63	59.24	66.81	56.98	60.37	58.49	62.75	68.73	56.06	60.53	56.38	56.57	65.14	60.62	64.93	60.59	63.36	62.81	60.31	61.67	60.59	66.96	62.59	56.92	62.21	63.03	66.99	67.91	62.67	60.32	63.47	63.96	72.02	71.31	79.29	75.36	81.1	74.33	88.78	82.85	80.51	96.42	82.42	94	93.57	87.95	94.47	80.5
ARF5	58.51	65.57	67.14	55.94	65.22	54.96	59.24	65.88	54.18	66.86	54.46	58.32	61.05	52.34	64.66	60.92	66	70.2	59.77	71.34	62.12	63.1	53.93	66.85	62.48	65.75	67.14	69.56	59.41	66.78	50.81	46.5	50.13	41.33	58.08	55.94	56.25	56.71	65.11	26.11	26.54	27.07	25.28	30.92	77.33	72.02	71.98	68.31	79.09
CARS2	58.51	40.17	41.49	54.75	54.82	49.8	36.52	36.31	53.42	52.68	50.87	35.8	32.7	53.74	43.15	51.81	36.8	35.68	60.53	49.78	45.87	34.26	54.87	32.23	44.36	54.25	42.19	38.11	62.01	50.92	40.89	30.58	29.33	50.86	64.69	46.47	47.54	75.21	60.89	57.28	41.57	44.19	75.42	66.77	73.05	48.36	45.18	71.07	70.44
RAB11B	58.32	59.72	64.3	56.66	61.66	58.01	57.91	60.48	54.67	63.27	51.16	56.39	53.18	53.36	52.33	59.81	67.17	64.38	62.01	67.71	63.59	66.94	63.26	65	66.9	65.31	66.23	70.24	60.56	66.78	65.44	65.13	68.12	63.39	67.62	63.8	65.32	64.45	64.91	48.12	50.89	51.93	47.99	44.25	65.83	60.08	64.81	60.55	69.17
SUMO3	58.29	63.92	58.07	62.86	57.41	56.72	61.82	59.27	65.84	62.59	54.17	56.2	51.99	60.7	57.1	62.66	70.58	64.25	72.84	69.27	58.49	63.5	67.71	58.95	57	66.54	70.33	68.43	75.27	69.77	52.55	59.62	57.8	62.8	69.87	77.94	79.09	77.3	74.37	35.59	32.73	37.06	39.34	35.15	44.74	59.79	56.79	66.33	46.69
ANAPC11	58.25	53.16	49.93	52.87	51.48	46.38	47.44	52.12	55.62	53.76	50.44	49.34	42.42	53.36	41.26	54.38	58.35	53.86	59.73	57.68	55.33	53.87	51.06	47.5	49.35	60.71	61.97	63.06	63.4	55.35	58.52	52.89	53.2	60.96	63.85	67.27	61.91	74.77	57.88	58.54	48.82	55.07	64.78	46.63	55.96	49.02	48.49	71.78	48.44
HCFC1R1	58.24	67.52	65.87	56.05	54.01	52.04	55.4	57.32	49.49	51.83	47.12	52.7	48.07	46.64	60.85	49.61	52.69	61.18	45.93	54	44.13	49.9	43.34	46.77	41.47	53.4	52.7	55.6	45.66	48.03	37.67	36.82	41.12	39.06	68.78	54.86	69.73	48.98	62.93	36.81	32.26	37.8	35.44	43.5	109.62	122.45	127.48	79.15	102.73
EIF4A3	58.22	58.92	53.27	53.35	49.82	62.01	60.09	53.78	54.69	54.97	58.73	59.16	51.74	55.91	52.28	57.01	59.41	53.28	58.31	55.79	61.22	57.35	57.34	52.46	45.41	61.71	60.83	61.06	62.57	58.96	54.7	46.95	46.36	52.48	56.32	57.7	58.23	57.15	46.39	51.22	49.58	50.3	56.15	44.13	33.45	38.92	38.91	40.39	36.32
GNG12	58.22	48.52	47.28	48.44	48.44	60.99	50.92	50.02	51.67	48.53	61.1	49.56	50.69	49.13	56.36	64.91	50.87	47.96	46.41	53.58	65.42	56.26	50.54	57.55	61.26	60.82	52.51	48.05	48.14	55.84	65.27	58.9	55.32	51.88	63.83	52.74	50.6	51.51	58.59	85.67	71.89	68.17	61.84	75.4	54.87	46.21	43.38	42.27	44.84
CRLF1	58.18	5.93	7.44	0.48	11.01	55.17	6.17	7.67	0.41	12.01	53.27	5.26	6.33	0.36	9.61	55.55	6.97	7.97	0.37	13.21	53.9	7.43	0.45	7.44	9.96	54.25	4.66	5.32	0.29	9.72	46.13	5.35	4.92	0.16	41.39	3.29	3.33	0.31	6.39	32.39	2.78	3.13	0.33	5.34	39.18	2.62	2.76	0.26	6.78
CRELD2	58.16	61.63	55.35	60.22	66.47	50.15	52.6	52.37	61.6	62.89	47.39	53.29	47.55	58.65	55.14	46.98	49.62	47.52	57.71	57.18	55.25	56.45	66.03	50.84	64.7	50.38	49.21	44.19	48.64	51.15	48.56	36.97	37.53	46.5	42.68	38.68	45.02	47.69	42.2	19.8	13.2	15.32	20	19.37	32.08	35.66	34.18	50.45	27.15
EIF4B	58.13	62.04	63.47	64.75	53.69	61.68	57.69	61.28	62.53	52.4	55.95	56.94	61.16	61.85	56.94	52.27	51.86	55.34	56.96	51.89	46.61	45.93	53.92	50.18	48.18	59.93	58.2	61.99	66.3	60.51	59.19	61.22	61.71	66.91	70	73.07	70.3	77.59	80.29	98.71	98.67	91.76	106.91	94.62	126.53	123.94	124.85	112.56	132.1
COPA	57.99	62.48	63.68	68.42	64.35	56.5	61.18	62.73	66.96	61.75	56.38	58.79	59.92	65.08	62.68	54.41	58.82	61.06	62.34	59.64	59.79	60.56	67.02	64.4	66.81	53.56	57.88	57.16	63.19	56.74	61.08	61.23	61.9	67.13	57.76	60.35	59.66	63.43	62.72	67.22	65.45	66.14	67.86	68.41	76.97	76.04	72.94	81.59	74.91
PRKAR1A	57.94	59.54	64.24	70.29	52.79	60.21	60.21	62.8	67.56	56.95	54.09	52.3	59.6	59.37	62.76	70.77	72.7	68.44	69.49	67.87	84.65	78.66	85.7	77.93	83.25	67.34	60.51	66.23	67.88	62.24	79.15	74.2	72.95	79.8	71.88	72.77	70.67	79.13	76.99	78.05	70.78	67.09	73.19	76.22	78.69	80.69	81.92	86.77	75.42
PRDX6	57.91	54.56	51.96	74.26	55.9	55.33	53.76	52.14	74.7	55.72	57.83	50.83	51.28	74.95	54.71	54.95	54.96	53.67	74.12	56.86	62.21	53.06	87.29	56.77	55.66	57.69	57.32	54.43	72.06	57.95	55.61	50.68	48.54	78.43	57.05	57.2	53.89	72.83	57.87	67.89	47.51	50.12	78.77	65.92	58.3	59.99	58.6	76.13	53.21
SCAMP3	57.91	57.77	58.68	66.86	56.63	54.16	51.21	53.95	68.29	53.31	52.36	51.4	55.31	66.71	52.07	57.74	59.08	58.52	68.63	57.89	61.25	57.1	75.02	62.24	58.29	59.28	58.39	62.22	70.01	56.1	64.81	63.53	65.6	80.5	62.29	59.19	65.12	79.96	58.55	74.85	72.98	77.28	93.15	73.23	50.78	49.74	48.5	69.2	49.97
WDR34	57.86	60.64	50.17	51.19	61.78	49.15	54.31	46.1	47.27	54.97	45.68	52.59	40	45.06	47.37	55.86	60.71	55.14	57.18	57.08	50.65	56.28	50.04	43.65	45.37	63.98	69.91	65.05	56.2	64.95	53.16	58.42	51.48	48.53	63.79	68.49	69.74	62.34	57.68	37.2	37.47	44.08	35.45	33.95	31	32.68	28.52	38.82	25.51
KLC1	57.85	56.36	53.33	60.12	55.72	59.39	57.3	59.39	57.97	60.73	58.33	59.05	54.65	59.46	56.37	58.26	55.98	48.19	60.14	50.1	58.94	58.92	56.35	54.47	50.93	59.06	53.78	52.73	61.81	49.48	64.29	61.47	61.93	60.9	55.6	55.05	53.44	59.9	51.09	56.36	59.92	61.41	55.15	59.45	49.47	46.23	46.67	53.11	48.52
HRAS	57.76	59.76	56.83	54.15	61.09	50.21	57.05	56.88	59.62	61.39	46.95	52.66	47.92	52.36	50.46	60.87	72.71	66.01	73.78	71.51	60.85	65.36	66.08	56.08	57.56	72.59	77.78	75.21	76.68	72.99	56.61	62.84	58.44	59.33	67.75	75.72	79.39	80.88	68.65	56.21	54.9	66.88	64.37	58.8	42.72	49.44	44.63	63.12	39.86
MARCKS	57.72	75.83	80.02	77.13	66.8	53.6	66.08	64.92	65.05	60.52	58.89	75.86	69.31	65.63	65.93	61.52	73.49	75.9	83.09	78.94	51.08	58.58	52.94	54	62.59	83.98	86.35	82.87	89.27	93.29	64.02	65.1	64.64	64.19	105.99	112.06	106.6	108.65	120.74	73.29	77.24	76.2	76.53	87.83	94.79	109.16	94.88	126.31	100.8
MTSS1L	57.6	70.78	80.68	73.48	71.96	69.3	86.65	95.26	83.73	87.2	57.56	69.83	75.11	70.18	77.96	33.08	51.12	56.15	57.96	46	23.87	34.92	41.02	37.28	36.69	44.55	55.01	59.21	59.39	48.94	31.96	40.29	42	51.22	59.2	61.53	60.75	62.29	63.74	49.73	78.96	75.88	71.36	68.87	69.76	111.31	117.85	77.09	85.84
DBNL	57.58	56.82	53.47	60.38	59.73	52.88	50.39	52.21	52.16	54.47	50.72	48.89	47.39	53.85	50.74	60.77	61.01	60.18	65.26	61.62	57.25	53.11	60.47	52.23	57.84	69.48	64.29	63.5	66.87	65.72	56.91	45.01	49.13	51.06	73.02	64.7	67.43	76.69	67.44	32.94	27.88	29.46	32.04	36.87	60.12	56.67	51.13	61.26	52.64
NOP56	57.54	58.53	48.59	54.44	47.08	60.05	61.01	50.77	56.05	51.46	55.14	55.06	46.99	56.3	49.46	61.56	58.39	47.95	54.1	50.89	52	45.84	50.33	41.53	44.01	67.91	67.07	61.26	62.13	62.87	72.63	68.62	63.26	61.79	49.86	55.65	53.84	59.25	44.79	135.57	101.97	99.9	114.94	103.03	24.32	24.64	22.5	31.27	22.53
H1F0	57.51	79.66	65.35	79.77	47.11	61.2	76.67	64.99	83.81	43.06	53.63	67.2	58.04	72.4	40.28	57.81	64.71	50.36	85.23	32.3	34.69	36.75	57.4	29.16	18.72	47.38	54.9	48.68	72.07	35.2	56.66	73.3	69.92	104.49	73.55	96.39	81.25	107.38	51.19	131.62	163.25	153.89	179.92	106.14	71.05	78.35	59.79	84.71	46.77
BARX1	57.4	69.44	49.93	23.83	84.61	52.73	62.89	49.54	20.19	85.42	47.96	57.49	39.55	20.48	67.43	50.29	63.64	49.57	21.57	83.94	44.17	61.13	19.5	40.95	59.69	58.17	63.88	52.62	23.37	86.72	34.68	42.53	34.41	14.54	57.63	55.89	49.81	21.62	78.02	30.84	37.9	35.8	14.39	51.48	63.19	57.95	49.72	24.78	91.2
UBAP2L	57.39	53.34	54.08	60.71	53.31	53.57	49.56	47.33	56.39	46.45	50.01	45.64	45.62	54.61	49.51	52.67	50.14	51.18	56.57	52.88	46.15	43.39	49.81	43.8	46.6	57.17	54.16	57.13	61.64	57.7	38.68	35.2	34.41	36.62	63.14	59.75	58.55	66.3	62.77	41.61	40.74	37.49	43.19	42.42	57.09	56.8	54.32	59.46	55.1
XBP1	57.26	59.38	57.43	45.43	56.61	68.48	72.54	66.38	54.91	70.64	90.68	96.75	85.95	76.09	89.02	44.53	50.91	47.92	40.75	58.47	83.57	84.93	73.94	82.31	73.25	57.49	56.61	52.81	43.12	52.55	171.16	180.49	168.32	154.36	43.67	46.43	42.48	41.07	44.75	203.62	198.81	212.92	174.01	199.75	53.61	55.29	53.31	56.5	53.21
SLC20A1	57.22	47.31	48.44	78.98	37.57	76.14	74.32	82.37	112.68	79.99	54.34	39.92	37.22	71.04	43.89	46.56	44.27	43.23	60.41	35.63	45.41	42.22	55.41	41.67	35.78	44.59	48.11	49.45	67.95	44.65	53.9	59.54	57.36	64.25	48.17	57.88	56.58	71.46	39.71	94.75	85.61	76.74	94.96	86.4	19.97	20.32	18.61	40.63	17.45
AHSA1	57.22	56.11	49.39	65.22	55.42	52.69	50.61	52.29	64.01	55.17	50.01	50.08	48.52	63.16	52.37	55.71	60.66	57.7	63.74	59.88	57.91	57.1	60.3	58.72	59.26	66.48	67.4	64.18	66.93	62.34	55.82	53.26	51.52	54.37	67.25	72.81	70.02	81.12	63.7	62.41	53.99	53.22	68.13	59.26	49.52	46.04	44.28	61.33	41.94
H2AFY	57.05	55.67	55.18	58.11	56.6	56.6	55.3	53.86	58.24	52.95	53.78	54.25	48.91	55.15	51.89	65.25	68.9	58.94	58.22	59.45	66.63	66.33	60.76	59.26	58.1	68.22	71.11	69.74	62.42	67.75	65.19	68.88	67.45	57.58	69.17	70.49	71.64	61.2	64.05	66.98	64.75	66.05	54.51	56.94	41.32	49.4	47.33	49.61	42.88
ATP6V0D1	57.02	64.85	68.36	76.25	62.59	50.49	58.04	65.61	78.18	55.23	51.58	59.27	67.07	79.75	52.59	55.11	61.24	65.76	84.05	61.58	56.88	61.92	79.55	66.75	56.64	61.96	66.66	69.01	87.97	64.01	50.14	55.32	59.79	71.35	63.91	66.79	75.25	90.01	65.58	56.68	56.34	61.71	71.78	58.93	65.54	69.56	71	86.93	66.92
UBE2D3	56.92	57.11	53.72	66.08	55.11	59.92	60.19	58.41	67.25	57.66	62.48	59.27	61.07	71.4	65	64.23	59.67	55.16	64.28	59.27	76.7	69.09	77.58	71.45	66.79	64.29	62.94	58.92	69.11	56.52	87.66	87.84	87.1	97.33	61.72	64	64.34	68.94	62.71	149.98	124.63	124.33	138.75	131.87	63.33	62.85	61.99	62.68	59.63
CTBP1	56.72	65.01	58.48	58.88	62.82	53.45	55.47	58.47	53.54	61.96	49.76	56.58	53.58	52.68	51.31	53.63	64.37	62.68	61.31	71.1	53.64	60.04	54.74	54.54	57.62	64.67	68.28	67.14	64.08	72.87	58.46	61.5	60.11	54.08	71.83	79.29	74.14	77	75.23	51.64	54.12	55.9	52.2	58.87	67.49	79.72	77.55	75.06	78.63
XPOT	56.72	65.31	60.34	42.79	55	56.72	58.9	57.39	39.1	51.7	56.11	57.05	54	35.57	49.89	39.92	38.69	42.98	32.21	39.9	29.38	31.36	26.73	32.61	30.58	38.9	44.34	42.65	34.33	41.08	67.71	77.59	76.51	81.02	43.22	47.44	41.86	33.58	46.36	107.26	117.74	108.47	106.69	118.73	65.5	67.22	63.5	53.28	70.26
CSNK1A1	56.66	56.23	57.04	58.64	55.05	60.9	60.59	59.74	61.87	60.84	61.4	57.68	54.93	60.34	61.26	57.99	51.38	48.42	55.42	53.85	48.03	46.71	48.14	45.29	45.5	54.72	53.07	53.16	59.65	58.03	72.97	69.54	67.31	75.83	61.13	57.14	57.22	58.38	63.18	83.47	71.82	73.08	81.43	80.71	76.63	70.3	65.85	67.04	72.21
POMP	56.58	54.93	55.69	70.88	54.68	54.09	54.11	59.88	72.82	56.63	51.63	53.02	55.55	68.36	51.8	61.2	60.88	59.5	71.06	58.55	66.28	62.7	79.04	67.63	56.79	63.28	64.84	59.91	77.05	56.35	59.33	58.99	57.96	71.83	61.23	66.06	59.41	77.57	57.08	68.36	60.42	68.08	83.27	64.65	56.25	52.8	52.19	68.42	47.9
GHITM	56.58	63.32	65.11	66.16	62.12	54.15	60.17	63.99	64.97	59.26	58.19	57.39	61.87	64.93	64.36	62.31	60.19	62.75	64.73	62.41	65.4	62.24	71.8	66.88	59.42	59.48	58.12	63.41	64.35	55.53	67.6	76.98	74.99	89.45	59.93	59.26	60.53	65.06	62.34	109.52	100.56	116.41	131.17	117.8	70.86	66.58	66.69	84.76	69.43
PSMD4	56.52	56.61	54.96	59.73	58.16	53.56	52.02	50.15	60.71	53.58	54.2	48.1	49	54.49	48.51	54.29	49.9	53.1	60.69	56.51	53.71	46.67	59.17	46.68	46.63	61.28	57.89	56.84	61.26	60.86	57.75	51.25	48.35	61.53	69.34	68.57	67.09	76.26	67.39	57.06	50.85	52.13	58.71	60	60.96	61.24	59.9	74.91	57.19
TMEM230	56.5	61.12	64.14	56.11	55.48	51.42	54.65	59.39	51.2	49.96	48.89	51.28	57.85	47.05	53.85	54.52	53.3	57.23	51.36	53.63	50.12	50.05	50.13	57.09	47.46	54.9	52.69	60.44	49.77	49.19	48.89	47.61	53.66	53.78	53.14	57.21	59.84	55.15	55.57	64.17	61.39	61.48	61.64	63.86	70.94	74	81.14	59.09	69.74
IPO5	56.4	51.85	45.11	43.25	48.63	54.89	54	46.04	45.27	46.4	56.28	54.4	48.84	45.66	49.38	55.02	53.67	47.55	41.87	45.51	57.67	67.99	52.97	63.57	50.11	54	55.46	50.03	43.39	50.14	63.61	76.5	69.65	55.96	49.63	51.75	47.97	41.72	42.03	76.63	72.85	69.25	54.31	63.27	31.05	31.51	29.24	28.41	29.7
KIFC1	56.39	48.89	36.68	45.59	58.56	57.81	49.91	38.27	50.61	59.28	53.23	45.47	33.98	48.48	50.2	71.2	66.95	50.41	60.91	53.18	62.04	53.64	53.09	43.51	50.5	68.8	64.2	51.18	58.19	47.21	68.22	61.21	50.57	51.43	72.08	69.28	61.05	58.39	43.49	32.18	38.19	30.31	21.62	15.94	10.52	8.63	4.93	14.06	4.4
KXD1	56.37	65.92	62.13	74.65	66.1	52.45	59.42	59.06	69.84	64.68	52.64	60.16	57.77	70.93	55.17	62.39	66.47	65.93	78.56	65.88	60.58	68.08	76.43	65.28	62.94	69.39	82.31	78.1	82.5	72.29	62.63	66.27	61.18	75.4	66.45	78.13	75.72	92.05	67.21	41.65	37.99	41.44	50.89	41.54	52.61	54.77	60.57	77.99	52.87
CIZ1	56.36	54.17	51.36	47.51	52.46	50.95	52.89	49.03	45.46	50.18	45.83	49.16	46.97	43.2	45.7	51.55	59.22	55.64	51.37	53.16	49.13	57.37	47.41	48.52	51.53	57	65.3	58.13	54.61	59.49	50.72	54.51	54.47	49.18	59.4	65.62	65.86	62.89	59.87	48.17	53.65	51.02	49.82	52.07	56.78	64.7	61.87	59.09	62.28
MRPL43	56.33	59.72	57.03	62.48	65.6	44.28	52.52	60.59	56.66	63.98	40.2	48.79	48.79	56.79	55.89	58.43	67.01	60.29	70.67	69.68	49.89	57.34	59.58	52.23	51.33	67.34	70.86	70.88	72.35	65.77	55.7	51.86	58.04	73.7	70.85	69.47	76.73	84.7	70.54	50.22	45.5	54.72	73.07	54.44	64.46	64.61	64.77	79.93	69.91
FERMT2	56.3	50.25	46.76	38.86	47.77	69.88	65.21	67.53	48.62	57.09	61.79	60.91	64.73	49.76	58.47	59.58	49.39	39.74	36.06	39.85	54.63	51.96	31.65	48.76	40.23	52.8	43.63	41.68	37.25	40.06	51.78	54.91	50.8	36.88	39.52	36.6	33.88	30.25	33.41	44.41	43.16	41.48	33.45	41.58	36.39	29.52	28.21	26.24	28.6
GLMP	56.27	59.45	78.16	70.64	58.37	48.21	54.17	68.08	62.1	53.18	46.01	52.59	63.51	61.89	49.99	51.79	56.06	70.56	70.27	58.71	47.64	52.17	62.85	65.97	50.79	48	52.33	65.3	65.24	52.95	43.65	50.04	58.4	67.57	49.63	51.69	58.63	67.49	58.76	35.34	36.86	44.38	59.93	41	90.37	91.73	108.37	82.19	105.46
CSPG4	56.24	42.58	44.49	57.42	84.12	57.25	45.62	47.9	58.84	88.24	54.88	48.47	52.62	61.08	78.45	77.3	64.31	58.19	76.94	93.04	73.78	65.73	67.43	57.48	90.46	76.27	67.41	59.54	71.47	96.83	63.11	55.48	53.97	50.42	78.95	65.6	67.48	68.02	86.62	57.79	48.84	53.64	36.98	78.25	38.97	33.83	33.05	38.77	45.83
SF3B5	56.24	56.04	55.34	60.52	59.65	51.94	57.82	58.63	58.08	56.42	54.43	53.4	54.22	61.85	54.77	56.87	60.47	61.6	66.16	61.82	55.94	58.75	58.74	54.54	57.54	62.13	61.7	59.46	61.83	57.22	56.54	59.54	59	66.4	66.47	67.13	66.86	79.54	62.49	75.32	61.96	68.57	92.54	69.51	64.02	61.6	60.97	74.81	57.73
DCTN2	56.19	63.21	61.1	59.94	58.77	49.59	55.4	55.34	56.59	53.11	49.9	52.97	52.65	53.63	48.54	56.04	58.88	61.12	61.97	58.97	54.98	56.59	60.03	57.22	54.23	61.8	61.73	64.81	65.78	58.1	55.33	59.28	57.86	55.66	63.21	67.39	69	69.65	66.93	44.06	46.79	47.89	46.67	49.84	66.52	69.82	68.66	74.44	66.44
NDUFB9	56.18	56.19	55.09	58.42	56.07	44.97	56.08	50.52	61.22	58.72	49.38	48.61	52.85	59.81	58.73	51.56	63.61	60.43	70.1	62.27	58.26	61.8	72.05	65.41	62.33	62.14	64.77	67.27	70.99	63.23	64.26	59.5	59.99	77.49	58.63	72.4	68.31	91.35	67.91	76.94	61.34	70.34	90.26	74.26	61.11	66.89	65.53	78.26	67.79
HAX1	56.17	58.26	53.81	49.52	60.75	45.36	49.57	53.02	47.57	53.14	46.74	47.46	44.72	41.01	49.58	61.36	50.56	55.43	54.63	57.18	53.25	50.56	52.08	45.95	52.49	62.78	57.53	51.33	57.84	57.52	69.69	69.99	68.29	81.28	57.91	59.65	57.06	62.34	58.95	91.03	77.66	91.73	100.8	91.15	65.32	55.6	51.86	69.64	55.78
AP1M1	56.14	53.56	52.24	56.96	61.71	54.16	51.63	50	55.13	60.17	48.92	48.11	42.47	52.62	51.92	52.04	54.43	52.43	59.96	58.58	50.13	52.17	51.46	45.24	49.63	60.41	63.15	61.53	61.09	60.75	52.02	47.93	45.97	47.45	62.76	62.28	65.42	62.19	57.91	37.88	44.22	39.8	31.39	40.63	42.91	41.63	41.65	45.42	39.47
XPO6	56.12	51.49	48.07	60.24	56.25	58.46	56.16	49.82	60.52	57.41	56.28	53.46	47.97	58.81	53.16	53.57	49.83	46.87	56.44	52.64	54.96	50.96	51.07	46.9	50.07	60.84	56.84	51.5	59.26	57.71	55.85	52.03	48.15	58.18	55.04	53.27	52.59	59.54	52.29	53.35	51.45	49.29	54.22	51.03	38.08	37.65	36.52	45.23	39.8
ID2	56.11	36.55	35.43	18.95	36.45	70.37	57.63	61.2	38.38	61.4	39.46	29.38	31.09	19.76	29.85	29.09	15.73	19.52	10.07	26.87	14.58	9.16	9.3	9.63	14.04	33.83	20.25	21.4	9.07	27.18	12.17	7.21	7.03	4.83	39.29	22.49	21.05	10.83	27.44	8.75	3.35	3.76	2.76	5.17	33.5	17.06	14.86	22.1	14.81
SLC38A5	56.07	44.69	40.62	63.92	34.64	46.36	40.58	39.23	61.11	36.03	47.04	40.86	36.65	59.9	33.88	45.34	41.18	36.72	66.74	31.36	46.92	42.1	65.78	38.19	33.64	43.91	39.16	39.08	64.04	33.13	47.11	45.24	37.63	56.77	30.21	32.32	32.99	51.17	20.75	32.61	27.87	28.54	43.34	27.46	13.61	17.89	16.12	34.14	12.09
CBX3	56.02	52.61	47.19	53.94	48.19	56.99	49.23	46.41	54.5	48	54.5	44.51	42.54	50.43	47.02	59.87	56.61	52.87	51.75	54.97	49.1	44.8	50.21	44.74	45.89	68.53	65.52	61.31	61.61	62.54	63.75	60.42	57.4	55.54	67.08	66.67	63.33	64.5	59.09	65.27	55.36	53.86	54.45	53.14	50.16	45.68	44.4	47.9	41.81
NDUFV1	56.02	65.5	60.32	53.73	69.86	47.13	58.71	58.37	51.4	64.34	44.75	56.91	55.6	50.39	56.32	55.22	67.96	65.9	58.38	69.62	55.06	64.28	56.9	63.15	60.68	60.2	68.92	72.5	60.24	70.26	53.73	58.65	62.6	57.93	56.11	66.8	71.43	62.84	66.76	44.7	45.67	51.74	49.52	53.22	58.03	64.19	67.94	67.26	62.46
HOMER3	55.98	60.69	59.29	58.61	59.37	49	53.49	61.09	55.91	60	47.08	50.83	54.56	54.68	51.36	66.34	77.03	72.35	66.62	74.01	65.4	74.27	64.79	74.18	66.14	78.68	80.87	85.85	69.18	75.01	72.82	83.71	86.83	65.73	65.54	74.95	88.03	64.46	64.03	62.59	73.78	79.18	64.58	65.33	49.63	60.89	63.9	53.6	67.64
ECHS1	55.98	57.61	58.37	62.83	59.55	51.95	55.04	56.01	59.2	59.93	50.95	53.81	49.14	57.76	51.33	58.91	58.5	63.36	69.36	61.31	57.56	57.71	64.99	54.93	52.54	66.15	63.83	66.14	70.16	62.44	54.99	56.38	50.82	59.74	70.1	66.17	70.33	75.21	60.08	55.84	45.47	53.33	62.57	53.78	63.39	61.23	58.17	80.46	54.33
DYNC1H1	55.96	57.8	58.08	67.25	56.3	58.97	57.05	54.39	65.21	50.92	51.8	54.21	52.98	60.06	48.36	56.89	59.12	57.72	67.35	54.23	58.65	61.21	67.7	60.23	60.46	54.04	62.63	61.71	69.64	60.79	61.42	62.96	62.38	71.84	68.25	71.07	69.57	74.3	72	89.76	88.78	80.68	88.93	98.91	64.95	67.72	61.1	79.48	65.73
VOPP1	55.94	55.35	52.61	69.51	56.5	50.28	53.9	50.27	70.41	56.83	47.88	49.79	47.72	70.86	54.55	55.94	59.31	56.62	71.97	60.35	51.56	57.11	67.33	51.8	56.03	63.96	69.67	62.27	77.35	68.49	55.84	68.46	63.75	65.4	60.75	63.63	67.6	72.75	60.41	53.31	71.35	73.35	53.22	57.47	36.69	38.35	41.77	52.89	39.21
RAB1A	55.89	62.55	67.32	71.5	55.82	57.83	67.62	72.47	73.9	60.92	59.31	62.98	68.94	70.47	66.01	60.97	66.52	67.21	70.12	64.46	73.67	74.07	82.11	78.14	69.11	63.9	62.18	66.44	74.9	59.66	68.83	59.47	66.97	69.53	61.03	62.28	66.01	70.32	59.65	63.08	58.98	69.12	66.09	61.05	72.8	74.75	75.32	73.72	62.09
COX7B	55.89	64.57	54.12	65.99	44.2	47.02	50.1	60.97	72.14	51.78	54.07	49.36	48.99	60.7	52.68	53.04	53	63.43	60.61	47.88	55.95	58.18	61.87	60.68	46.71	53.94	57.14	53.8	61.28	49.66	45.98	54.75	61.11	61.52	61.86	66.71	59.45	80.71	62.26	61.79	54.45	61.59	71.6	61.26	73.11	70.92	69.47	95.38	59.88
VPS28	55.83	52.35	48.78	54.89	53.37	41.81	39.1	49.34	47.21	47.13	41.59	44.09	40.45	45.84	39.64	47.51	46.91	50.82	58.93	51.53	48.55	48.12	50.56	48.73	48.31	54.61	50.86	51.49	53.93	48.16	57.5	53.29	55.55	59.36	49.55	54.92	57.41	66.05	56.82	67.24	53.42	58.91	82.58	67.89	73.09	65.67	64.99	76.18	65.13
NAP1L4	55.79	52.59	46.2	49.98	47.75	53.94	49.74	44.14	53.79	46.23	55.19	47.57	43.45	52.26	45.13	62.23	58.84	51.04	54.97	52.91	58.42	56.12	52.63	48.97	50.64	67.38	61.6	57.94	59.75	58.63	58.81	55.47	52.48	48.58	53.67	55.15	53.74	53.58	45.24	42.64	42.08	41.83	36.42	35.25	28.35	28.97	29.59	33	27.3
RABL6	55.78	54.6	51.23	51.39	55.33	50.71	51.99	48.19	49.15	56.66	44.35	49.75	41.37	48.53	48.03	57.94	64.9	55.88	59.71	62.58	56.15	57.36	55.96	51.96	56.95	62.44	67.14	64.4	63.72	68.38	56.37	58.51	54.7	54.35	63.44	64.11	64.96	62.4	60.02	46.15	52.95	52.02	53.59	48.69	49.77	50.46	45.94	51.08	51.7
CORO1B	55.78	67.82	71.38	86.71	70.02	50.91	60.73	66.41	73.85	64.06	46.71	56.23	59.31	73.6	53.9	56.1	66.07	70.21	90.45	70.64	64.08	70.37	83.58	73.61	70.91	63.89	70.18	71.41	89.97	71.16	61.08	63.97	69.41	88.47	72.37	73.54	81.48	106.51	82.2	47.14	53.14	59.65	67.73	56.7	112.66	111.68	112.56	124.12	118.96
MYLK	55.75	66.04	71.88	86.03	66.46	54.73	67.05	66.52	79.08	59.91	50.59	63.5	65.96	72.81	58.05	47.26	56.75	63.49	73.46	58.86	42.74	49.74	58.75	47.23	51.05	39.21	54.31	58.36	67.71	55.72	36	40.77	41.43	46.26	50.45	71.17	67.88	73.59	77.86	32.15	42.49	41.78	53.31	52	59.28	84.03	74.27	114.85	82.05
SZRD1	55.75	49.15	48.57	56.78	52.18	56.06	54.51	51.95	61.19	54.26	51.47	49.45	48.75	58.07	52.28	59.92	57.42	54.46	63.37	55.79	61.25	57.32	64.3	53.78	61.19	61.85	55.42	55.97	64.32	59.91	55.33	57.7	57.08	58.16	59.07	54.4	56.51	59.81	55.43	48.42	48.35	52.3	52.11	47.69	44.91	48	46.65	48.03	43.82
VAMP3	55.74	56.91	58.34	59.05	51.79	55.88	57.64	60.46	62.61	52.02	51.78	52.83	55.8	56.69	52.2	62.81	62.54	61.87	63.12	57.28	61.9	63.32	64.68	66.11	55.89	62.81	66.51	64.55	68.93	60.58	56.21	59.67	59.61	59.29	57.64	57.3	62.17	67.6	59.02	45.25	47.88	49.43	45.63	43.69	55.7	51.56	54.79	64.06	50.9
FAM180A	55.71	50.61	50.45	65.05	60.11	65.26	62.47	65.22	73.88	77.03	69.3	60.73	61.91	72.51	76.58	72.34	72.27	52.52	59.32	55.48	83.55	87.5	71.74	74.12	91.56	45.47	43.68	44.11	54.99	52.12	35.2	45.53	40.61	31.32	39.92	42.2	42.36	43.87	43.11	33.1	37.01	28.8	15.54	28.67	27.37	27.06	28.09	26.59	33.05
PLBD2	55.61	69.92	77.84	63.15	52.33	56.35	67.94	68.74	60.13	50.11	50.78	64.51	69.97	58.57	48.8	53.39	66.66	70.09	59.35	51.37	52.25	69.39	60.94	69.09	55.94	47.44	60.78	63.07	55.41	48.67	44.78	56.83	61.26	58.27	45.2	59.34	59.29	59.18	52.92	41.72	59.2	56.17	58	51.41	70.79	97.23	101.04	81.4	94.36
EIF4A2	55.61	63.21	59.31	57.5	50.84	47.95	55.06	56.94	52.25	44.6	49.7	48.84	55.55	45.24	46.88	63.83	56.1	59.51	58.6	58.91	55.16	49.17	55.36	57.05	50.68	59.92	58.45	62.39	60.26	55.52	70.35	72.85	73.08	77.36	70.43	70.04	73.32	70.08	69.76	102.73	90.92	92.62	100.77	95.93	110.65	103.49	106.52	94.73	92.8
SRSF5	55.59	62.84	60.33	68.68	58.14	82.54	84.37	85.23	87.62	84.2	81.68	84.84	87.07	87.87	90.01	43.16	44	44.33	52.37	44.36	36.41	37.82	48.18	37.6	35.41	47.95	52.85	51.09	56.94	42.33	45.52	53	55.18	55.06	61.69	66.68	66.34	73.91	63.77	41.43	44.5	42.72	49.25	37.16	69.84	69.98	72.87	79.95	66.06
EIF3M	55.58	55.61	46.41	56.64	49.5	49.2	56.11	49.48	62.19	51.71	51.87	49.7	48.42	59.07	52.11	57.69	54.35	50.07	60.31	55.54	48.72	52.08	57.2	54.53	49.68	56.28	55.36	55.97	63.62	52.85	55.37	59.7	57.75	62.12	53.57	57.55	55.3	65.71	53.67	90.74	80.56	83.28	91.91	84.42	54.24	53.29	48.76	54.7	49.56
EBP	55.56	43.77	43.79	60.21	38.93	47.93	40.17	41.16	61.79	35.27	49.74	39.64	36.17	57.76	33.19	46.98	37.57	34.13	47.01	33.53	46.22	34.49	50.23	29.3	26.48	49	40.05	35.05	52.55	34.91	40.16	28.66	31.82	44.3	39.39	33.17	33.11	51.31	31.31	20.66	14.52	17.93	16.17	15.01	25.83	25.56	22.78	45.36	20.78
GLUD1	55.54	55.99	63.66	55.74	58.74	56.99	60.66	65.93	57.01	61.46	55.76	54.63	58.23	51.4	56.05	56.8	58.92	62.94	52.24	60.39	47.95	48.53	44.78	50.09	48.26	53.2	55.89	57.3	52.52	59.25	43.04	42.65	43.73	44.34	62.94	62.19	62.94	54.1	60.75	53.19	50.9	50.29	47.14	57.29	55.35	62.42	60.45	55.74	54.15
LSM4	55.53	51.14	45.5	53.6	57.19	43.3	45.07	42.36	51.43	51.15	46.77	43.36	38.92	51.15	46.32	53.41	54.55	51.54	64.27	57.83	49.91	48.72	53.96	43.05	44.95	64.02	61.29	61.24	68.24	60.95	54.02	53.7	53.4	60.38	72.2	67.62	72.86	74.33	59.32	57.16	46.95	55.52	57.88	46.88	39.75	35.79	34.86	50.97	27.76
DDR2	55.49	58.56	62.23	50.84	57.58	57.67	55.71	56.92	45.83	50.14	54.95	56.64	55.83	43.83	55.56	49.65	46.27	55.17	42.88	45.37	40.57	41.3	31.87	44.4	38.48	41.99	47.23	52.11	40.3	47.48	56.36	68.77	74.53	65.53	56.43	58.25	58.33	42.68	62.78	105.38	113.68	102.81	108.11	120.26	86.68	76.6	76.66	66.32	90.13
FLNB	55.48	29.84	34.15	24.34	40.78	56.57	32.08	33.48	23.55	40.14	52.95	29.9	31.14	21.16	35.87	62.62	37.47	33.87	26.91	38.53	54.46	35.11	19.53	31.01	34.98	63.07	41.94	41.45	28.26	47.45	57.8	45.84	42.1	23.85	67.94	50.12	55.9	26.79	50.81	73.59	63.3	64.65	30.44	56.21	58.95	32.05	27.8	22.7	33.01
TMEM173	55.48	50.45	61.17	59.51	54.21	55.25	53.73	64.93	60.35	59.65	48.34	43.75	48.58	46.46	48.44	72.03	74.28	67.97	63.32	66.15	79.89	145.08	58.54	140.39	80	70.83	58.07	64.34	57.63	62.1	81.93	176.66	175.61	51.82	64.52	49.49	52.84	49.69	60.97	38.44	61.58	58.68	25.72	41.32	70.05	51.32	50.85	45.44	59.71
PRKACA	55.44	49.12	48.94	51.53	54.18	51.99	46.15	43.91	49.48	49.34	47.6	43.03	45.52	46.72	51.88	57.31	50.39	55.49	53.46	58.67	58.63	53.11	54.65	50.3	57.61	63.75	59.4	61.18	58.49	70.39	51.82	47.37	47.6	44.25	68.22	60.93	63.89	59.58	68.89	28.23	23.82	25.89	18.46	27.83	49.33	46.27	42.18	47.96	44.78
FGF2	55.44	37.17	34.03	28.19	38.83	66.22	43.55	45.72	31.51	48	104.45	74.47	88.99	53.7	102.9	65.51	36.48	28.19	25.75	36.85	177.21	115.91	93.2	118.5	132.06	52.46	28.69	26.06	25.57	35.74	190.44	125.72	116.38	97.63	45.49	25.25	25.8	21.47	28.95	136.84	72.18	75.28	71.8	102.15	29.39	14.34	13.76	15.84	17.29
ACOT7	55.42	53.18	46.41	55.11	59.19	47.9	50.86	47.78	55.77	59.43	47.89	47.34	44.17	52.93	48.73	59.92	61.19	59.65	65.71	62.78	60.68	65.58	62.18	56.41	59.78	65	74.47	66.61	66.74	68.66	58.19	62.1	57.4	56.61	69.09	71.93	71.78	75.84	65.55	42.13	34.24	41.44	38.48	41.16	40.64	37.1	30.3	56.76	35.8
EHD1	55.42	52.72	54.44	61.8	76.13	86.29	88.64	93.29	88.05	114.59	159.95	193.63	201.98	203.27	216.36	67.87	64.23	59.25	76.08	76.81	158.3	138.62	167.06	140.04	157.93	66.48	64.39	65.34	79.48	72.36	68.5	52.24	59.77	65.72	57.19	61.73	68.87	69.62	65.94	36.64	34.82	38.01	41.87	51.37	37.48	38.31	40.43	45.17	42.53
LOXL3	55.3	33.13	29.04	38.83	52.53	51.01	30.29	29.33	37.56	51.05	46.47	27.07	24.16	31.02	38.78	47.24	32.06	28.69	35.58	45.74	40.1	25.86	31.04	22.72	41.28	42.31	25.63	24.38	29.61	38.36	33.77	18.41	17.18	20.77	36.59	21.71	20.56	29.37	31.68	20.98	8.57	9.97	10.36	22.18	39.1	20.94	19.86	31.95	32.72
MCM3	55.3	44.73	32.62	36.06	35.32	47.21	38.91	28.87	34.37	27.65	43.89	36.72	27.76	32.65	25.23	29.26	34.64	36.98	26.51	30.78	20.1	23.63	18.99	21.37	19.4	42.35	47.54	45.21	35.73	50.11	34.81	40.39	37.23	23.22	41.38	43.34	39.69	35.89	27.63	22.26	20.78	18.93	9.7	13.98	8	8.33	6.92	12.56	5.41
EMC4	55.3	54.75	58.45	59.71	55.68	52.95	52.89	58.6	60.29	56.76	53.85	51.01	53.74	55.26	53.05	60.43	58.05	56.45	62.35	60.45	57.34	57.03	62.71	58.85	55.41	60.8	61.49	58.5	58.78	58.5	59.11	56.8	58.4	62.72	67.33	61.46	61.34	62.36	59	63.54	54.02	63.15	68.15	53.83	57.16	57.39	55.99	64.19	51.69
RAD23B	55.25	56.44	53.49	58.99	51.12	58.27	56.05	52.6	59.84	50.95	53.73	55.04	52.97	56.12	52.61	52.69	51.08	50.18	54.72	49.49	47.26	47.83	49.92	43.98	41.77	58.82	56.61	56.71	62.83	55.49	54.74	53.32	52.15	57.21	65.23	64.6	63.44	64.35	58.87	71.91	69.11	68.54	67.21	68.59	56.96	56.29	51.19	55.57	54.82
VAMP5	55.2	53.01	56.25	85.8	86.8	44.85	43.68	54.53	79.41	80.31	45.12	39.73	51.06	80.57	72.94	46.95	50.83	54.77	89.32	89.85	49.59	43.32	78.73	52.82	70.73	55.4	49.22	57.23	87.72	76.72	44.54	31.58	43.78	66.38	72.61	59.9	71.79	113.8	98.08	36.56	19.91	32.7	58.73	53.58	109.57	82.56	91.38	134.14	121.57
ATN1	55.14	49.69	52.37	54.76	56.49	53.9	53.09	47.71	53.3	54.21	51.27	49.72	51.86	52.1	60.15	51.65	54.75	54.74	55.54	60.47	56.48	59.63	60.54	56.88	65.6	59.31	60.39	58.02	54.65	63.72	52.38	54.22	54.33	50.52	67.14	60	62.61	60.41	67.02	34.77	39.42	37.52	36.53	33.75	61.43	58.36	54.38	54.86	64.32
MPG	55.13	58.48	57.45	66.94	67.09	45.75	50.73	58.87	65.5	68.35	44.82	50.69	47.86	60.65	47.08	47.54	56.27	56.89	73	71.32	47.92	57.68	63.34	55.48	57.03	56.28	53.76	62.29	71.65	65.81	49.22	53.65	50.41	66.12	66.82	66.64	64.86	83.34	72.09	44.9	41.8	46.76	61.02	55.74	86.68	87.37	90.43	120.27	92.1
C11orf68	55.13	63.01	62.94	56.02	69.7	46.17	49.67	50.57	47.01	57.44	48.08	57.69	60.15	57.29	61.1	47.19	55.59	63.92	58.7	61.65	43.59	45.48	45.54	49.33	45.84	59.81	64.64	74.22	59.82	64.34	55.72	63.15	71.97	65.68	69.8	72.86	77.72	72.75	74.65	97.5	89.36	105.61	112.14	107.62	49.67	57.84	55.22	65.45	51.48
RBM42	55.1	52.72	48.71	49	59.43	46.18	48.53	46.14	48.79	58.2	44.34	44.49	41.69	47.13	50.67	59.12	63.22	55.55	66.04	70.64	60.62	55.7	61.46	50.36	58.83	70.24	69.18	66.63	67.39	74.51	69.35	59.96	59.82	69.12	69.04	65.99	71.47	71.95	67.58	64.72	56.29	66.79	75.7	59.6	49.6	47.37	47.5	56.19	48.28
TIMM23	55.09	52.43	47.25	56.35	51.43	57.42	53.85	53.39	64.94	59.11	54.05	53.59	53.81	62.95	54.93	61.69	56.7	59.34	60.93	65.24	55.1	61.29	66.51	53.71	59.42	65.38	59.69	59.85	63.84	55.22	63.86	60.81	54.7	64.1	60.13	59.12	63.53	66.09	57.88	70.45	60.67	60.01	69	55.93	46.09	46	39.31	55.55	42.48
NRBP1	55.09	56.27	61.03	61.58	62.81	53.72	62	65.84	65.15	65.97	47.75	52.94	55.56	58.53	56.51	64.61	64	62.95	61.07	71.9	69.82	76.32	74.39	75.9	78.14	60.15	61.06	61.41	61.52	65.58	57.13	55.57	56.79	54.68	52.96	55.35	57.32	59.92	59.59	48.86	49.05	52.22	47.24	51.08	50.38	54.46	54.71	59.71	55.34
MRPL37	55.02	53.05	48.71	60.66	59.85	53.35	52.76	49.18	59.14	59.8	48.36	49.55	44.77	59.93	54.11	59.88	62.28	55.05	70.28	63.1	57.62	56.33	66.35	52.91	56.17	62.78	65.78	59.29	75.39	68.53	56.32	52.3	48.76	64.23	62.03	61.22	62.98	72.51	59.23	42.85	38.22	37.79	48.35	40.96	48.36	46.16	41.26	58.33	45.92
DDX17	54.93	53.12	56.08	53.35	52.52	48.64	49.56	50.6	46.24	46.04	46.01	46.44	49.41	43.54	48.07	43.04	39.54	38.58	39.19	33.33	41.8	41.57	42.69	42.62	38.71	47.22	48.04	45.46	44.05	41.42	44.84	48.34	47.14	41.81	64.15	60.26	53.72	53.54	63.76	71.83	74.3	70.36	64.8	76.76	77.04	72.52	68.22	61.13	71.84
ADD1	54.82	59.17	58.7	63.59	65.1	54.59	59.44	60.08	62.47	61.22	51.04	54.22	57.59	57.6	58.98	63.22	64.15	68.95	69.9	70.37	59.19	62.5	60.12	61.85	65.07	67.31	73.19	75.75	74.65	75.75	54.39	57.48	58.19	55.33	69.5	75.92	77.16	74.5	77.58	44.41	49.62	48.7	47.18	48.48	70.37	73.99	70.77	73	73.93
WARS	54.8	53.16	55.74	39.48	53.05	56.84	49.66	55.9	36.12	52.69	55.85	51.01	53.73	35.65	54.7	52.49	45.67	53.65	33.21	45.93	59.08	51.27	44.7	56.78	48.65	42.11	38.04	41.86	29.53	33.93	75.51	63.7	73.73	75.34	46.05	45.95	40.72	33.72	48.21	153.32	137.09	139.47	148.45	142.65	116.45	84.2	72.44	76.17	98.77
JAK1	54.78	56.16	55.7	45.16	55.36	57.03	56.32	55.9	44.48	51.64	55.31	56.97	58.61	41.92	57.7	52.81	53.32	55.58	40.22	52.54	57.08	58.28	43.91	61.76	59.53	47.28	50.89	49.74	39.54	50.47	53.38	55.75	54.37	43.04	50.93	54.72	50.7	41.33	55.68	49.84	51.6	46.87	40.18	53.73	54.71	53.79	52.48	43.61	54.57
GALNT2	54.77	55.82	60.22	71.13	74.72	54.06	53.94	59.37	69.24	71.17	50.54	53.59	56.91	69.06	71.18	51.88	52.98	59.46	69.93	72.76	51.49	53.51	68.42	56.97	68.09	52.37	52.21	56.36	63.67	67.56	38.2	33.68	38.26	45.61	56.98	51.65	56.6	61.68	68.5	22.37	16.9	19.72	22.46	28.08	56.48	52.21	54.69	70.68	64.3
DNAJB6	54.68	53.83	53.9	62.15	46.8	52.46	58.03	55.96	68.52	49.93	60.14	64.27	62.02	65.68	58.01	51.83	60.43	58.43	58.33	54.01	65.49	75.9	67.74	71.23	60.96	61.85	64.67	60.48	63.69	50.44	62.04	67.95	70.05	61.65	63.54	72.78	71.48	65.96	55.82	82.93	95.46	92.42	87	75.79	47.81	50.15	44.61	55.2	41.95
PAMR1	54.6	15.08	25.32	50.22	41.3	49.1	13.37	24.42	45.91	37.99	48.53	12.59	20.81	43.86	37.65	43.71	11.94	22.46	41.94	32.2	40.18	11.52	34.29	20.01	29.97	38.65	12.1	20.15	35.04	27.97	32.78	7.38	14.64	23.84	35.26	11.81	17.02	30.21	29.67	29.2	8.03	10.36	16.54	29.25	53.67	18.42	27.87	43.74	44.38
CHPF	54.6	38.94	42.06	44.5	59.35	49	37	38.24	42.61	56.74	46.2	35.01	35.41	43.03	43.41	43.8	37.11	39.61	46.08	59.93	49.47	41.15	45.88	41.79	57.68	47.69	36.51	37.68	41.23	52.03	49.74	34.51	39.08	43.21	31.97	25.51	28.93	35.36	38.24	40.47	30.9	35.28	42.22	43.59	37.89	32.36	35.33	42.05	47.03
APH1A	54.55	53.46	50.8	51.38	48.12	50.36	54.66	50.43	48.65	49.58	46.65	48.21	46.57	47.57	47.6	59.86	60.11	55.14	58.04	52.75	62.27	59.43	56.64	56.17	55.03	62.54	63.85	61.67	57.68	53.78	56.97	59.11	59.63	56.7	57.45	58.65	58.36	61.42	54.3	45.71	47.05	48.33	46.09	41.42	46.87	45.64	47.84	49.38	44.33
FAP	54.54	61.53	75.15	54.91	36.72	52.17	53.57	69.06	52.35	34	56.92	57.55	74.06	55.3	41.56	58.52	55.51	72.43	51.36	37.44	56.25	61.2	55.61	83.97	42.57	47.24	50.02	65.38	50.07	31.48	61.43	78.88	88.69	72.62	40.83	51.63	55.1	44.58	36.86	70.99	77.47	81.98	80.96	62.79	55.41	62.87	77.71	56.87	49.99
KDELR3	54.53	52.75	54.2	68.02	57.44	48.52	44.13	51.07	67.44	51.74	44.16	42.94	45.91	62.22	44.74	48.04	47.03	55.93	61.22	52.04	39.61	35.3	50.23	41.52	41.74	49.84	46.56	51.89	61.42	50.51	34.6	28.93	28.01	34.63	43.06	43.28	41.34	57.04	42.75	9.48	6.51	8.73	11.66	9.73	50.16	50.65	52.86	64.31	40.68
CSE1L	54.53	44.86	36.63	46.87	49.59	54.83	44.22	35.62	45.76	44.63	51.79	42.79	34.18	42.93	47.02	61.33	51.12	43.01	49.23	49.51	49.69	43.57	43.55	38.49	44.01	62.5	59.78	52.12	53.28	57.72	56.89	55.82	48.89	48.59	62.42	61.51	57.95	56.67	52.4	54.27	51.49	45.33	41.3	38.67	19.07	16.82	13.77	24.59	14.56
COPB2	54.51	55.06	59.53	66.34	56.92	52.28	51.62	56.67	63.63	52.45	51.45	50.44	55.56	59.33	56.02	54.69	55.99	59.33	60.69	58.2	55.41	53.44	60.13	60.35	63.7	56.49	56.17	61.34	61.95	59.92	55.49	46.75	47.84	53.51	60.22	60.76	61.08	66.88	65.44	38.03	33.89	34.26	37.62	38.37	73.91	71.39	69.55	79.69	63.63
NUCKS1	54.5	48.97	43.38	41.1	45.14	52.99	48.31	38.76	39.67	42.01	51.92	42.88	36.27	36.71	41.12	67.69	60.58	51.44	46.3	55.35	55.71	49.68	43.02	41.65	48.88	68.74	63.51	55.43	47.94	56.55	61.15	56.67	48.94	45.73	65.55	66.21	57.89	49.45	54.69	43.52	43.44	35.72	29.4	29.56	29.39	31.06	28.75	32.21	24.21
IL7R	54.49	26.71	23.47	9.25	64.22	53.9	26.01	24.5	9.05	58.81	52.77	24.34	24.76	11.43	59.53	67.79	37.9	31.76	10.61	60.51	67.57	39.77	27.88	41.71	56.69	48.77	28.84	25.33	9.35	53.47	46.76	35.3	34.17	20.79	53.86	23.78	24.19	6.19	40.77	43.93	25.06	26.34	12.78	38.16	15.36	4.8	3.04	2.75	9.84
SF3A2	54.36	47.05	40.02	43.69	53.34	52.05	47.31	38.16	42.65	54.61	47.81	43.96	37.96	44.6	50.82	44.8	44.3	40.9	41.04	53.73	43.43	40.15	38.75	30.99	41.87	50.87	48.92	44.61	43.37	54.62	37.25	35.32	33.21	33.26	56.09	48.36	46.87	46.39	47.21	43.88	47.8	47.42	41.16	41.56	36.7	31.74	31.93	33.29	41.6
ACTR1A	54.31	52.89	52.69	61.64	59.44	51.12	53.96	53.76	60.9	58.05	45.99	51.02	50.42	57.86	51.6	61.46	64.47	62.56	70.91	68.17	63.04	62.38	69.16	64.26	63.7	71.6	70.61	67.07	73.17	68.09	64.63	68.22	65.68	68.31	68.81	70.67	73.78	74.91	69.44	57.66	52.8	59.42	60.78	59.76	54.74	57.96	56.68	63.74	51.18
LSS	54.29	76.86	83.37	78.34	56.09	49.16	69.45	76.28	74.8	53.7	47.97	74.97	87.54	84.44	56.68	37.83	50.72	58.38	65.06	43.58	50.19	61.59	86.89	69.48	56.85	41.16	50.98	56.4	59.8	48.59	47.14	54.12	62.67	71.52	55.54	67.58	69.79	81.67	93.73	43.83	62.82	72.66	67.84	67.79	103.3	139.98	138.13	146.01	156.14
CTDSP1	54.28	51.76	51.42	44.5	52.6	44.54	46.18	47.13	40.27	46.54	39.93	42.9	42.07	34.75	43.77	39.34	45.26	49.79	42.2	50.11	31.42	38.49	35.69	41.38	39.43	49.75	52.97	53.61	46.1	54.13	41.51	44.48	47.3	42.11	53.44	51.56	52	44.32	52.46	43.52	47.7	49.22	43.89	51.14	53.36	56.39	55.44	44.87	54
MTHFD1	54.28	53.3	45.84	50.19	47.84	50.83	49.37	42.16	49.78	45.5	49.86	46.44	41.31	47.76	42.88	48.05	50.04	44.67	49.75	43.53	43.6	44.23	44.49	38.9	37.28	47.44	53.14	50.21	52.01	50.62	39.96	43.75	39.82	37.17	51.35	59.24	53.76	54.99	46.54	34.83	33.23	31.77	32.15	33.27	28.9	30.33	25.94	36.67	25.17
HEG1	54.24	41.53	45.56	39.17	52.76	68.59	49.31	49.62	41.75	58	62.53	45.13	46.7	41.04	54.43	47.1	34.93	36.91	30.31	38.75	48.87	35.69	33.58	34.33	39.94	40.94	32.15	32.44	27.74	35.04	32.34	24.93	23.16	26.17	57.02	37.62	39.66	31.39	47.97	26.86	23.96	22.58	21.55	31.13	67.35	32.92	32.31	34.06	47.26
PRNP	54.23	62.02	62.89	78.44	59.68	54.18	60.7	65.13	81.77	59.05	53.43	59.7	63.02	74.22	56.63	53.3	59.88	60.45	75.37	59.44	51.8	59.64	73.65	62.74	55.18	49.09	54.14	54.03	76.84	53.23	63.13	74.79	71.54	88.77	46.71	53.55	53.8	77.59	58.73	127.13	125.96	128.25	152.93	118.77	81.28	74.87	82.25	96.06	106
TMEM214	54.22	47.61	48.46	56.59	54.55	50.66	49.48	47	52.1	52.23	44.8	43.57	42.82	51.55	47.54	53.08	51.38	53.01	56.25	54.15	55.86	53.86	59.11	53.38	60.54	55.57	51.56	51.52	52.5	57.19	52.15	45.87	44.13	43.21	52.72	49.05	47.9	51.73	50.09	28.71	27.63	27.27	25.99	27.16	46.39	44.69	42.8	52.7	43.11
LAMTOR5	54.2	61.21	63.39	69.27	49.4	47.22	56.26	59.65	66.5	53.19	47.4	49.74	56.87	61.41	56.47	53.11	62.15	60.31	66.83	56.84	53.34	60.67	67.11	58.21	49.83	55.97	61.06	61.78	69.42	48.38	55.22	52.63	55.29	68.68	60.12	62.28	65.47	77.03	61.56	62.77	61.8	81.7	84.74	72.28	67.33	74.32	75.77	81.34	63.23
MRPS34	54.15	52.34	50.66	65.03	51.72	45.82	45.42	43.89	60.81	51.11	37.58	43.92	38.42	56.24	36.79	47.19	56.61	52.64	70.68	56.68	42.03	53.32	60.49	41.14	39.04	57.29	63.43	64.11	76.12	61.39	43.81	45.81	43.99	59.21	61.44	59.23	68.19	81.3	54.91	47.77	43.86	50.3	71.71	47.68	46.7	47.68	44.3	73.93	46.76
BCAR1	54.11	53.18	51.11	57.42	57.99	67.65	70.69	72.14	68.66	81.35	62.14	66.13	63.25	63.9	71.26	45.65	54.68	44.22	54.76	50.46	46.26	51.21	50.27	44.07	49.83	55.45	59.47	54.26	59.82	58.45	49.66	51.48	49.65	47.14	59.14	58.71	60.11	54.99	55.38	70.09	76.31	77.92	66.83	58.04	42.77	42.49	40.2	38.58	44.79
TOMM7	54.08	60.67	59.78	75.53	51.83	57.29	51.9	58.1	71.86	52.95	52.74	53.85	51.73	65.24	50.21	54.46	55.8	63.26	69.24	56.61	60.88	56.62	73.75	59.18	53.95	53.03	57.88	63.72	69.19	47.82	61.55	55.05	67.82	82.26	55.82	70.96	73.09	83.82	56.13	72.23	69.08	86.09	98.84	67.12	79.33	94.28	92.44	104.55	80.98
NOMO1	54.06	50.49	55.51	60.66	62.67	54.94	48.45	52.82	60.99	58.47	51.33	47.67	48.97	54.11	55.08	57.14	52.5	55.18	60.98	58.33	56.64	48.89	59.71	57.1	59.73	54.18	52	56.44	57.72	61.74	52.15	53.93	49.44	56.67	53.19	51.42	55.74	56.56	60.92	52.39	48.28	46.16	59.1	58.31	58.63	56.58	57.36	67.15	66.73
PFDN2	54.01	57	53.1	58.21	48.28	61.6	60.88	52.17	66.18	57.27	54.8	54.37	55.09	68.36	57.33	58.82	66.66	53.16	58.91	55.57	69.63	67.83	73.08	58.25	58.88	57.35	54.49	54.92	59.11	51.25	71.22	69.94	70.73	79.4	58.21	59.75	55.67	70.7	53.73	111.85	94.53	102.52	116.74	97.52	42.63	37.34	37.91	49.98	34.78
FAM120A	53.95	53.73	51.19	53.51	53.52	52.81	51.53	49.58	50.87	48.37	50.12	47.61	48.41	48.22	47.05	55.72	55.61	53.5	54.85	55.37	50.19	53.81	51.59	51.33	52.75	56.69	61.74	58.27	58.57	60.61	48.45	48.27	46.62	47.34	57.15	59.09	59.83	60.28	58.98	50.32	49.12	44.36	50.11	50.21	56.95	57.88	55.2	59.51	59.16
UHRF1	53.93	41.75	30.97	36.03	35.99	52.02	41.25	30.3	35.89	34.3	47.2	38	24.89	33.63	26.77	49.52	53.72	43.91	38.13	46.5	37.09	43.65	32.33	34.42	40.76	67.09	60.12	46.13	49.14	69.77	61.18	57.33	44.26	37.64	49.08	47.09	41.58	43.23	35.23	32.16	34.72	27.67	19.46	21.53	6.8	6.65	4.78	11.68	4.2
[truncated: 17,453 more rows]
[truncated: 5 more columns]
